# Supplementary material for: HTCNN-Attn: a fine-grained hierarchical multi-label deep learning model for disaster emergency information intelligent extraction from social media
Source: PeerJ Comput Sci. 2025 Jul 8;11:e2992. doi: 10.7717/peerj-cs.2992 (PMC12453697; doi:10.7717/peerj-cs.2992)
Supplement: Supplemental Information 1 [file peerj-cs-11-2992-s001.zip]

Archive with 4 entries (4 files):
- data/all_dev.tsv
- data/disaster_categories.csv
- data/disaster_messages.csv
- data/HumAID_data_events_set1_47K.tar
