# Supplementary material for: HTCNN-Attn: a fine-grained hierarchical multi-label deep learning model for disaster emergency information intelligent extraction from social media
Source: PeerJ Comput Sci. 2025 Jul 8;11:e2992. doi: 10.7717/peerj-cs.2992 (PMC12453697; doi:10.7717/peerj-cs.2992)
Supplement: Supplemental Information 1 [file peerj-cs-11-2992-s001.zip › data/all_dev.tsv]

tweet_id	class_label
722050420026273793	sympathy_and_support
721767225456074752	injured_or_dead_people
721735353703510016	requests_or_urgent_needs
721637133690269696	injured_or_dead_people
721818472930533380	sympathy_and_support
721852711033942016	injured_or_dead_people
721897438785703936	rescue_volunteering_or_donation_effort
721789078425829377	injured_or_dead_people
721664544326709248	rescue_volunteering_or_donation_effort
722022784138928131	injured_or_dead_people
721768617847730176	injured_or_dead_people
721765792010911744	sympathy_and_support
722152732472303616	rescue_volunteering_or_donation_effort
722121657746386944	injured_or_dead_people
721832200338075649	injured_or_dead_people
721700287673708544	sympathy_and_support
722106813341179905	rescue_volunteering_or_donation_effort
721865974585106432	injured_or_dead_people
721848721932161024	sympathy_and_support
722071218262777856	injured_or_dead_people
722134009166368768	rescue_volunteering_or_donation_effort
721943638855589888	rescue_volunteering_or_donation_effort
722031821668671488	injured_or_dead_people
721674504515227649	injured_or_dead_people
722147473226145793	rescue_volunteering_or_donation_effort
722191957599117313	rescue_volunteering_or_donation_effort
722194931964620800	infrastructure_and_utility_damage
721818702207918084	rescue_volunteering_or_donation_effort
722014402912722944	rescue_volunteering_or_donation_effort
721568870167760897	sympathy_and_support
721899870274002944	sympathy_and_support
721786856837218304	rescue_volunteering_or_donation_effort
722211616339718144	rescue_volunteering_or_donation_effort
722164966955053057	rescue_volunteering_or_donation_effort
721636330208419840	injured_or_dead_people
721780099763331079	injured_or_dead_people
721754254030057473	sympathy_and_support
721841079637647360	injured_or_dead_people
721921876528861184	sympathy_and_support
721739794070560770	sympathy_and_support
721811859125452801	injured_or_dead_people
721703604344766465	injured_or_dead_people
722023526685896705	injured_or_dead_people
722118248079224832	infrastructure_and_utility_damage
722032591717720064	requests_or_urgent_needs
721708366112931840	injured_or_dead_people
722131552704995328	injured_or_dead_people
721742640614494208	infrastructure_and_utility_damage
721755623952621568	sympathy_and_support
721702418996707328	caution_and_advice
721889574692208641	injured_or_dead_people
721935919444529152	rescue_volunteering_or_donation_effort
721683289564700672	injured_or_dead_people
722159581770752000	requests_or_urgent_needs
721675884550160384	sympathy_and_support
722208146433916929	infrastructure_and_utility_damage
721609916306337792	caution_and_advice
721720397503315968	injured_or_dead_people
721596497352122368	sympathy_and_support
721825995964215300	rescue_volunteering_or_donation_effort
721718620875841536	injured_or_dead_people
721576324721053701	injured_or_dead_people
721848436031676416	other_relevant_information
722066805070569472	injured_or_dead_people
721729786461102080	rescue_volunteering_or_donation_effort
721855433741307904	rescue_volunteering_or_donation_effort
721742686269612037	injured_or_dead_people
721781914928082945	sympathy_and_support
721706590475329536	sympathy_and_support
721743745130045441	injured_or_dead_people
722047814864244736	sympathy_and_support
722110731542523905	injured_or_dead_people
721566805790035968	injured_or_dead_people
721695932979552256	sympathy_and_support
722164089519104000	injured_or_dead_people
721935264390713345	injured_or_dead_people
722182943947493378	rescue_volunteering_or_donation_effort
721786311951179776	rescue_volunteering_or_donation_effort
722066661109575680	infrastructure_and_utility_damage
721766912275922944	sympathy_and_support
721729545389350912	injured_or_dead_people
721637702874046464	other_relevant_information
721930136552136705	injured_or_dead_people
721786933261778944	sympathy_and_support
721751771870326784	injured_or_dead_people
721836662838452224	injured_or_dead_people
721739973511098368	injured_or_dead_people
721734927541215232	requests_or_urgent_needs
721609081845387264	sympathy_and_support
721992718851768320	injured_or_dead_people
721829224324005888	sympathy_and_support
722038132535721989	other_relevant_information
722094809809223680	injured_or_dead_people
721774668525404160	sympathy_and_support
721570707340013569	injured_or_dead_people
722116144652500992	rescue_volunteering_or_donation_effort
722164639967141888	other_relevant_information
722017636687732736	sympathy_and_support
722036991890690049	sympathy_and_support
721733589646217216	injured_or_dead_people
721887529897750530	requests_or_urgent_needs
721918450759835648	rescue_volunteering_or_donation_effort
721911659971932160	injured_or_dead_people
721956065173204992	injured_or_dead_people
722179485416693760	requests_or_urgent_needs
722006704033034240	rescue_volunteering_or_donation_effort
722151091740229634	rescue_volunteering_or_donation_effort
721730474482221056	injured_or_dead_people
721757221785366529	injured_or_dead_people
721643066835148800	injured_or_dead_people
721742688773484548	injured_or_dead_people
721927848647397376	sympathy_and_support
722079870486999040	rescue_volunteering_or_donation_effort
722177884295667714	rescue_volunteering_or_donation_effort
721794468974837765	infrastructure_and_utility_damage
721751560359952384	rescue_volunteering_or_donation_effort
721790686685585408	injured_or_dead_people
721738094471483393	injured_or_dead_people
721810184050458625	injured_or_dead_people
721807786380771330	injured_or_dead_people
721728286221582336	injured_or_dead_people
721820923301666821	rescue_volunteering_or_donation_effort
722106827555491840	other_relevant_information
722177594133766144	rescue_volunteering_or_donation_effort
721616406769303552	injured_or_dead_people
722159987271802880	requests_or_urgent_needs
722127329653170177	sympathy_and_support
721608209060990976	sympathy_and_support
722204210759081984	rescue_volunteering_or_donation_effort
722209456143130625	rescue_volunteering_or_donation_effort
722168490258526208	rescue_volunteering_or_donation_effort
722212148378603520	other_relevant_information
722150119739625472	rescue_volunteering_or_donation_effort
722187993285459968	injured_or_dead_people
721702104486801409	rescue_volunteering_or_donation_effort
721864769607639040	sympathy_and_support
721943456772399104	injured_or_dead_people
721905492214161408	sympathy_and_support
721798189460787200	infrastructure_and_utility_damage
722100252099133441	rescue_volunteering_or_donation_effort
721840903699083264	rescue_volunteering_or_donation_effort
721985613713522688	sympathy_and_support
721567900817948674	caution_and_advice
722199656403492865	requests_or_urgent_needs
722068691437813760	other_relevant_information
721923956073185280	sympathy_and_support
722026210017079296	rescue_volunteering_or_donation_effort
722090086079156226	not_humanitarian
721844166410563584	rescue_volunteering_or_donation_effort
721764740486283265	sympathy_and_support
722126606899220481	requests_or_urgent_needs
721581774950830081	other_relevant_information
721871223504764928	rescue_volunteering_or_donation_effort
721925549367652352	rescue_volunteering_or_donation_effort
721829230070394881	sympathy_and_support
721750866433306625	rescue_volunteering_or_donation_effort
722024644685864961	injured_or_dead_people
721804839718678532	not_humanitarian
721643046765506560	injured_or_dead_people
733360620339257344	rescue_volunteering_or_donation_effort
729520926795157504	sympathy_and_support
730739571739271168	rescue_volunteering_or_donation_effort
733688875529293824	infrastructure_and_utility_damage
733046257090957312	other_relevant_information
729038418823372800	rescue_volunteering_or_donation_effort
728915238121132032	rescue_volunteering_or_donation_effort
735178846849404928	infrastructure_and_utility_damage
730529189648982017	rescue_volunteering_or_donation_effort
728746282903207936	displaced_people_and_evacuations
732744591548506112	displaced_people_and_evacuations
733343633169088512	rescue_volunteering_or_donation_effort
728675830432325632	other_relevant_information
728591245375766531	other_relevant_information
729438472449208322	sympathy_and_support
735635845458350080	rescue_volunteering_or_donation_effort
730004711835840512	rescue_volunteering_or_donation_effort
730545328924012544	displaced_people_and_evacuations
728795830505734144	rescue_volunteering_or_donation_effort
733078333563359232	displaced_people_and_evacuations
729820191337553921	not_humanitarian
733004560239841280	infrastructure_and_utility_damage
730501289067589632	rescue_volunteering_or_donation_effort
730034439607226369	displaced_people_and_evacuations
728587665226928128	displaced_people_and_evacuations
734119930619011072	rescue_volunteering_or_donation_effort
728541292637134848	displaced_people_and_evacuations
729195286845788160	infrastructure_and_utility_damage
733367125058936832	infrastructure_and_utility_damage
730907859207086080	infrastructure_and_utility_damage
728545605585276928	sympathy_and_support
729022332182757376	rescue_volunteering_or_donation_effort
733316116844445696	rescue_volunteering_or_donation_effort
728655666349375488	displaced_people_and_evacuations
728815054523490305	displaced_people_and_evacuations
733984679485923329	rescue_volunteering_or_donation_effort
729074038337851392	rescue_volunteering_or_donation_effort
730488769246171137	rescue_volunteering_or_donation_effort
728646712613605376	infrastructure_and_utility_damage
730850931315740672	infrastructure_and_utility_damage
732373855717613568	rescue_volunteering_or_donation_effort
732707430916751360	rescue_volunteering_or_donation_effort
728747480893018112	rescue_volunteering_or_donation_effort
733172646825746436	rescue_volunteering_or_donation_effort
733367200489279488	not_humanitarian
730251627953852416	displaced_people_and_evacuations
731491053904248832	other_relevant_information
728610276325601280	rescue_volunteering_or_donation_effort
731278144645124096	rescue_volunteering_or_donation_effort
734541048551198720	other_relevant_information
729676667032055809	rescue_volunteering_or_donation_effort
729091460335689728	rescue_volunteering_or_donation_effort
732277302847905792	caution_and_advice
731968177551245313	rescue_volunteering_or_donation_effort
729135135216549888	rescue_volunteering_or_donation_effort
728748974530650112	other_relevant_information
729050755852861440	rescue_volunteering_or_donation_effort
732990269197451264	infrastructure_and_utility_damage
734590761027670018	other_relevant_information
730173623026262016	rescue_volunteering_or_donation_effort
729433672097484800	other_relevant_information
732627306632515584	rescue_volunteering_or_donation_effort
729354771916709888	rescue_volunteering_or_donation_effort
728677179907706880	other_relevant_information
728639217530748928	displaced_people_and_evacuations
730834506320515072	rescue_volunteering_or_donation_effort
732754544346566656	displaced_people_and_evacuations
728643266401452032	sympathy_and_support
729661131959074816	displaced_people_and_evacuations
729488477855748097	rescue_volunteering_or_donation_effort
728823363167129600	displaced_people_and_evacuations
731509577041076224	displaced_people_and_evacuations
730426507491999745	rescue_volunteering_or_donation_effort
728647062103822337	sympathy_and_support
728580544049516550	displaced_people_and_evacuations
728708404370354176	not_humanitarian
731714501901451264	infrastructure_and_utility_damage
728576918757478400	rescue_volunteering_or_donation_effort
730781434265247746	caution_and_advice
729828329189199876	rescue_volunteering_or_donation_effort
729234422298517504	not_humanitarian
734614548909559810	other_relevant_information
730812478930575360	rescue_volunteering_or_donation_effort
730487795173576704	rescue_volunteering_or_donation_effort
729775854926979073	infrastructure_and_utility_damage
735975509914324993	displaced_people_and_evacuations
729788301763190785	rescue_volunteering_or_donation_effort
728916428523491328	rescue_volunteering_or_donation_effort
728686172453511168	sympathy_and_support
728654281038020608	infrastructure_and_utility_damage
729267284217348097	other_relevant_information
733004995877081090	infrastructure_and_utility_damage
730027237483810820	displaced_people_and_evacuations
729109162223927297	infrastructure_and_utility_damage
729109541703528448	infrastructure_and_utility_damage
728545222888689664	caution_and_advice
732744012969484289	infrastructure_and_utility_damage
732752772253265921	rescue_volunteering_or_donation_effort
728678647301804034	other_relevant_information
728854188499705860	rescue_volunteering_or_donation_effort
728752569032445952	rescue_volunteering_or_donation_effort
732575097857314818	rescue_volunteering_or_donation_effort
732032405431689216	infrastructure_and_utility_damage
732615379000938500	caution_and_advice
730081812463104000	rescue_volunteering_or_donation_effort
728913403717115905	rescue_volunteering_or_donation_effort
728754024892252160	rescue_volunteering_or_donation_effort
732598333689057280	displaced_people_and_evacuations
728577314397786112	rescue_volunteering_or_donation_effort
730592073620062212	rescue_volunteering_or_donation_effort
728563498758901760	rescue_volunteering_or_donation_effort
730966791812304897	rescue_volunteering_or_donation_effort
729802911228690432	other_relevant_information
732346845226237952	displaced_people_and_evacuations
729158685306408960	caution_and_advice
729531656948883456	displaced_people_and_evacuations
728616717019172865	displaced_people_and_evacuations
728682011418714112	other_relevant_information
729732224459776001	sympathy_and_support
730036899797082112	displaced_people_and_evacuations
730446135098277892	infrastructure_and_utility_damage
728606734399475712	other_relevant_information
732696441370648577	sympathy_and_support
729384197089984512	rescue_volunteering_or_donation_effort
728572084566249472	rescue_volunteering_or_donation_effort
731996917517844480	displaced_people_and_evacuations
729026218381582336	not_humanitarian
729698490893406208	other_relevant_information
729959316946604032	other_relevant_information
728673034815426560	other_relevant_information
734848168978993152	other_relevant_information
733190735424544768	infrastructure_and_utility_damage
734515181896781824	displaced_people_and_evacuations
728948038006267904	displaced_people_and_evacuations
730462501842780161	displaced_people_and_evacuations
728770579273232384	sympathy_and_support
732692543243223041	rescue_volunteering_or_donation_effort
730448638418132992	rescue_volunteering_or_donation_effort
730549439962697728	other_relevant_information
732588473253801985	displaced_people_and_evacuations
728575793857712131	sympathy_and_support
730480242729594880	rescue_volunteering_or_donation_effort
728785002343870464	rescue_volunteering_or_donation_effort
729733145793331201	rescue_volunteering_or_donation_effort
728746778573582336	displaced_people_and_evacuations
733372049666801670	rescue_volunteering_or_donation_effort
730079084303290368	infrastructure_and_utility_damage
733722356305170432	not_humanitarian
732351147709587457	displaced_people_and_evacuations
730592125570551808	sympathy_and_support
733344517261295616	rescue_volunteering_or_donation_effort
729064820704612352	requests_or_urgent_needs
728731227667103744	sympathy_and_support
729019527824990208	not_humanitarian
729012870931988481	sympathy_and_support
728748365865869312	infrastructure_and_utility_damage
728813857322336257	rescue_volunteering_or_donation_effort
728620432476102656	rescue_volunteering_or_donation_effort
734425437330231297	other_relevant_information
730078108431224832	other_relevant_information
729412279737913344	not_humanitarian
728573345306951680	rescue_volunteering_or_donation_effort
728773567731650562	rescue_volunteering_or_donation_effort
729038387898925056	rescue_volunteering_or_donation_effort
729798823640338434	caution_and_advice
729753364175585280	sympathy_and_support
732272605172924416	caution_and_advice
729552107762634753	displaced_people_and_evacuations
735818043503353856	rescue_volunteering_or_donation_effort
728954374429478912	rescue_volunteering_or_donation_effort
728642042230870016	rescue_volunteering_or_donation_effort
732971093137317889	rescue_volunteering_or_donation_effort
729765834114121728	rescue_volunteering_or_donation_effort
728591247716163584	displaced_people_and_evacuations
731535681281888256	rescue_volunteering_or_donation_effort
729278884491997184	sympathy_and_support
732211213044731904	other_relevant_information
729780800003002368	rescue_volunteering_or_donation_effort
729132131557908480	rescue_volunteering_or_donation_effort
730526660764811264	rescue_volunteering_or_donation_effort
731492470102458369	rescue_volunteering_or_donation_effort
729280801586688001	sympathy_and_support
728753641490911232	rescue_volunteering_or_donation_effort
729252516332871680	rescue_volunteering_or_donation_effort
730177344032378881	rescue_volunteering_or_donation_effort
728996323345620992	rescue_volunteering_or_donation_effort
728990152710819841	rescue_volunteering_or_donation_effort
731248284707098625	rescue_volunteering_or_donation_effort
729362464681250817	caution_and_advice
732000848755089410	infrastructure_and_utility_damage
735161026816180224	displaced_people_and_evacuations
728563327761186818	rescue_volunteering_or_donation_effort
734527998003695616	rescue_volunteering_or_donation_effort
729041305117036544	rescue_volunteering_or_donation_effort
732353422050111489	displaced_people_and_evacuations
733660893330821120	rescue_volunteering_or_donation_effort
732953920687874048	displaced_people_and_evacuations
728943472019963904	rescue_volunteering_or_donation_effort
729515648347418625	rescue_volunteering_or_donation_effort
732600797494566912	displaced_people_and_evacuations
733395749971492865	infrastructure_and_utility_damage
728548864186327040	rescue_volunteering_or_donation_effort
732350600914968576	displaced_people_and_evacuations
731799744910069760	other_relevant_information
728644581038788608	infrastructure_and_utility_damage
729750809651642369	other_relevant_information
733120014350487552	rescue_volunteering_or_donation_effort
729307547388149760	displaced_people_and_evacuations
731198180524580865	rescue_volunteering_or_donation_effort
732739168111988737	rescue_volunteering_or_donation_effort
735613559879667712	rescue_volunteering_or_donation_effort
735865944627642369	rescue_volunteering_or_donation_effort
730054281634578434	other_relevant_information
732692261255938048	displaced_people_and_evacuations
729200167161716736	caution_and_advice
731736496387072000	other_relevant_information
728954588473122817	infrastructure_and_utility_damage
731970471659483136	other_relevant_information
729659686002294784	other_relevant_information
730131843475857408	rescue_volunteering_or_donation_effort
731228745944563712	rescue_volunteering_or_donation_effort
732337058732072960	other_relevant_information
728670009350709250	other_relevant_information
730049540426850305	requests_or_urgent_needs
732333131630436353	caution_and_advice
730492201122177024	caution_and_advice
730403466905063424	other_relevant_information
728825304991424512	rescue_volunteering_or_donation_effort
768510891117670400	sympathy_and_support
769541185706786817	injured_or_dead_people
768552261547126784	sympathy_and_support
768561132244172804	sympathy_and_support
768519450865827840	sympathy_and_support
768660580785762304	sympathy_and_support
769929997075247108	sympathy_and_support
768525418815193089	sympathy_and_support
768838527475970048	injured_or_dead_people
768482573857218562	sympathy_and_support
768903726421594112	rescue_volunteering_or_donation_effort
768723984011685892	injured_or_dead_people
768526857100820480	sympathy_and_support
768678435233361920	rescue_volunteering_or_donation_effort
768546385503326208	sympathy_and_support
768528183062851584	sympathy_and_support
769830658319454208	rescue_volunteering_or_donation_effort
769289550518743040	sympathy_and_support
768573624185917441	sympathy_and_support
768705834213838848	injured_or_dead_people
768714526095183872	requests_or_urgent_needs
769133796654407680	sympathy_and_support
769218191327236096	sympathy_and_support
768482301105889280	sympathy_and_support
768542736920285184	sympathy_and_support
768762743092572160	sympathy_and_support
769593254597763073	rescue_volunteering_or_donation_effort
768879098470871040	rescue_volunteering_or_donation_effort
768763525703536640	sympathy_and_support
768473615700414464	injured_or_dead_people
768480472414380032	sympathy_and_support
768854294154121216	infrastructure_and_utility_damage
768851896379375616	rescue_volunteering_or_donation_effort
768743682539266048	sympathy_and_support
768678425171288064	injured_or_dead_people
769509038711246848	rescue_volunteering_or_donation_effort
768578864536756224	sympathy_and_support
769232745914597376	sympathy_and_support
768509395328233472	sympathy_and_support
768669076113723392	sympathy_and_support
769194012808974336	rescue_volunteering_or_donation_effort
768812667670765568	rescue_volunteering_or_donation_effort
768472129448869888	sympathy_and_support
768610687950041089	sympathy_and_support
768747148653563904	rescue_volunteering_or_donation_effort
769639619180855296	sympathy_and_support
768834854935035904	injured_or_dead_people
769810932285448192	rescue_volunteering_or_donation_effort
768468974854082560	rescue_volunteering_or_donation_effort
768487968088723456	sympathy_and_support
768568124958445569	sympathy_and_support
768538389658345476	sympathy_and_support
769604347600760832	sympathy_and_support
768742161277784065	infrastructure_and_utility_damage
769149967827165184	rescue_volunteering_or_donation_effort
769912831949012992	infrastructure_and_utility_damage
768568914401976320	sympathy_and_support
769778363120619521	sympathy_and_support
768841661812248578	sympathy_and_support
768508435038109697	injured_or_dead_people
768567475663409156	rescue_volunteering_or_donation_effort
768886902904745984	sympathy_and_support
768546168896880640	injured_or_dead_people
768483580813148160	infrastructure_and_utility_damage
768517795957051392	sympathy_and_support
768806051500191744	injured_or_dead_people
768512371694370817	sympathy_and_support
768541439194177536	rescue_volunteering_or_donation_effort
768507806030950403	sympathy_and_support
768550455072948224	rescue_volunteering_or_donation_effort
769671633971900416	requests_or_urgent_needs
768888597835608066	other_relevant_information
768530192323211264	sympathy_and_support
768578718822436864	rescue_volunteering_or_donation_effort
768854254291447809	injured_or_dead_people
769049470126424064	other_relevant_information
769291146761760768	rescue_volunteering_or_donation_effort
768726058967371776	requests_or_urgent_needs
768487216997920768	sympathy_and_support
768706315564834816	infrastructure_and_utility_damage
769128381661184000	other_relevant_information
769044580578844672	other_relevant_information
768876860000366592	rescue_volunteering_or_donation_effort
768472827527737344	injured_or_dead_people
769070722480300032	rescue_volunteering_or_donation_effort
768864738126106624	sympathy_and_support
768635152989769728	sympathy_and_support
768548514460602369	sympathy_and_support
768532217375195136	sympathy_and_support
768554058034577408	injured_or_dead_people
768774442864476160	sympathy_and_support
768471424516366336	sympathy_and_support
768507900176240640	sympathy_and_support
768788401214676993	injured_or_dead_people
768491418449022976	sympathy_and_support
768845090764754945	injured_or_dead_people
768518003801649152	sympathy_and_support
769280498170490881	injured_or_dead_people
768528795041234944	rescue_volunteering_or_donation_effort
768887362810150912	rescue_volunteering_or_donation_effort
768492719823958016	sympathy_and_support
768915967304953864	injured_or_dead_people
769087723558887425	rescue_volunteering_or_donation_effort
768588014717140994	sympathy_and_support
769812384630407168	rescue_volunteering_or_donation_effort
769085359443632128	sympathy_and_support
769561612361555968	rescue_volunteering_or_donation_effort
769467703551721472	other_relevant_information
768702711231569920	sympathy_and_support
769079711507091456	rescue_volunteering_or_donation_effort
768507140885676032	sympathy_and_support
768530253337747456	rescue_volunteering_or_donation_effort
768473033572876288	rescue_volunteering_or_donation_effort
768900382676361216	sympathy_and_support
768833805729824768	sympathy_and_support
768500297366986752	sympathy_and_support
768516761360670721	sympathy_and_support
768879948610281472	rescue_volunteering_or_donation_effort
768500566544814080	injured_or_dead_people
768550755271835649	rescue_volunteering_or_donation_effort
768478167287947264	rescue_volunteering_or_donation_effort
769161206275907584	rescue_volunteering_or_donation_effort
798262465234542592	sympathy_and_support
771464543796985856	caution_and_advice
797835622471733248	requests_or_urgent_needs
798021801540321280	other_relevant_information
798727277794033664	infrastructure_and_utility_damage
798237058602893312	injured_or_dead_people
798285931518169088	rescue_volunteering_or_donation_effort
797934809230155776	infrastructure_and_utility_damage
797817101545156609	sympathy_and_support
797921682602094592	injured_or_dead_people
797803791257137152	caution_and_advice
798026638868873216	other_relevant_information
798384204396380160	sympathy_and_support
797791151688327168	caution_and_advice
797837263807737858	sympathy_and_support
771533558481506305	sympathy_and_support
798426278986706944	not_humanitarian
797941530627481601	infrastructure_and_utility_damage
798102208289980416	not_humanitarian
797907088324300800	injured_or_dead_people
771574855233699840	caution_and_advice
797908646558453760	displaced_people_and_evacuations
771525541274882048	not_humanitarian
771486073239195649	caution_and_advice
798033098080325632	not_humanitarian
797869952485072896	other_relevant_information
797858867455475712	other_relevant_information
771588349807038464	other_relevant_information
797811481383292928	caution_and_advice
797869652508483584	injured_or_dead_people
798263474182713345	caution_and_advice
797838606387781632	other_relevant_information
771436270161494016	sympathy_and_support
798679082993143808	rescue_volunteering_or_donation_effort
797983325637873664	rescue_volunteering_or_donation_effort
797789940255817729	sympathy_and_support
798517182074408960	rescue_volunteering_or_donation_effort
797862953949106177	injured_or_dead_people
797825914608308224	caution_and_advice
798097776647106561	sympathy_and_support
797975062435360769	infrastructure_and_utility_damage
798761519219474432	sympathy_and_support
798947167931170820	displaced_people_and_evacuations
797943925746995200	sympathy_and_support
798089142324248576	sympathy_and_support
797798440151322624	caution_and_advice
797893922747871232	sympathy_and_support
797840763325296640	other_relevant_information
771467800472788992	caution_and_advice
798355908489199616	displaced_people_and_evacuations
797888023262216192	caution_and_advice
797865107229265920	displaced_people_and_evacuations
798055394618712065	infrastructure_and_utility_damage
797960802724614144	infrastructure_and_utility_damage
798645512907919361	other_relevant_information
797963790260129792	rescue_volunteering_or_donation_effort
797922166821949440	rescue_volunteering_or_donation_effort
797800677456035841	caution_and_advice
797790065581649920	infrastructure_and_utility_damage
797871542856126465	sympathy_and_support
797963260859269121	infrastructure_and_utility_damage
800878263002247168	infrastructure_and_utility_damage
797850667964469249	injured_or_dead_people
771531104423555072	other_relevant_information
798047522014908416	other_relevant_information
798594265148338177	rescue_volunteering_or_donation_effort
797875584575619072	sympathy_and_support
797863694927441922	sympathy_and_support
800626452496457729	infrastructure_and_utility_damage
797879475048304640	other_relevant_information
798391446537719809	sympathy_and_support
797821400383787008	caution_and_advice
797844472310566912	infrastructure_and_utility_damage
797813862292537344	caution_and_advice
797833774197194752	caution_and_advice
797999676234420225	sympathy_and_support
797900723375611904	sympathy_and_support
797791195611041792	other_relevant_information
797874508564602880	not_humanitarian
797863629978734593	injured_or_dead_people
798085945849356288	sympathy_and_support
797970645602553856	infrastructure_and_utility_damage
797839432476868608	infrastructure_and_utility_damage
798629728118657024	sympathy_and_support
797910752409493505	infrastructure_and_utility_damage
798155843426365440	other_relevant_information
798341793381105664	not_humanitarian
797858498612752386	caution_and_advice
798747618171961344	caution_and_advice
800946260601511936	caution_and_advice
797908395198062593	rescue_volunteering_or_donation_effort
800835508418920448	rescue_volunteering_or_donation_effort
797915415351476228	sympathy_and_support
798050103642591233	injured_or_dead_people
798812773283074048	caution_and_advice
798021589237235712	rescue_volunteering_or_donation_effort
771490632904781824	sympathy_and_support
771447526574612480	caution_and_advice
798267400588128257	rescue_volunteering_or_donation_effort
797839999962087424	caution_and_advice
798063791808184321	sympathy_and_support
798053405499396096	infrastructure_and_utility_damage
798673793904316416	infrastructure_and_utility_damage
771504136898490368	caution_and_advice
797811188797087744	rescue_volunteering_or_donation_effort
798610347930193922	displaced_people_and_evacuations
797866779938668544	rescue_volunteering_or_donation_effort
771453791992438788	other_relevant_information
798337058347433984	rescue_volunteering_or_donation_effort
797863673351925761	sympathy_and_support
797823187576729601	sympathy_and_support
798741673173864448	rescue_volunteering_or_donation_effort
771431354298830848	displaced_people_and_evacuations
771429245083975680	other_relevant_information
797891578484269059	infrastructure_and_utility_damage
771430676910317568	not_humanitarian
797868031330222080	infrastructure_and_utility_damage
797966095126654979	other_relevant_information
797896931309539328	sympathy_and_support
797855862152802305	not_humanitarian
800819463507427329	caution_and_advice
800832569986072577	other_relevant_information
797793149116510208	caution_and_advice
797922024001654784	caution_and_advice
797805580299763712	caution_and_advice
798091478790643712	other_relevant_information
800894090418200576	caution_and_advice
797959293664370688	other_relevant_information
797801062623105024	other_relevant_information
797868291813351424	caution_and_advice
797984080495116288	sympathy_and_support
797936703059046402	sympathy_and_support
797808988695842816	other_relevant_information
771469811570270209	sympathy_and_support
797980800830476288	other_relevant_information
798271927252971521	rescue_volunteering_or_donation_effort
797877913194405888	other_relevant_information
797961568482795520	other_relevant_information
797805131538395137	other_relevant_information
797831020305203201	other_relevant_information
797908630523625472	caution_and_advice
797805568098349056	displaced_people_and_evacuations
797793438527680512	caution_and_advice
798072042885152769	rescue_volunteering_or_donation_effort
798079714501869568	not_humanitarian
797900173523288064	caution_and_advice
798017069799247872	caution_and_advice
798008508742397952	infrastructure_and_utility_damage
797991843208101888	sympathy_and_support
798094116860985344	infrastructure_and_utility_damage
797793210458222592	displaced_people_and_evacuations
797859213179518976	injured_or_dead_people
797861847604961280	caution_and_advice
798048467469770753	not_humanitarian
798023003573358592	not_humanitarian
797896808764559360	sympathy_and_support
797801571794882560	caution_and_advice
771537174034468864	not_humanitarian
797908927451054080	infrastructure_and_utility_damage
797879086689333248	sympathy_and_support
798008927313133569	injured_or_dead_people
797981982256791552	not_humanitarian
797870528312713216	sympathy_and_support
797977369726230529	infrastructure_and_utility_damage
798004892820377600	not_humanitarian
798060559161622529	sympathy_and_support
797805279869964288	caution_and_advice
798056585096368128	caution_and_advice
798214992101183488	not_humanitarian
797984492711329792	sympathy_and_support
797857567418396672	sympathy_and_support
797803987537981441	other_relevant_information
797792912121569280	caution_and_advice
771448358607073280	caution_and_advice
771442789401767941	caution_and_advice
800433556279291904	not_humanitarian
797941166935154688	infrastructure_and_utility_damage
797906961689968640	infrastructure_and_utility_damage
798037919428526080	infrastructure_and_utility_damage
771459410153517060	caution_and_advice
771436938511257601	caution_and_advice
800441852272906240	rescue_volunteering_or_donation_effort
800158594704572420	infrastructure_and_utility_damage
797964074873036801	infrastructure_and_utility_damage
797815224212426752	caution_and_advice
798035758288207872	rescue_volunteering_or_donation_effort
797846122102296578	not_humanitarian
797965019249946625	sympathy_and_support
797794863206973442	not_humanitarian
798006816324001792	caution_and_advice
797878236218675200	sympathy_and_support
771573244948123649	caution_and_advice
798340246857334784	other_relevant_information
797964102433787904	caution_and_advice
797798834524954624	caution_and_advice
797972268001337344	sympathy_and_support
798027317805281280	infrastructure_and_utility_damage
798782349932523521	sympathy_and_support
798427945639510017	infrastructure_and_utility_damage
798670525006389248	infrastructure_and_utility_damage
798415588242681856	not_humanitarian
797808376289718272	displaced_people_and_evacuations
797910321176330240	not_humanitarian
800816642867412995	rescue_volunteering_or_donation_effort
797820935785115648	other_relevant_information
797799017333690368	not_humanitarian
797968908141477888	infrastructure_and_utility_damage
797851207494672385	not_humanitarian
797865956789751808	caution_and_advice
798809755833634817	caution_and_advice
797856038397480960	sympathy_and_support
797873458990354432	sympathy_and_support
797803194264862720	not_humanitarian
797848073653264384	caution_and_advice
798059079939735552	requests_or_urgent_needs
798055255049052160	infrastructure_and_utility_damage
798018897156788224	rescue_volunteering_or_donation_effort
797798404533329920	other_relevant_information
797791136022601728	caution_and_advice
797798459763990528	sympathy_and_support
797791731982815233	other_relevant_information
798096793644990464	sympathy_and_support
797871294284865536	injured_or_dead_people
797793100294852612	other_relevant_information
783477557308100609	sympathy_and_support
783741493869699073	other_relevant_information
784648953639931904	infrastructure_and_utility_damage
783442390140891136	sympathy_and_support
783475241452462085	other_relevant_information
783766016522199040	infrastructure_and_utility_damage
783469687950577664	sympathy_and_support
783637480373358592	rescue_volunteering_or_donation_effort
783424481654149120	injured_or_dead_people
783485153221877760	sympathy_and_support
783853202085187584	infrastructure_and_utility_damage
783396670633545728	other_relevant_information
783679649188548608	other_relevant_information
783626770998136833	sympathy_and_support
783707214271741952	injured_or_dead_people
783750375169888256	rescue_volunteering_or_donation_effort
783917160687104000	infrastructure_and_utility_damage
783396934950252545	sympathy_and_support
783428457644511233	injured_or_dead_people
783908275427414016	caution_and_advice
783383153876623360	caution_and_advice
783726287772848128	not_humanitarian
783841170367459328	rescue_volunteering_or_donation_effort
783477346607239168	other_relevant_information
783871340407291904	rescue_volunteering_or_donation_effort
783832644748505088	other_relevant_information
783886868358193152	rescue_volunteering_or_donation_effort
783737426695061504	sympathy_and_support
783740287755497472	infrastructure_and_utility_damage
783845914846892032	sympathy_and_support
783791049932103680	sympathy_and_support
783698648718831617	rescue_volunteering_or_donation_effort
783385695784173568	rescue_volunteering_or_donation_effort
783743243561250816	sympathy_and_support
783967034573029376	rescue_volunteering_or_donation_effort
784698843598352384	injured_or_dead_people
783995487896547328	injured_or_dead_people
783817782760763393	sympathy_and_support
783688200334311424	sympathy_and_support
783671040987701249	infrastructure_and_utility_damage
784697434656034816	injured_or_dead_people
783926150632312832	injured_or_dead_people
783431996794105857	infrastructure_and_utility_damage
783769963198832640	sympathy_and_support
783789156602216448	not_humanitarian
783493456257687553	infrastructure_and_utility_damage
783440203608449025	sympathy_and_support
783750375434231808	not_humanitarian
783415400713162752	other_relevant_information
783706832938340352	sympathy_and_support
783714022331854848	sympathy_and_support
783917904102326272	other_relevant_information
783517570158714880	rescue_volunteering_or_donation_effort
783393218792714240	injured_or_dead_people
783415246106918913	sympathy_and_support
783472378445570048	sympathy_and_support
783732449528295424	other_relevant_information
783462962572976128	rescue_volunteering_or_donation_effort
783422126497738752	sympathy_and_support
783853635423698944	infrastructure_and_utility_damage
783682030315773952	other_relevant_information
783390493271023617	sympathy_and_support
783923193862119424	rescue_volunteering_or_donation_effort
783491991984222208	sympathy_and_support
783770892346265604	sympathy_and_support
783746165477023745	displaced_people_and_evacuations
783437329721679872	caution_and_advice
783758250680393728	rescue_volunteering_or_donation_effort
783930064090107904	rescue_volunteering_or_donation_effort
783894677342650368	infrastructure_and_utility_damage
783827456713121792	injured_or_dead_people
783528174122663936	other_relevant_information
783586436205326336	infrastructure_and_utility_damage
783429151529308161	infrastructure_and_utility_damage
783884183940706304	injured_or_dead_people
784649093851340800	rescue_volunteering_or_donation_effort
783813563039174656	infrastructure_and_utility_damage
783817959777050624	not_humanitarian
783560406040207360	sympathy_and_support
783446562932338689	sympathy_and_support
783705709523316736	rescue_volunteering_or_donation_effort
783644266287464450	other_relevant_information
783703950075662336	injured_or_dead_people
783485199841566720	sympathy_and_support
783996035836379136	infrastructure_and_utility_damage
783450425001291780	other_relevant_information
783814815571668992	sympathy_and_support
783678044594638848	rescue_volunteering_or_donation_effort
783872050872061954	injured_or_dead_people
783625962101563392	other_relevant_information
783474201923584000	caution_and_advice
783386622037458944	other_relevant_information
783708132149035008	injured_or_dead_people
783963066035761152	other_relevant_information
783778664886444032	other_relevant_information
783576883740807168	other_relevant_information
783634393734656000	rescue_volunteering_or_donation_effort
783527082236190720	not_humanitarian
784649065980190720	injured_or_dead_people
783483223691108353	sympathy_and_support
783779269721874432	infrastructure_and_utility_damage
783388091423875073	other_relevant_information
783434337492537344	sympathy_and_support
783747161620111360	other_relevant_information
783407273817305088	sympathy_and_support
783731003567243264	infrastructure_and_utility_damage
783864451170611200	injured_or_dead_people
783792679830249472	rescue_volunteering_or_donation_effort
783771355481243648	sympathy_and_support
783621644799451136	not_humanitarian
783796588707737600	sympathy_and_support
783813254778789889	injured_or_dead_people
783637142669029376	rescue_volunteering_or_donation_effort
783701332041445376	sympathy_and_support
783456938394877952	rescue_volunteering_or_donation_effort
783992716136898560	other_relevant_information
783650509668360192	rescue_volunteering_or_donation_effort
783496748476030976	rescue_volunteering_or_donation_effort
783654902660796416	other_relevant_information
783713208020324352	rescue_volunteering_or_donation_effort
783521842996862978	other_relevant_information
783490893374492676	requests_or_urgent_needs
783430549062967297	displaced_people_and_evacuations
783632130370863105	other_relevant_information
783456164788965376	injured_or_dead_people
784649241369071616	not_humanitarian
783810402551496705	sympathy_and_support
783810937429958656	injured_or_dead_people
783520106789867521	infrastructure_and_utility_damage
783586802183483392	displaced_people_and_evacuations
783970973305466880	requests_or_urgent_needs
783388504919277568	other_relevant_information
783775115708203008	sympathy_and_support
783619214443765760	sympathy_and_support
783938967066570752	injured_or_dead_people
783633736671850497	other_relevant_information
783418132702584833	injured_or_dead_people
783671352003887104	not_humanitarian
783851232922337281	requests_or_urgent_needs
783608502015053824	rescue_volunteering_or_donation_effort
783834163346497537	infrastructure_and_utility_damage
783704564859965440	rescue_volunteering_or_donation_effort
783871082126278656	sympathy_and_support
783412685580955648	other_relevant_information
783737940459618309	sympathy_and_support
783452134947762176	rescue_volunteering_or_donation_effort
784689462831742976	displaced_people_and_evacuations
783857505373855744	rescue_volunteering_or_donation_effort
783886142185897984	rescue_volunteering_or_donation_effort
783426406122487809	sympathy_and_support
783705301086146560	sympathy_and_support
783569920768475136	requests_or_urgent_needs
783514216338755584	requests_or_urgent_needs
783698844068507648	sympathy_and_support
783840998547791872	other_relevant_information
783765915816996868	other_relevant_information
783706418314678272	rescue_volunteering_or_donation_effort
783621201377853440	rescue_volunteering_or_donation_effort
783752189504200708	injured_or_dead_people
783683668204064768	injured_or_dead_people
783933099365236736	other_relevant_information
783785848840019968	rescue_volunteering_or_donation_effort
783401222682341376	other_relevant_information
783947842092138497	rescue_volunteering_or_donation_effort
783838361425440768	other_relevant_information
783860660388007937	other_relevant_information
784689762032508928	injured_or_dead_people
783701188650819590	rescue_volunteering_or_donation_effort
870308502262108160	rescue_volunteering_or_donation_effort
870135696933109760	rescue_volunteering_or_donation_effort
870172961826852866	caution_and_advice
872331912416821248	sympathy_and_support
870868784801878016	sympathy_and_support
871467395172487173	rescue_volunteering_or_donation_effort
874694400504283137	caution_and_advice
878258879036915712	rescue_volunteering_or_donation_effort
872909214481432576	rescue_volunteering_or_donation_effort
872016710026625024	injured_or_dead_people
870672480347840512	rescue_volunteering_or_donation_effort
871873501690507264	rescue_volunteering_or_donation_effort
878267628011241472	rescue_volunteering_or_donation_effort
870128976194183168	rescue_volunteering_or_donation_effort
870595707811528705	not_humanitarian
870951712592338944	other_relevant_information
870563071500177408	requests_or_urgent_needs
870320695624040450	rescue_volunteering_or_donation_effort
870464102102990849	other_relevant_information
870198325898878976	caution_and_advice
875029731279855616	rescue_volunteering_or_donation_effort
869998379350274049	rescue_volunteering_or_donation_effort
872441330147876865	rescue_volunteering_or_donation_effort
874484880465432581	rescue_volunteering_or_donation_effort
879942104729964548	rescue_volunteering_or_donation_effort
871208155463680000	injured_or_dead_people
870161592247349248	requests_or_urgent_needs
872169612661620736	injured_or_dead_people
880182155464384512	other_relevant_information
871479652027555840	rescue_volunteering_or_donation_effort
870848136155025408	sympathy_and_support
870257617582657537	injured_or_dead_people
870359656379502592	rescue_volunteering_or_donation_effort
875534436888129536	rescue_volunteering_or_donation_effort
870500278981640192	rescue_volunteering_or_donation_effort
870204414283444226	injured_or_dead_people
870252738852139009	rescue_volunteering_or_donation_effort
870156452475813888	sympathy_and_support
874965144232701952	rescue_volunteering_or_donation_effort
874576084863471617	requests_or_urgent_needs
876405317290078208	rescue_volunteering_or_donation_effort
870304802428698624	rescue_volunteering_or_donation_effort
870060196265172992	rescue_volunteering_or_donation_effort
870514043743645696	rescue_volunteering_or_donation_effort
873000716494942208	rescue_volunteering_or_donation_effort
872506804978073601	other_relevant_information
870594268888416256	rescue_volunteering_or_donation_effort
871333198147371009	rescue_volunteering_or_donation_effort
870496856597422083	other_relevant_information
870412139915235328	rescue_volunteering_or_donation_effort
871708649433030656	not_humanitarian
870832435197599745	rescue_volunteering_or_donation_effort
871709803881607168	infrastructure_and_utility_damage
870067496925016066	infrastructure_and_utility_damage
875016238681948161	rescue_volunteering_or_donation_effort
870309873023668224	other_relevant_information
870217238095118336	rescue_volunteering_or_donation_effort
903468169561489408	injured_or_dead_people
902836318954250240	displaced_people_and_evacuations
901722026527911936	other_relevant_information
902897824035201025	not_humanitarian
902750379003310080	other_relevant_information
903729096097767424	displaced_people_and_evacuations
902606992719704065	sympathy_and_support
903443072079597569	other_relevant_information
902639023214211072	not_humanitarian
901650389979676672	infrastructure_and_utility_damage
902655033539530760	rescue_volunteering_or_donation_effort
903747526586757121	other_relevant_information
902668088901898240	other_relevant_information
903441056200617985	rescue_volunteering_or_donation_effort
902633886626316289	not_humanitarian
903383214600933376	other_relevant_information
901663642541633537	caution_and_advice
903452102252486656	rescue_volunteering_or_donation_effort
902678123581497344	displaced_people_and_evacuations
901739309698560000	caution_and_advice
903407331588890624	displaced_people_and_evacuations
902654331266228224	sympathy_and_support
902653739965841408	sympathy_and_support
903420590551441408	infrastructure_and_utility_damage
902632958401675264	requests_or_urgent_needs
903745490692517889	requests_or_urgent_needs
902598123192688641	other_relevant_information
902269973803933697	infrastructure_and_utility_damage
903469424929157120	rescue_volunteering_or_donation_effort
902638794112946177	rescue_volunteering_or_donation_effort
902663943663038464	sympathy_and_support
902700318714159105	requests_or_urgent_needs
902645484241735681	other_relevant_information
902904536960049152	other_relevant_information
902654086025281536	rescue_volunteering_or_donation_effort
902661958943506432	rescue_volunteering_or_donation_effort
902903759457550336	caution_and_advice
903645716312096768	other_relevant_information
903421713391734784	rescue_volunteering_or_donation_effort
902842181437853700	rescue_volunteering_or_donation_effort
902839345945632771	injured_or_dead_people
902711226089787393	infrastructure_and_utility_damage
903405823912796167	rescue_volunteering_or_donation_effort
901826751239741440	injured_or_dead_people
902839155117481984	rescue_volunteering_or_donation_effort
901743168965808128	other_relevant_information
902177761921552384	rescue_volunteering_or_donation_effort
903381575995445249	requests_or_urgent_needs
902650649208336385	rescue_volunteering_or_donation_effort
902904135997063172	rescue_volunteering_or_donation_effort
902646882702426112	rescue_volunteering_or_donation_effort
902652873124659200	rescue_volunteering_or_donation_effort
902901279730655232	requests_or_urgent_needs
901775920402272256	infrastructure_and_utility_damage
903751218937417732	sympathy_and_support
903402041996914689	other_relevant_information
901701269202587648	caution_and_advice
903756017204330496	displaced_people_and_evacuations
902667410792103936	requests_or_urgent_needs
903399186837667840	other_relevant_information
901750436935303168	sympathy_and_support
903392264688472066	other_relevant_information
902703723809579008	other_relevant_information
902678560175005697	infrastructure_and_utility_damage
903364418490179584	sympathy_and_support
901780271489536002	not_humanitarian
903412251746557953	rescue_volunteering_or_donation_effort
902882988689674241	other_relevant_information
902699534287036417	other_relevant_information
901759351681155074	caution_and_advice
902655521030901767	other_relevant_information
903744256795398148	rescue_volunteering_or_donation_effort
903053984247803904	caution_and_advice
903742711328636932	not_humanitarian
902654281840562181	rescue_volunteering_or_donation_effort
903747913901330433	injured_or_dead_people
902879528388878336	other_relevant_information
902902774731481089	sympathy_and_support
902645960228163584	rescue_volunteering_or_donation_effort
903762245007491073	displaced_people_and_evacuations
903365195283787781	injured_or_dead_people
902900499615281152	rescue_volunteering_or_donation_effort
901809548155027456	infrastructure_and_utility_damage
903394127043190784	sympathy_and_support
902658274427899908	other_relevant_information
902650912526680064	rescue_volunteering_or_donation_effort
902607306566893568	sympathy_and_support
902640121144459264	injured_or_dead_people
902649441781506049	rescue_volunteering_or_donation_effort
903388846481604609	other_relevant_information
903607406650953728	other_relevant_information
903704168979943424	infrastructure_and_utility_damage
902632954513547270	other_relevant_information
902641967162474496	injured_or_dead_people
902702251705339904	other_relevant_information
902634337807589376	sympathy_and_support
903486241621983232	other_relevant_information
902649886935580673	sympathy_and_support
902674730863300609	other_relevant_information
902647806250422272	rescue_volunteering_or_donation_effort
903059786777939968	not_humanitarian
903744099920031744	rescue_volunteering_or_donation_effort
902646955213545472	not_humanitarian
901747295267512321	displaced_people_and_evacuations
902648589800833024	rescue_volunteering_or_donation_effort
902628106380476417	infrastructure_and_utility_damage
902802086471065600	requests_or_urgent_needs
902654026851942401	rescue_volunteering_or_donation_effort
902918345388851202	caution_and_advice
902637806132047873	infrastructure_and_utility_damage
902633378339586048	rescue_volunteering_or_donation_effort
901754545616949248	caution_and_advice
902654510019088397	rescue_volunteering_or_donation_effort
901758709529018368	not_humanitarian
903047858877861888	sympathy_and_support
903675233873387520	rescue_volunteering_or_donation_effort
902659909640003584	not_humanitarian
902694127246114817	other_relevant_information
903387511279452160	other_relevant_information
902606990375038976	other_relevant_information
902669715125895168	rescue_volunteering_or_donation_effort
902630948247916544	not_humanitarian
901818507763048448	rescue_volunteering_or_donation_effort
903686574537285633	infrastructure_and_utility_damage
902698947201945600	other_relevant_information
902679476777222144	infrastructure_and_utility_damage
901547126156652544	infrastructure_and_utility_damage
901709440365289472	sympathy_and_support
901779705187184640	other_relevant_information
902645931740364801	rescue_volunteering_or_donation_effort
901751722137198594	rescue_volunteering_or_donation_effort
902670367139012608	displaced_people_and_evacuations
903403439195082752	rescue_volunteering_or_donation_effort
903695766321029122	not_humanitarian
901710164910329856	not_humanitarian
902752514642247680	displaced_people_and_evacuations
902652247795916802	infrastructure_and_utility_damage
903749751669231621	rescue_volunteering_or_donation_effort
902852500436475904	rescue_volunteering_or_donation_effort
903358013557301249	other_relevant_information
902884950214631424	sympathy_and_support
902647460534902784	sympathy_and_support
902896785588457472	infrastructure_and_utility_damage
903368824044564480	injured_or_dead_people
902823128149131264	infrastructure_and_utility_damage
902868308059357184	rescue_volunteering_or_donation_effort
901801016168824832	sympathy_and_support
903766321271361536	rescue_volunteering_or_donation_effort
902856788780892160	requests_or_urgent_needs
902656898704519168	rescue_volunteering_or_donation_effort
902913872457170944	rescue_volunteering_or_donation_effort
902634483135995905	other_relevant_information
903749589425156097	infrastructure_and_utility_damage
902875205252546562	other_relevant_information
902595982793162752	other_relevant_information
903402227074822145	rescue_volunteering_or_donation_effort
903377619432898560	rescue_volunteering_or_donation_effort
902687153888661504	caution_and_advice
902892018858385408	injured_or_dead_people
903051564461457408	injured_or_dead_people
902646866680188928	infrastructure_and_utility_damage
902913291764322305	injured_or_dead_people
903394973588049920	sympathy_and_support
902646647955623936	rescue_volunteering_or_donation_effort
902826434078617600	other_relevant_information
901818058280493056	displaced_people_and_evacuations
903408409923526656	rescue_volunteering_or_donation_effort
902896657066549248	other_relevant_information
902721970013437952	caution_and_advice
903443589467918336	rescue_volunteering_or_donation_effort
902849529875230720	rescue_volunteering_or_donation_effort
901814211314978816	rescue_volunteering_or_donation_effort
903748304487534592	rescue_volunteering_or_donation_effort
902658558872965120	other_relevant_information
902902747665747968	infrastructure_and_utility_damage
902711500548268032	rescue_volunteering_or_donation_effort
903747649014161409	rescue_volunteering_or_donation_effort
903055119444529158	requests_or_urgent_needs
902607062579990528	rescue_volunteering_or_donation_effort
901446252759351296	other_relevant_information
901772700569436160	caution_and_advice
902849086377906176	other_relevant_information
902861787904835584	rescue_volunteering_or_donation_effort
901731264536903681	caution_and_advice
902639345076649984	sympathy_and_support
902683602428858368	other_relevant_information
902655467440263168	rescue_volunteering_or_donation_effort
902644610090110979	rescue_volunteering_or_donation_effort
902914900170862593	not_humanitarian
902653527704702976	rescue_volunteering_or_donation_effort
902646418321448960	other_relevant_information
902650137322950657	infrastructure_and_utility_damage
902898635125518337	requests_or_urgent_needs
901385017447727105	infrastructure_and_utility_damage
902684025093058560	rescue_volunteering_or_donation_effort
902606838159601664	sympathy_and_support
901747395318427648	other_relevant_information
903705295662219264	other_relevant_information
902598304407715840	requests_or_urgent_needs
903391243173994501	displaced_people_and_evacuations
903585025974824961	not_humanitarian
901754568836567041	other_relevant_information
902882079624626177	other_relevant_information
901787670778609664	rescue_volunteering_or_donation_effort
902653690632314880	rescue_volunteering_or_donation_effort
903744825807314944	displaced_people_and_evacuations
902655215928782848	rescue_volunteering_or_donation_effort
902848165036126212	rescue_volunteering_or_donation_effort
902690484400902145	displaced_people_and_evacuations
903664167030272000	infrastructure_and_utility_damage
903402370503081984	infrastructure_and_utility_damage
903641234954215425	injured_or_dead_people
902653557039665164	sympathy_and_support
902905671292563457	not_humanitarian
902632971529805824	not_humanitarian
903424430902300672	other_relevant_information
903762346857857024	requests_or_urgent_needs
902651398524997637	rescue_volunteering_or_donation_effort
903354271957229568	infrastructure_and_utility_damage
902848933252128769	other_relevant_information
901417066309312512	rescue_volunteering_or_donation_effort
902645327081201664	rescue_volunteering_or_donation_effort
903421439679893505	caution_and_advice
902693887705264129	rescue_volunteering_or_donation_effort
903624151503646722	infrastructure_and_utility_damage
902643790384640001	other_relevant_information
901767241703849984	injured_or_dead_people
902704970423836672	displaced_people_and_evacuations
901822696585125890	caution_and_advice
903061152787161088	injured_or_dead_people
903358630837268481	other_relevant_information
902657173485912064	sympathy_and_support
901731097628815360	caution_and_advice
903747286496419844	rescue_volunteering_or_donation_effort
902850091140177920	rescue_volunteering_or_donation_effort
901684066369536000	infrastructure_and_utility_damage
902653175844421632	not_humanitarian
903379795433676801	rescue_volunteering_or_donation_effort
902840145992404992	infrastructure_and_utility_damage
903654978841141248	infrastructure_and_utility_damage
902627000636071943	requests_or_urgent_needs
903381878266265600	displaced_people_and_evacuations
903554637155971072	infrastructure_and_utility_damage
902848183251947520	infrastructure_and_utility_damage
902709904489795584	other_relevant_information
903045383001178112	other_relevant_information
903417665749999618	infrastructure_and_utility_damage
902637710313172992	displaced_people_and_evacuations
903403631499718656	rescue_volunteering_or_donation_effort
903396862870335489	rescue_volunteering_or_donation_effort
903492738120769536	not_humanitarian
901760335329214465	sympathy_and_support
903720198137683968	infrastructure_and_utility_damage
902894174441271296	infrastructure_and_utility_damage
902686731958411265	infrastructure_and_utility_damage
903763653584982016	injured_or_dead_people
901835554941046784	caution_and_advice
902687538539790336	infrastructure_and_utility_damage
903364586409254912	infrastructure_and_utility_damage
903613884845756416	other_relevant_information
903046120464633856	rescue_volunteering_or_donation_effort
902885497537744896	displaced_people_and_evacuations
903433437239021568	rescue_volunteering_or_donation_effort
902669868536913920	rescue_volunteering_or_donation_effort
902695011640156160	injured_or_dead_people
902644001681092608	injured_or_dead_people
902634808605515776	requests_or_urgent_needs
902849341769097219	other_relevant_information
902735959795666945	injured_or_dead_people
902633891525222401	rescue_volunteering_or_donation_effort
903054118075461632	requests_or_urgent_needs
901809803399491586	rescue_volunteering_or_donation_effort
901804877768163333	other_relevant_information
903744550061187076	rescue_volunteering_or_donation_effort
902649304250290183	rescue_volunteering_or_donation_effort
902879904857026560	infrastructure_and_utility_damage
903376646299942913	not_humanitarian
902902320253599748	sympathy_and_support
903437988209799168	rescue_volunteering_or_donation_effort
903642301058220033	infrastructure_and_utility_damage
903739977695186944	infrastructure_and_utility_damage
902656014352343040	other_relevant_information
903382274942660609	infrastructure_and_utility_damage
902656780588765184	other_relevant_information
901209904144236544	displaced_people_and_evacuations
903437090729418754	infrastructure_and_utility_damage
901188354309586944	displaced_people_and_evacuations
903455396270145536	infrastructure_and_utility_damage
902707105714626562	displaced_people_and_evacuations
902859565850660865	caution_and_advice
903584154528468994	rescue_volunteering_or_donation_effort
903377062001565696	injured_or_dead_people
902660124568719360	sympathy_and_support
902649843029610500	rescue_volunteering_or_donation_effort
902653961735458817	sympathy_and_support
903417243807207424	rescue_volunteering_or_donation_effort
902694155897450496	requests_or_urgent_needs
902675894346633217	other_relevant_information
903351073355771906	rescue_volunteering_or_donation_effort
902645048742776833	sympathy_and_support
901721375919882243	other_relevant_information
902645212153081857	sympathy_and_support
902649431555805191	sympathy_and_support
902857946161348609	sympathy_and_support
903378002376921089	rescue_volunteering_or_donation_effort
903747419497693184	sympathy_and_support
902873564210016258	rescue_volunteering_or_donation_effort
902838825768157184	rescue_volunteering_or_donation_effort
902866635324874752	other_relevant_information
902666091624665088	not_humanitarian
903051312488689664	rescue_volunteering_or_donation_effort
902654630970232833	rescue_volunteering_or_donation_effort
901552605570056194	injured_or_dead_people
903755655458193408	caution_and_advice
903701510684639233	displaced_people_and_evacuations
902633632963194881	other_relevant_information
903056292759052288	other_relevant_information
903711913372037120	infrastructure_and_utility_damage
901474526789332993	rescue_volunteering_or_donation_effort
902651707712315392	other_relevant_information
903743684814012419	rescue_volunteering_or_donation_effort
903687274533183488	other_relevant_information
902610667127148544	rescue_volunteering_or_donation_effort
902695284282499072	not_humanitarian
902847921539993600	rescue_volunteering_or_donation_effort
903653025872564224	displaced_people_and_evacuations
903408128674349062	rescue_volunteering_or_donation_effort
902867237715017730	rescue_volunteering_or_donation_effort
902653351900450818	requests_or_urgent_needs
901801097500741633	other_relevant_information
901804847133024256	rescue_volunteering_or_donation_effort
902824600643493888	injured_or_dead_people
902711331345895426	infrastructure_and_utility_damage
903504880966533120	not_humanitarian
903358100069126144	rescue_volunteering_or_donation_effort
901153313282031617	displaced_people_and_evacuations
902834372692262912	infrastructure_and_utility_damage
902646293385895936	rescue_volunteering_or_donation_effort
902887672116645888	injured_or_dead_people
901826865316364290	caution_and_advice
902649975397650433	other_relevant_information
902511681535750144	other_relevant_information
902655261910994946	rescue_volunteering_or_donation_effort
903059001897877509	displaced_people_and_evacuations
903594736551940096	other_relevant_information
903580575335927809	displaced_people_and_evacuations
902655280558870536	sympathy_and_support
903404585322196993	other_relevant_information
902658281277198339	rescue_volunteering_or_donation_effort
902624717017935872	other_relevant_information
902651595778920449	rescue_volunteering_or_donation_effort
902888383592230912	rescue_volunteering_or_donation_effort
902897615448236037	rescue_volunteering_or_donation_effort
902660519240355840	not_humanitarian
902634433609687040	infrastructure_and_utility_damage
902618329696935940	other_relevant_information
901804976372101120	caution_and_advice
903416697406836737	injured_or_dead_people
903762222077415424	rescue_volunteering_or_donation_effort
903394978327662601	caution_and_advice
902853880752381952	sympathy_and_support
901826748488314880	rescue_volunteering_or_donation_effort
903383289674821632	injured_or_dead_people
902851986768281600	rescue_volunteering_or_donation_effort
903650723707150336	other_relevant_information
903754739560706048	rescue_volunteering_or_donation_effort
901800732139155457	rescue_volunteering_or_donation_effort
902595932880961536	rescue_volunteering_or_donation_effort
902635359615537153	rescue_volunteering_or_donation_effort
901747212018999296	rescue_volunteering_or_donation_effort
903371139170410496	rescue_volunteering_or_donation_effort
903483500342296580	rescue_volunteering_or_donation_effort
902657863407083520	other_relevant_information
902903538749251585	injured_or_dead_people
903633302808092673	rescue_volunteering_or_donation_effort
903393837510479872	displaced_people_and_evacuations
902643217270702082	other_relevant_information
902655444195434496	rescue_volunteering_or_donation_effort
902655115596673025	rescue_volunteering_or_donation_effort
902855711855702017	other_relevant_information
903707723602173952	requests_or_urgent_needs
902854064899334144	rescue_volunteering_or_donation_effort
903441339441967106	requests_or_urgent_needs
902637328388288513	rescue_volunteering_or_donation_effort
902649356859428864	rescue_volunteering_or_donation_effort
902671429673652226	rescue_volunteering_or_donation_effort
902629789244252175	infrastructure_and_utility_damage
903639767002128384	other_relevant_information
902857874703097856	sympathy_and_support
902638832469889026	requests_or_urgent_needs
902649803494092800	displaced_people_and_evacuations
903377381494272000	infrastructure_and_utility_damage
903757576973590528	rescue_volunteering_or_donation_effort
903662720339386369	infrastructure_and_utility_damage
902607664525361152	rescue_volunteering_or_donation_effort
902611866849075201	rescue_volunteering_or_donation_effort
903636783400931328	requests_or_urgent_needs
903453564235862016	infrastructure_and_utility_damage
902713868811632640	other_relevant_information
902857569634578433	rescue_volunteering_or_donation_effort
903763613420281857	rescue_volunteering_or_donation_effort
902881328567341056	caution_and_advice
902718033889775616	other_relevant_information
902652142724550660	rescue_volunteering_or_donation_effort
902745996349784064	injured_or_dead_people
903400677266690050	caution_and_advice
901240489755672579	caution_and_advice
903670073134600193	infrastructure_and_utility_damage
902593606891872258	other_relevant_information
903748254034219010	rescue_volunteering_or_donation_effort
901758799371018240	caution_and_advice
902898145486655488	infrastructure_and_utility_damage
903746171063197696	rescue_volunteering_or_donation_effort
901152888210284546	other_relevant_information
903675125773590528	rescue_volunteering_or_donation_effort
903738648113197056	other_relevant_information
903374363872944128	other_relevant_information
902897366159777792	rescue_volunteering_or_donation_effort
902605418903486464	other_relevant_information
901683954218086400	injured_or_dead_people
903673789564813312	other_relevant_information
902633607159828480	not_humanitarian
903764527514247168	rescue_volunteering_or_donation_effort
902594636732145665	other_relevant_information
902606876659126277	rescue_volunteering_or_donation_effort
903759531171340288	sympathy_and_support
902607329509732352	rescue_volunteering_or_donation_effort
902912662232862720	infrastructure_and_utility_damage
901381751766962176	caution_and_advice
903670913106931713	requests_or_urgent_needs
903401491351822336	displaced_people_and_evacuations
903372214355021825	injured_or_dead_people
902607106934759426	other_relevant_information
903357540808974337	injured_or_dead_people
903646172828618752	rescue_volunteering_or_donation_effort
903595470953611264	other_relevant_information
903561308825636864	rescue_volunteering_or_donation_effort
902918918532202497	rescue_volunteering_or_donation_effort
902909969154150400	rescue_volunteering_or_donation_effort
903047546737745921	rescue_volunteering_or_donation_effort
902593718850658304	injured_or_dead_people
902884391000694784	not_humanitarian
903748096579928064	other_relevant_information
902909127818702850	rescue_volunteering_or_donation_effort
903059004477276160	caution_and_advice
901737780757319682	sympathy_and_support
901826940952305668	other_relevant_information
903763164004843520	rescue_volunteering_or_donation_effort
901040207511797761	displaced_people_and_evacuations
903481980557320195	other_relevant_information
903466456838496256	other_relevant_information
902644678742294528	other_relevant_information
903748987366363136	other_relevant_information
902893568292999168	injured_or_dead_people
903742468008620033	rescue_volunteering_or_donation_effort
903354132160888832	infrastructure_and_utility_damage
902649612607131650	rescue_volunteering_or_donation_effort
903462955433377796	displaced_people_and_evacuations
902634740896985089	infrastructure_and_utility_damage
903487012396711937	injured_or_dead_people
902606363091759104	infrastructure_and_utility_damage
901814190716932096	other_relevant_information
901659350011392000	infrastructure_and_utility_damage
902634945901985794	rescue_volunteering_or_donation_effort
903064722274041856	infrastructure_and_utility_damage
901755407898738688	not_humanitarian
903574789222170624	injured_or_dead_people
902870523708768256	injured_or_dead_people
903746799466250240	sympathy_and_support
901772002670891008	other_relevant_information
901693022366162944	infrastructure_and_utility_damage
903743002023219200	rescue_volunteering_or_donation_effort
903448012982284292	displaced_people_and_evacuations
903618920325709826	rescue_volunteering_or_donation_effort
902906185724112896	rescue_volunteering_or_donation_effort
901566174265323520	other_relevant_information
903516612069920768	infrastructure_and_utility_damage
902879162695905280	other_relevant_information
903366787181547521	caution_and_advice
903577686936866817	rescue_volunteering_or_donation_effort
902854814299774976	sympathy_and_support
902633418227363840	other_relevant_information
902642444730339333	other_relevant_information
903762209100193794	sympathy_and_support
902652393447460875	infrastructure_and_utility_damage
903366180081213440	rescue_volunteering_or_donation_effort
903389910266241024	infrastructure_and_utility_damage
903375518896185345	infrastructure_and_utility_damage
901917156425814017	other_relevant_information
901465499887951872	caution_and_advice
903756438786453507	rescue_volunteering_or_donation_effort
902610888020172800	infrastructure_and_utility_damage
903424170159157248	rescue_volunteering_or_donation_effort
902711940169924608	other_relevant_information
901783482568978432	caution_and_advice
902644774754242560	rescue_volunteering_or_donation_effort
902635012318736385	caution_and_advice
902658313812414473	rescue_volunteering_or_donation_effort
902842193131524100	rescue_volunteering_or_donation_effort
901717241749807104	injured_or_dead_people
901545139709104128	injured_or_dead_people
903367517191770112	rescue_volunteering_or_donation_effort
902633675195600896	other_relevant_information
903671475525238784	infrastructure_and_utility_damage
903684535891656704	rescue_volunteering_or_donation_effort
902646563096297473	infrastructure_and_utility_damage
903410298840911872	injured_or_dead_people
902638645038874624	rescue_volunteering_or_donation_effort
902876340013105153	rescue_volunteering_or_donation_effort
903665558549217281	requests_or_urgent_needs
902633219471712256	sympathy_and_support
901640436967714816	displaced_people_and_evacuations
903758629181980673	rescue_volunteering_or_donation_effort
901195301469523968	other_relevant_information
902858210222247937	infrastructure_and_utility_damage
902645777599795206	rescue_volunteering_or_donation_effort
901425349778657280	displaced_people_and_evacuations
903556522050936832	infrastructure_and_utility_damage
901767565940334592	rescue_volunteering_or_donation_effort
903651442262671360	other_relevant_information
902644943742787586	rescue_volunteering_or_donation_effort
901796754781347841	caution_and_advice
902692539840565254	rescue_volunteering_or_donation_effort
903622761918148612	rescue_volunteering_or_donation_effort
902653947764191233	rescue_volunteering_or_donation_effort
902637564288434176	rescue_volunteering_or_donation_effort
902896041967702016	not_humanitarian
902606967683915778	infrastructure_and_utility_damage
902637372801679362	other_relevant_information
902633245421879296	rescue_volunteering_or_donation_effort
902603157628485636	rescue_volunteering_or_donation_effort
903542992702754816	displaced_people_and_evacuations
902654227960533000	sympathy_and_support
902863318016290821	other_relevant_information
903460962300190720	rescue_volunteering_or_donation_effort
901738461501292544	infrastructure_and_utility_damage
902868480302735360	rescue_volunteering_or_donation_effort
902820057180491776	infrastructure_and_utility_damage
901718285523324928	not_humanitarian
901788476986810369	infrastructure_and_utility_damage
903749695176032257	displaced_people_and_evacuations
902643883036753924	other_relevant_information
902708346775535616	rescue_volunteering_or_donation_effort
903381188865388546	other_relevant_information
903389094381842433	infrastructure_and_utility_damage
902677081112403968	rescue_volunteering_or_donation_effort
903052146106658816	rescue_volunteering_or_donation_effort
903757168414949376	rescue_volunteering_or_donation_effort
903061575753359360	injured_or_dead_people
902850923030081536	infrastructure_and_utility_damage
902683914635902976	other_relevant_information
902633053918461952	injured_or_dead_people
902917259198435328	requests_or_urgent_needs
902668482898268160	not_humanitarian
903417003410694144	displaced_people_and_evacuations
902651785793355776	rescue_volunteering_or_donation_effort
903056203240140800	injured_or_dead_people
903683615631998976	injured_or_dead_people
903391856565805056	infrastructure_and_utility_damage
903609428599070720	rescue_volunteering_or_donation_effort
903047113151569921	rescue_volunteering_or_donation_effort
903528186029506560	rescue_volunteering_or_donation_effort
903748040758059010	rescue_volunteering_or_donation_effort
902913560208171008	rescue_volunteering_or_donation_effort
902645199175856128	rescue_volunteering_or_donation_effort
902865921764708352	displaced_people_and_evacuations
901817972402118660	rescue_volunteering_or_donation_effort
903364652213706752	infrastructure_and_utility_damage
902656835475431424	other_relevant_information
902650525505675266	rescue_volunteering_or_donation_effort
903750227181658113	requests_or_urgent_needs
903354908413480960	rescue_volunteering_or_donation_effort
902715105519030274	rescue_volunteering_or_donation_effort
903522064841277440	rescue_volunteering_or_donation_effort
902646450861084679	rescue_volunteering_or_donation_effort
902741423283478528	rescue_volunteering_or_donation_effort
902600951663661058	other_relevant_information
902861715112689664	injured_or_dead_people
901813855541764096	infrastructure_and_utility_damage
903762830528262144	other_relevant_information
903434738320502786	displaced_people_and_evacuations
901809641839091717	injured_or_dead_people
903377339261874177	infrastructure_and_utility_damage
902913755109097472	infrastructure_and_utility_damage
902646212138065921	infrastructure_and_utility_damage
901675224441212932	caution_and_advice
902642831931478016	caution_and_advice
902604968980598784	sympathy_and_support
902648655181643776	other_relevant_information
903494368299859968	not_humanitarian
902723966686695424	rescue_volunteering_or_donation_effort
901573497608036352	infrastructure_and_utility_damage
901746830769352705	injured_or_dead_people
902658857939243008	displaced_people_and_evacuations
901739728302743552	other_relevant_information
903448660343652352	displaced_people_and_evacuations
902647770720288768	rescue_volunteering_or_donation_effort
902601909860802561	infrastructure_and_utility_damage
901907205561225218	other_relevant_information
902649457673687040	rescue_volunteering_or_donation_effort
902877868975419392	rescue_volunteering_or_donation_effort
901336096482758656	other_relevant_information
902660341758398464	other_relevant_information
902650159905083399	displaced_people_and_evacuations
902852327668834304	rescue_volunteering_or_donation_effort
903384496116047872	rescue_volunteering_or_donation_effort
903052853975158785	infrastructure_and_utility_damage
902864432346402816	other_relevant_information
901705249165074432	caution_and_advice
901788469403545601	infrastructure_and_utility_damage
903451990751027200	sympathy_and_support
903668883889860609	infrastructure_and_utility_damage
902893690745741313	not_humanitarian
902654764684648448	caution_and_advice
901831360486277121	injured_or_dead_people
902650883292499969	other_relevant_information
903691147813552129	infrastructure_and_utility_damage
902646689684570112	not_humanitarian
901713451395010561	other_relevant_information
901267737783283714	displaced_people_and_evacuations
903620223563157506	not_humanitarian
902655792050049024	other_relevant_information
901779576451469312	other_relevant_information
903615823012663296	requests_or_urgent_needs
902644304706973698	rescue_volunteering_or_donation_effort
902678414682984448	displaced_people_and_evacuations
902662190360137728	displaced_people_and_evacuations
903560173985423360	rescue_volunteering_or_donation_effort
903456079220236288	infrastructure_and_utility_damage
903748861470154752	other_relevant_information
902909090778804224	other_relevant_information
902852862065217536	rescue_volunteering_or_donation_effort
903390669783404545	other_relevant_information
901763057210335232	other_relevant_information
903466344204591104	infrastructure_and_utility_damage
903743465086996482	other_relevant_information
901692916401414144	caution_and_advice
902634351216734208	rescue_volunteering_or_donation_effort
902648538814976003	injured_or_dead_people
902909842553176066	infrastructure_and_utility_damage
901310760285913090	infrastructure_and_utility_damage
901831324763348992	not_humanitarian
903380108626493440	caution_and_advice
902654179868635136	other_relevant_information
902918781848227841	rescue_volunteering_or_donation_effort
902904480144007168	other_relevant_information
902836927669432321	other_relevant_information
902638409092657152	other_relevant_information
902653417654497280	other_relevant_information
902645099624108036	rescue_volunteering_or_donation_effort
902842975084048390	rescue_volunteering_or_donation_effort
901688519118077953	not_humanitarian
902607062441627649	rescue_volunteering_or_donation_effort
903060720614481920	other_relevant_information
902672055644106752	injured_or_dead_people
903762275399598080	not_humanitarian
901367823963967489	other_relevant_information
903611728348499969	requests_or_urgent_needs
903762319561371650	rescue_volunteering_or_donation_effort
901221664314273794	infrastructure_and_utility_damage
902695995259146240	infrastructure_and_utility_damage
902879366744596481	caution_and_advice
902684446511517696	injured_or_dead_people
903761755360387073	rescue_volunteering_or_donation_effort
902649584287174656	sympathy_and_support
903411159168147456	sympathy_and_support
901717960036933633	caution_and_advice
903694986528600065	rescue_volunteering_or_donation_effort
902616836944035840	infrastructure_and_utility_damage
902637080244879361	other_relevant_information
902911813649620993	other_relevant_information
902597543305105408	displaced_people_and_evacuations
901809603511545856	other_relevant_information
903735735836180480	other_relevant_information
903050819809009669	displaced_people_and_evacuations
902657022654648333	caution_and_advice
903357061051760641	other_relevant_information
902894328175108096	requests_or_urgent_needs
903747535000535041	other_relevant_information
902598507604742145	requests_or_urgent_needs
902634258270846977	sympathy_and_support
901285798124945413	infrastructure_and_utility_damage
902903818295398401	rescue_volunteering_or_donation_effort
903063691393892352	rescue_volunteering_or_donation_effort
902903925770133504	not_humanitarian
903411837659643905	injured_or_dead_people
902868647181377536	other_relevant_information
903425720587780096	rescue_volunteering_or_donation_effort
901822547469115392	caution_and_advice
901792538071359488	displaced_people_and_evacuations
903745848265334784	rescue_volunteering_or_donation_effort
902607181098487812	rescue_volunteering_or_donation_effort
902690550507233280	displaced_people_and_evacuations
903682249694093316	rescue_volunteering_or_donation_effort
903764473005170688	requests_or_urgent_needs
902600807547371522	displaced_people_and_evacuations
902689471124123648	rescue_volunteering_or_donation_effort
903527520573702144	displaced_people_and_evacuations
901805285244731392	other_relevant_information
903424703389351936	not_humanitarian
903051106489532416	injured_or_dead_people
901814261583757312	other_relevant_information
902644911274676224	displaced_people_and_evacuations
902676277013950464	displaced_people_and_evacuations
903690889687642116	infrastructure_and_utility_damage
902868590310907904	sympathy_and_support
902645282109890560	other_relevant_information
902793705811267584	injured_or_dead_people
902641365309198337	rescue_volunteering_or_donation_effort
903576804048478209	injured_or_dead_people
902890490726457344	rescue_volunteering_or_donation_effort
902657860135419904	injured_or_dead_people
902837634627719168	rescue_volunteering_or_donation_effort
902653598093344768	rescue_volunteering_or_donation_effort
903367948395585537	requests_or_urgent_needs
903401333599981568	rescue_volunteering_or_donation_effort
901282391062401024	other_relevant_information
902178500706164736	infrastructure_and_utility_damage
902666844124925952	rescue_volunteering_or_donation_effort
901775997112025088	other_relevant_information
903750111305625601	rescue_volunteering_or_donation_effort
902638917081591808	other_relevant_information
902915864311332864	infrastructure_and_utility_damage
902886376630136832	infrastructure_and_utility_damage
902856983493083136	other_relevant_information
902909668992933888	displaced_people_and_evacuations
902645389479870464	rescue_volunteering_or_donation_effort
903659028814987265	injured_or_dead_people
903683453673189377	rescue_volunteering_or_donation_effort
903498482891100160	rescue_volunteering_or_donation_effort
902725633674952704	rescue_volunteering_or_donation_effort
902839434202185728	other_relevant_information
901697649757356033	caution_and_advice
902691668536827905	rescue_volunteering_or_donation_effort
902850408724525056	requests_or_urgent_needs
902719700483919873	other_relevant_information
902700830373142529	rescue_volunteering_or_donation_effort
902620567685087232	caution_and_advice
902654547549716480	rescue_volunteering_or_donation_effort
901683841181642753	infrastructure_and_utility_damage
902634465142427648	rescue_volunteering_or_donation_effort
902552069365628928	other_relevant_information
902845447710101504	rescue_volunteering_or_donation_effort
903746270648385536	rescue_volunteering_or_donation_effort
903384893262102529	infrastructure_and_utility_damage
902654323674550280	infrastructure_and_utility_damage
902664416348573697	sympathy_and_support
903409129699586048	rescue_volunteering_or_donation_effort
902697104107343872	infrastructure_and_utility_damage
902633259816898560	rescue_volunteering_or_donation_effort
902858088704770049	caution_and_advice
901472766947414016	infrastructure_and_utility_damage
903746863752515585	rescue_volunteering_or_donation_effort
902665476177842178	rescue_volunteering_or_donation_effort
902645919262355460	rescue_volunteering_or_donation_effort
903442392098930690	displaced_people_and_evacuations
902676487140241408	rescue_volunteering_or_donation_effort
902654283316957186	rescue_volunteering_or_donation_effort
902875981718970373	infrastructure_and_utility_damage
902637180710944769	caution_and_advice
903683085706940416	other_relevant_information
902850849533255680	other_relevant_information
901230631081754624	infrastructure_and_utility_damage
903459942195126272	displaced_people_and_evacuations
903373212217724928	not_humanitarian
902633229915742208	rescue_volunteering_or_donation_effort
903390740604178433	sympathy_and_support
902654496593063936	rescue_volunteering_or_donation_effort
902856143965483009	rescue_volunteering_or_donation_effort
902649464208449540	rescue_volunteering_or_donation_effort
902654190211567616	infrastructure_and_utility_damage
902837778144256000	caution_and_advice
903686490051530756	infrastructure_and_utility_damage
901704955416981504	caution_and_advice
903558490890711041	requests_or_urgent_needs
901776532565368832	injured_or_dead_people
903063705147121666	injured_or_dead_people
903374104149061633	other_relevant_information
903638640261300224	rescue_volunteering_or_donation_effort
902658300432465920	sympathy_and_support
902918464188235776	injured_or_dead_people
902831301610352641	displaced_people_and_evacuations
902869392278597637	infrastructure_and_utility_damage
902656032668864513	rescue_volunteering_or_donation_effort
903744578817204224	rescue_volunteering_or_donation_effort
901835322048122880	rescue_volunteering_or_donation_effort
903430249236447232	rescue_volunteering_or_donation_effort
903356999752089600	displaced_people_and_evacuations
903366001034747904	other_relevant_information
902652164539125761	sympathy_and_support
902651671326674944	infrastructure_and_utility_damage
902639907620790273	not_humanitarian
901809619026288641	rescue_volunteering_or_donation_effort
902644789014929409	rescue_volunteering_or_donation_effort
902873063305252866	other_relevant_information
903757602135437312	infrastructure_and_utility_damage
901680116824190976	infrastructure_and_utility_damage
903667699284406272	infrastructure_and_utility_damage
901662878989725696	injured_or_dead_people
902657753700646912	other_relevant_information
901826626115313667	caution_and_advice
903353830582214656	displaced_people_and_evacuations
902713895357480961	rescue_volunteering_or_donation_effort
903450866778345472	displaced_people_and_evacuations
901800753748209664	rescue_volunteering_or_donation_effort
902638865994973184	rescue_volunteering_or_donation_effort
902633596971823104	other_relevant_information
902595853570985984	rescue_volunteering_or_donation_effort
903763938378223616	rescue_volunteering_or_donation_effort
902717070747590656	infrastructure_and_utility_damage
901758711676461058	injured_or_dead_people
901759325412233221	other_relevant_information
903748180818448390	other_relevant_information
901826902477996032	injured_or_dead_people
903733093156171782	other_relevant_information
902662757631369217	displaced_people_and_evacuations
903757716744798208	rescue_volunteering_or_donation_effort
903754059265576960	displaced_people_and_evacuations
903376146229809152	rescue_volunteering_or_donation_effort
902710667882496000	other_relevant_information
901730984940503041	rescue_volunteering_or_donation_effort
903398968327065602	infrastructure_and_utility_damage
901775969983266816	other_relevant_information
902919802678894593	injured_or_dead_people
900951050718294017	other_relevant_information
902700538080489472	sympathy_and_support
902870900219015168	sympathy_and_support
902619319716208644	injured_or_dead_people
902649542235103233	other_relevant_information
902692055368867840	other_relevant_information
902643962284048384	rescue_volunteering_or_donation_effort
902854719500161024	rescue_volunteering_or_donation_effort
903759558711144448	rescue_volunteering_or_donation_effort
903759718165905408	other_relevant_information
903763319093424128	rescue_volunteering_or_donation_effort
901279234278264833	infrastructure_and_utility_damage
902669170449506304	rescue_volunteering_or_donation_effort
902634475208794112	rescue_volunteering_or_donation_effort
901193289197658113	injured_or_dead_people
901768204959309826	caution_and_advice
903627207075139584	infrastructure_and_utility_damage
903401751222595589	infrastructure_and_utility_damage
902655649401712641	rescue_volunteering_or_donation_effort
903675888214065152	injured_or_dead_people
902878972412796928	other_relevant_information
901813736352165889	sympathy_and_support
902607176031752196	sympathy_and_support
902856407292235776	infrastructure_and_utility_damage
902633132620468225	displaced_people_and_evacuations
903587171222867968	rescue_volunteering_or_donation_effort
903743421587828737	rescue_volunteering_or_donation_effort
902647652487237633	rescue_volunteering_or_donation_effort
903742108615487489	other_relevant_information
903664797450948608	injured_or_dead_people
903409578280345600	rescue_volunteering_or_donation_effort
902632964273700865	rescue_volunteering_or_donation_effort
902683226115854337	rescue_volunteering_or_donation_effort
903408890460725249	rescue_volunteering_or_donation_effort
903662363567587328	displaced_people_and_evacuations
901758948776271873	other_relevant_information
902649787136266240	other_relevant_information
902846475566276608	other_relevant_information
902656440783003653	sympathy_and_support
903408953064869889	other_relevant_information
902813407581261824	injured_or_dead_people
902633481041313792	rescue_volunteering_or_donation_effort
903761833747734528	requests_or_urgent_needs
903394064665595904	infrastructure_and_utility_damage
901809671438249984	sympathy_and_support
902596104306298881	caution_and_advice
902634720114204673	rescue_volunteering_or_donation_effort
902854485017538560	other_relevant_information
902871776186728448	rescue_volunteering_or_donation_effort
901076215712407555	displaced_people_and_evacuations
902599930551955456	infrastructure_and_utility_damage
902611851623755777	sympathy_and_support
903388970993807364	sympathy_and_support
903403572360032262	other_relevant_information
903747018564263937	rescue_volunteering_or_donation_effort
902649095252099072	rescue_volunteering_or_donation_effort
903055162994032640	rescue_volunteering_or_donation_effort
902839561692307457	rescue_volunteering_or_donation_effort
903443840283148292	infrastructure_and_utility_damage
902658127996362754	rescue_volunteering_or_donation_effort
903697915809595392	displaced_people_and_evacuations
903745664634556416	rescue_volunteering_or_donation_effort
901701369983373312	caution_and_advice
902856696233693185	infrastructure_and_utility_damage
902662217526599681	not_humanitarian
902654540369027072	sympathy_and_support
901410984803348481	caution_and_advice
902644710698868737	rescue_volunteering_or_donation_effort
903414588418531328	rescue_volunteering_or_donation_effort
902741538228330500	injured_or_dead_people
902656316052836354	rescue_volunteering_or_donation_effort
902754432458399746	displaced_people_and_evacuations
903481766303875072	other_relevant_information
903411056948781056	caution_and_advice
903563096970559489	rescue_volunteering_or_donation_effort
902649662338981888	sympathy_and_support
903045420204601346	displaced_people_and_evacuations
902633003880505344	sympathy_and_support
902629789772779521	infrastructure_and_utility_damage
902656885173641216	rescue_volunteering_or_donation_effort
902633484480651264	rescue_volunteering_or_donation_effort
902842967571955712	rescue_volunteering_or_donation_effort
902748079593361408	injured_or_dead_people
902853612736479232	injured_or_dead_people
902634562559332352	rescue_volunteering_or_donation_effort
902634508607991809	other_relevant_information
902751532822736896	displaced_people_and_evacuations
902670778981916673	other_relevant_information
902853972377169920	rescue_volunteering_or_donation_effort
902731221985357824	injured_or_dead_people
902651569509986304	rescue_volunteering_or_donation_effort
902903727589388288	rescue_volunteering_or_donation_effort
901718547587530752	sympathy_and_support
903459576867151872	rescue_volunteering_or_donation_effort
902632532977610752	other_relevant_information
903403051108769792	caution_and_advice
902888882835992576	not_humanitarian
902913729746087938	infrastructure_and_utility_damage
903407656928456704	sympathy_and_support
902606908279926784	rescue_volunteering_or_donation_effort
902877340191129600	injured_or_dead_people
903055122586054656	other_relevant_information
902687457375907840	sympathy_and_support
902606594021744640	displaced_people_and_evacuations
902872057238736896	displaced_people_and_evacuations
905546682602885120	other_relevant_information
906446750784917504	infrastructure_and_utility_damage
908746423134388224	other_relevant_information
908875806071562241	rescue_volunteering_or_donation_effort
909416737283612672	other_relevant_information
908077479092355073	injured_or_dead_people
906648893965905922	caution_and_advice
906505181386461185	infrastructure_and_utility_damage
907364943896424448	infrastructure_and_utility_damage
907665344919212033	infrastructure_and_utility_damage
906301801753915392	caution_and_advice
909485262870388737	rescue_volunteering_or_donation_effort
906907407351033862	not_humanitarian
905449595446198276	caution_and_advice
909152108229939201	rescue_volunteering_or_donation_effort
908298315615350786	other_relevant_information
909430462833156096	infrastructure_and_utility_damage
908145696884379648	rescue_volunteering_or_donation_effort
908334926973599744	infrastructure_and_utility_damage
908677027191980033	rescue_volunteering_or_donation_effort
908027634914820096	other_relevant_information
908437224517013504	other_relevant_information
908645117673779201	caution_and_advice
908696265415786496	requests_or_urgent_needs
905446214082146304	not_humanitarian
907741041784008704	infrastructure_and_utility_damage
908794536125698048	not_humanitarian
907586432675573762	other_relevant_information
908065344043892736	other_relevant_information
908868639121698816	infrastructure_and_utility_damage
908859554095681536	other_relevant_information
907493817867292672	displaced_people_and_evacuations
906002473067962368	caution_and_advice
909473158075441153	other_relevant_information
907389776139100160	caution_and_advice
908986091365167105	injured_or_dead_people
909082940793114625	rescue_volunteering_or_donation_effort
907325769193607169	other_relevant_information
908039382514487301	other_relevant_information
905734991723814912	injured_or_dead_people
906215198192787456	displaced_people_and_evacuations
908812634597789699	other_relevant_information
907184283512659968	infrastructure_and_utility_damage
907401372789874688	not_humanitarian
909306005405696000	rescue_volunteering_or_donation_effort
908241507534204928	not_humanitarian
908482814349385728	sympathy_and_support
909543447106805760	infrastructure_and_utility_damage
908293780180230144	other_relevant_information
906927848811790337	other_relevant_information
908770961968820224	not_humanitarian
906244448576835585	displaced_people_and_evacuations
908547589464719362	infrastructure_and_utility_damage
908535436779298816	rescue_volunteering_or_donation_effort
905497690120888321	injured_or_dead_people
908775144939651072	infrastructure_and_utility_damage
906750893625929728	rescue_volunteering_or_donation_effort
905734931376214016	injured_or_dead_people
906538670190206980	rescue_volunteering_or_donation_effort
909567595484913664	other_relevant_information
907279562299539456	other_relevant_information
905473131233595393	other_relevant_information
905305924813942784	injured_or_dead_people
907995552297693184	other_relevant_information
905518475858165761	other_relevant_information
907222817250390016	rescue_volunteering_or_donation_effort
905536126949175298	infrastructure_and_utility_damage
908027059284447232	infrastructure_and_utility_damage
907327507459952641	other_relevant_information
905509750930108418	other_relevant_information
906534882050015232	caution_and_advice
906473885259976704	displaced_people_and_evacuations
907050595131039744	not_humanitarian
909419816859074561	rescue_volunteering_or_donation_effort
907411999965024262	infrastructure_and_utility_damage
905701793832820736	injured_or_dead_people
906641445683167232	other_relevant_information
908768988053819392	requests_or_urgent_needs
909428502570700800	displaced_people_and_evacuations
908175623138562048	infrastructure_and_utility_damage
909103334161735680	other_relevant_information
908407835071012866	other_relevant_information
908546062520008708	other_relevant_information
908680247893098496	rescue_volunteering_or_donation_effort
905440226700611586	other_relevant_information
908072325857325058	injured_or_dead_people
909186479934537728	other_relevant_information
906223735509843968	injured_or_dead_people
908306972335902720	sympathy_and_support
909039696763813888	other_relevant_information
905980506910728192	sympathy_and_support
908791204589867008	displaced_people_and_evacuations
908112794993672192	injured_or_dead_people
908088845027217414	infrastructure_and_utility_damage
908728402257072128	other_relevant_information
908839116263055362	displaced_people_and_evacuations
905705036034035712	injured_or_dead_people
906991890297274368	rescue_volunteering_or_donation_effort
908298334946955264	displaced_people_and_evacuations
906848702349836288	other_relevant_information
907448774766813185	other_relevant_information
908318762285375488	rescue_volunteering_or_donation_effort
909457640073449478	infrastructure_and_utility_damage
907626627374501889	other_relevant_information
908381753139712000	other_relevant_information
907311901813731328	infrastructure_and_utility_damage
909168790453108737	infrastructure_and_utility_damage
909291011905671168	not_humanitarian
905422036855537664	other_relevant_information
908320291696336896	other_relevant_information
908461526406848518	other_relevant_information
907430425550827520	infrastructure_and_utility_damage
[truncated: 5,794 more rows]
