# Supplementary material for: HTCNN-Attn: a fine-grained hierarchical multi-label deep learning model for disaster emergency information intelligent extraction from social media
Source: PeerJ Comput Sci. 2025 Jul 8;11:e2992. doi: 10.7717/peerj-cs.2992 (PMC12453697; doi:10.7717/peerj-cs.2992)
Supplement: Supplemental Information 1 [file peerj-cs-11-2992-s001.zip › data/disaster_categories.csv]

id	categories
2	related-1;request-0;offer-0;aid_related-0;medical_help-0;medical_products-0;search_and_rescue-0;security-0;military-0;child_alone-0;water-0;food-0;shelter-0;clothing-0;money-0;missing_people-0;refugees-0;death-0;other_aid-0;infrastructure_related-0;transport-0;buildings-0;electricity-0;tools-0;hospitals-0;shops-0;aid_centers-0;other_infrastructure-0;weather_related-0;floods-0;storm-0;fire-0;earth…
7	related-1;request-0;offer-0;aid_related-1;medical_help-0;medical_products-0;search_and_rescue-0;security-0;military-0;child_alone-0;water-0;food-0;shelter-0;clothing-0;money-0;missing_people-0;refugees-0;death-0;other_aid-1;infrastructure_related-0;transport-0;buildings-0;electricity-0;tools-0;hospitals-0;shops-0;aid_centers-0;other_infrastructure-0;weather_related-1;floods-0;storm-1;fire-0;earth…
8	related-1;request-0;offer-0;aid_related-0;medical_help-0;medical_products-0;search_and_rescue-0;security-0;military-0;child_alone-0;water-0;food-0;shelter-0;clothing-0;money-0;missing_people-0;refugees-0;death-0;other_aid-0;infrastructure_related-0;transport-0;buildings-0;electricity-0;tools-0;hospitals-0;shops-0;aid_centers-0;other_infrastructure-0;weather_related-0;floods-0;storm-0;fire-0;earth…
9	related-1;request-1;offer-0;aid_related-1;medical_help-0;medical_products-1;search_and_rescue-0;security-0;military-0;child_alone-0;water-0;food-0;shelter-0;clothing-0;money-0;missing_people-0;refugees-0;death-0;other_aid-1;infrastructure_related-1;transport-0;buildings-1;electricity-0;tools-0;hospitals-1;shops-0;aid_centers-0;other_infrastructure-0;weather_related-0;floods-0;storm-0;fire-0;earth…
12	related-1;request-0;offer-0;aid_related-0;medical_help-0;medical_products-0;search_and_rescue-0;security-0;military-0;child_alone-0;water-0;food-0;shelter-0;clothing-0;money-0;missing_people-0;refugees-0;death-0;other_aid-0;infrastructure_related-0;transport-0;buildings-0;electricity-0;tools-0;hospitals-0;shops-0;aid_centers-0;other_infrastructure-0;weather_related-0;floods-0;storm-0;fire-0;earth…
14	related-0;request-0;offer-0;aid_related-0;medical_help-0;medical_products-0;search_and_rescue-0;security-0;military-0;child_alone-0;water-0;food-0;shelter-0;clothing-0;money-0;missing_people-0;refugees-0;death-0;other_aid-0;infrastructure_related-0;transport-0;buildings-0;electricity-0;tools-0;hospitals-0;shops-0;aid_centers-0;other_infrastructure-0;weather_related-0;floods-0;storm-0;fire-0;earth…
15	related-1;request-0;offer-0;aid_related-0;medical_help-0;medical_products-0;search_and_rescue-0;security-0;military-0;child_alone-0;water-0;food-0;shelter-0;clothing-0;money-0;missing_people-0;refugees-0;death-0;other_aid-0;infrastructure_related-0;transport-0;buildings-0;electricity-0;tools-0;hospitals-0;shops-0;aid_centers-0;other_infrastructure-0;weather_related-1;floods-0;storm-1;fire-0;earth…
16	related-1;request-1;offer-0;aid_related-1;medical_help-0;medical_products-0;search_and_rescue-0;security-0;military-0;child_alone-0;water-1;food-0;shelter-1;clothing-0;money-0;missing_people-0;refugees-0;death-0;other_aid-0;infrastructure_related-0;transport-0;buildings-0;electricity-0;tools-0;hospitals-0;shops-0;aid_centers-0;other_infrastructure-0;weather_related-0;floods-0;storm-0;fire-0;earth…
17	related-0;request-0;offer-0;aid_related-0;medical_help-0;medical_products-0;search_and_rescue-0;security-0;military-0;child_alone-0;water-0;food-0;shelter-0;clothing-0;money-0;missing_people-0;refugees-0;death-0;other_aid-0;infrastructure_related-0;transport-0;buildings-0;electricity-0;tools-0;hospitals-0;shops-0;aid_centers-0;other_infrastructure-0;weather_related-0;floods-0;storm-0;fire-0;earth…
18	related-1;request-1;offer-0;aid_related-1;medical_help-1;medical_products-1;search_and_rescue-0;security-0;military-0;child_alone-0;water-0;food-0;shelter-0;clothing-0;money-0;missing_people-0;refugees-0;death-0;other_aid-0;infrastructure_related-0;transport-0;buildings-0;electricity-0;tools-0;hospitals-0;shops-0;aid_centers-0;other_infrastructure-0;weather_related-0;floods-0;storm-0;fire-0;earth…
20	related-1;request-1;offer-0;aid_related-1;medical_help-1;medical_products-1;search_and_rescue-0;security-0;military-0;child_alone-0;water-1;food-1;shelter-0;clothing-0;money-0;missing_people-0;refugees-0;death-0;other_aid-1;infrastructure_related-1;transport-1;buildings-1;electricity-0;tools-0;hospitals-0;shops-0;aid_centers-0;other_infrastructure-1;weather_related-1;floods-1;storm-0;fire-0;earth…
21	related-0;request-0;offer-0;aid_related-0;medical_help-0;medical_products-0;search_and_rescue-0;security-0;military-0;child_alone-0;water-0;food-0;shelter-0;clothing-0;money-0;missing_people-0;refugees-0;death-0;other_aid-0;infrastructure_related-0;transport-0;buildings-0;electricity-0;tools-0;hospitals-0;shops-0;aid_centers-0;other_infrastructure-0;weather_related-0;floods-0;storm-0;fire-0;earth…
22	related-1;request-1;offer-0;aid_related-1;medical_help-0;medical_products-0;search_and_rescue-0;security-0;military-0;child_alone-0;water-1;food-0;shelter-0;clothing-0;money-0;missing_people-0;refugees-0;death-0;other_aid-0;infrastructure_related-0;transport-0;buildings-0;electricity-0;tools-0;hospitals-0;shops-0;aid_centers-0;other_infrastructure-0;weather_related-0;floods-0;storm-0;fire-0;earth…
24	related-1;request-1;offer-0;aid_related-1;medical_help-0;medical_products-0;search_and_rescue-0;security-0;military-0;child_alone-0;water-0;food-1;shelter-0;clothing-0;money-0;missing_people-0;refugees-0;death-0;other_aid-0;infrastructure_related-0;transport-0;buildings-0;electricity-0;tools-0;hospitals-0;shops-0;aid_centers-0;other_infrastructure-0;weather_related-0;floods-0;storm-0;fire-0;earth…
25	related-1;request-0;offer-0;aid_related-0;medical_help-0;medical_products-0;search_and_rescue-0;security-0;military-0;child_alone-0;water-0;food-0;shelter-0;clothing-0;money-0;missing_people-0;refugees-0;death-0;other_aid-0;infrastructure_related-0;transport-0;buildings-0;electricity-0;tools-0;hospitals-0;shops-0;aid_centers-0;other_infrastructure-0;weather_related-0;floods-0;storm-0;fire-0;earth…
26	related-1;request-1;offer-0;aid_related-1;medical_help-0;medical_products-1;search_and_rescue-0;security-0;military-0;child_alone-0;water-1;food-1;shelter-1;clothing-1;money-0;missing_people-0;refugees-0;death-0;other_aid-0;infrastructure_related-0;transport-0;buildings-0;electricity-0;tools-0;hospitals-0;shops-0;aid_centers-0;other_infrastructure-0;weather_related-0;floods-0;storm-0;fire-0;earth…
27	related-1;request-1;offer-0;aid_related-1;medical_help-1;medical_products-0;search_and_rescue-0;security-0;military-0;child_alone-0;water-1;food-1;shelter-0;clothing-0;money-0;missing_people-0;refugees-0;death-0;other_aid-0;infrastructure_related-0;transport-0;buildings-0;electricity-0;tools-0;hospitals-0;shops-0;aid_centers-0;other_infrastructure-0;weather_related-0;floods-0;storm-0;fire-0;earth…
28	related-0;request-0;offer-0;aid_related-0;medical_help-0;medical_products-0;search_and_rescue-0;security-0;military-0;child_alone-0;water-0;food-0;shelter-0;clothing-0;money-0;missing_people-0;refugees-0;death-0;other_aid-0;infrastructure_related-0;transport-0;buildings-0;electricity-0;tools-0;hospitals-0;shops-0;aid_centers-0;other_infrastructure-0;weather_related-0;floods-0;storm-0;fire-0;earth…
30	related-0;request-0;offer-0;aid_related-0;medical_help-0;medical_products-0;search_and_rescue-0;security-0;military-0;child_alone-0;water-0;food-0;shelter-0;clothing-0;money-0;missing_people-0;refugees-0;death-0;other_aid-0;infrastructure_related-0;transport-0;buildings-0;electricity-0;tools-0;hospitals-0;shops-0;aid_centers-0;other_infrastructure-0;weather_related-0;floods-0;storm-0;fire-0;earth…
31	related-1;request-0;offer-0;aid_related-0;medical_help-0;medical_products-0;search_and_rescue-0;security-0;military-0;child_alone-0;water-0;food-0;shelter-0;clothing-0;money-0;missing_people-0;refugees-0;death-0;other_aid-0;infrastructure_related-0;transport-0;buildings-0;electricity-0;tools-0;hospitals-0;shops-0;aid_centers-0;other_infrastructure-0;weather_related-1;floods-0;storm-0;fire-0;earth…
32	related-1;request-0;offer-0;aid_related-0;medical_help-0;medical_products-0;search_and_rescue-0;security-0;military-0;child_alone-0;water-0;food-0;shelter-0;clothing-0;money-0;missing_people-0;refugees-0;death-0;other_aid-0;infrastructure_related-0;transport-0;buildings-0;electricity-0;tools-0;hospitals-0;shops-0;aid_centers-0;other_infrastructure-0;weather_related-0;floods-0;storm-0;fire-0;earth…
33	related-1;request-1;offer-0;aid_related-1;medical_help-0;medical_products-0;search_and_rescue-0;security-0;military-0;child_alone-0;water-0;food-0;shelter-0;clothing-0;money-0;missing_people-0;refugees-0;death-0;other_aid-1;infrastructure_related-0;transport-0;buildings-0;electricity-0;tools-0;hospitals-0;shops-0;aid_centers-0;other_infrastructure-0;weather_related-0;floods-0;storm-0;fire-0;earth…
34	related-1;request-1;offer-0;aid_related-1;medical_help-0;medical_products-0;search_and_rescue-0;security-0;military-0;child_alone-0;water-1;food-0;shelter-0;clothing-0;money-0;missing_people-0;refugees-0;death-0;other_aid-0;infrastructure_related-0;transport-0;buildings-0;electricity-0;tools-0;hospitals-0;shops-0;aid_centers-0;other_infrastructure-0;weather_related-0;floods-0;storm-0;fire-0;earth…
35	related-1;request-1;offer-0;aid_related-1;medical_help-0;medical_products-0;search_and_rescue-0;security-0;military-0;child_alone-0;water-0;food-1;shelter-0;clothing-0;money-0;missing_people-0;refugees-0;death-0;other_aid-0;infrastructure_related-0;transport-0;buildings-0;electricity-0;tools-0;hospitals-0;shops-0;aid_centers-0;other_infrastructure-0;weather_related-0;floods-0;storm-0;fire-0;earth…
36	related-1;request-0;offer-0;aid_related-0;medical_help-0;medical_products-0;search_and_rescue-0;security-0;military-0;child_alone-0;water-0;food-0;shelter-0;clothing-0;money-0;missing_people-0;refugees-0;death-0;other_aid-0;infrastructure_related-0;transport-0;buildings-0;electricity-0;tools-0;hospitals-0;shops-0;aid_centers-0;other_infrastructure-0;weather_related-0;floods-0;storm-0;fire-0;earth…
37	related-0;request-0;offer-0;aid_related-0;medical_help-0;medical_products-0;search_and_rescue-0;security-0;military-0;child_alone-0;water-0;food-0;shelter-0;clothing-0;money-0;missing_people-0;refugees-0;death-0;other_aid-0;infrastructure_related-0;transport-0;buildings-0;electricity-0;tools-0;hospitals-0;shops-0;aid_centers-0;other_infrastructure-0;weather_related-0;floods-0;storm-0;fire-0;earth…
38	related-1;request-1;offer-0;aid_related-1;medical_help-1;medical_products-1;search_and_rescue-0;security-0;military-0;child_alone-0;water-1;food-1;shelter-0;clothing-0;money-0;missing_people-0;refugees-0;death-0;other_aid-0;infrastructure_related-0;transport-0;buildings-0;electricity-0;tools-0;hospitals-0;shops-0;aid_centers-0;other_infrastructure-0;weather_related-0;floods-0;storm-0;fire-0;earth…
39	related-1;request-1;offer-0;aid_related-1;medical_help-1;medical_products-0;search_and_rescue-0;security-0;military-0;child_alone-0;water-0;food-0;shelter-0;clothing-0;money-0;missing_people-0;refugees-0;death-0;other_aid-1;infrastructure_related-0;transport-1;buildings-0;electricity-0;tools-0;hospitals-0;shops-0;aid_centers-0;other_infrastructure-0;weather_related-1;floods-1;storm-0;fire-0;earth…
41	related-1;request-1;offer-0;aid_related-1;medical_help-0;medical_products-0;search_and_rescue-0;security-0;military-0;child_alone-0;water-1;food-1;shelter-0;clothing-0;money-0;missing_people-0;refugees-0;death-0;other_aid-0;infrastructure_related-0;transport-0;buildings-0;electricity-0;tools-0;hospitals-0;shops-0;aid_centers-0;other_infrastructure-0;weather_related-0;floods-0;storm-0;fire-0;earth…
42	related-1;request-1;offer-0;aid_related-1;medical_help-0;medical_products-0;search_and_rescue-0;security-0;military-0;child_alone-0;water-0;food-0;shelter-0;clothing-0;money-0;missing_people-0;refugees-0;death-0;other_aid-1;infrastructure_related-0;transport-0;buildings-0;electricity-0;tools-0;hospitals-0;shops-0;aid_centers-0;other_infrastructure-0;weather_related-0;floods-0;storm-0;fire-0;earth…
43	related-0;request-0;offer-0;aid_related-0;medical_help-0;medical_products-0;search_and_rescue-0;security-0;military-0;child_alone-0;water-0;food-0;shelter-0;clothing-0;money-0;missing_people-0;refugees-0;death-0;other_aid-0;infrastructure_related-0;transport-0;buildings-0;electricity-0;tools-0;hospitals-0;shops-0;aid_centers-0;other_infrastructure-0;weather_related-0;floods-0;storm-0;fire-0;earth…
44	related-1;request-1;offer-0;aid_related-1;medical_help-0;medical_products-0;search_and_rescue-0;security-0;military-0;child_alone-0;water-1;food-1;shelter-0;clothing-0;money-0;missing_people-0;refugees-0;death-0;other_aid-0;infrastructure_related-0;transport-0;buildings-0;electricity-0;tools-0;hospitals-0;shops-0;aid_centers-0;other_infrastructure-0;weather_related-0;floods-0;storm-0;fire-0;earth…
45	related-0;request-0;offer-0;aid_related-0;medical_help-0;medical_products-0;search_and_rescue-0;security-0;military-0;child_alone-0;water-0;food-0;shelter-0;clothing-0;money-0;missing_people-0;refugees-0;death-0;other_aid-0;infrastructure_related-0;transport-0;buildings-0;electricity-0;tools-0;hospitals-0;shops-0;aid_centers-0;other_infrastructure-0;weather_related-0;floods-0;storm-0;fire-0;earth…
46	related-1;request-0;offer-0;aid_related-0;medical_help-0;medical_products-0;search_and_rescue-0;security-0;military-0;child_alone-0;water-0;food-0;shelter-0;clothing-0;money-0;missing_people-0;refugees-0;death-0;other_aid-0;infrastructure_related-0;transport-0;buildings-0;electricity-0;tools-0;hospitals-0;shops-0;aid_centers-0;other_infrastructure-0;weather_related-0;floods-0;storm-0;fire-0;earth…
47	related-1;request-1;offer-0;aid_related-1;medical_help-0;medical_products-0;search_and_rescue-0;security-0;military-0;child_alone-0;water-0;food-1;shelter-0;clothing-0;money-0;missing_people-0;refugees-0;death-0;other_aid-0;infrastructure_related-0;transport-0;buildings-0;electricity-0;tools-0;hospitals-0;shops-0;aid_centers-0;other_infrastructure-0;weather_related-0;floods-0;storm-0;fire-0;earth…
48	related-1;request-0;offer-0;aid_related-0;medical_help-0;medical_products-0;search_and_rescue-0;security-0;military-0;child_alone-0;water-0;food-0;shelter-0;clothing-0;money-0;missing_people-0;refugees-0;death-0;other_aid-0;infrastructure_related-0;transport-0;buildings-0;electricity-0;tools-0;hospitals-0;shops-0;aid_centers-0;other_infrastructure-0;weather_related-0;floods-0;storm-0;fire-0;earth…
49	related-1;request-1;offer-0;aid_related-1;medical_help-0;medical_products-0;search_and_rescue-0;security-0;military-0;child_alone-0;water-1;food-0;shelter-0;clothing-0;money-0;missing_people-0;refugees-0;death-0;other_aid-0;infrastructure_related-0;transport-0;buildings-0;electricity-0;tools-0;hospitals-0;shops-0;aid_centers-0;other_infrastructure-0;weather_related-0;floods-0;storm-0;fire-0;earth…
50	related-1;request-1;offer-0;aid_related-1;medical_help-0;medical_products-0;search_and_rescue-0;security-0;military-0;child_alone-0;water-0;food-0;shelter-0;clothing-0;money-0;missing_people-0;refugees-0;death-0;other_aid-1;infrastructure_related-0;transport-0;buildings-0;electricity-0;tools-0;hospitals-0;shops-0;aid_centers-0;other_infrastructure-0;weather_related-0;floods-0;storm-0;fire-0;earth…
51	related-1;request-1;offer-0;aid_related-1;medical_help-0;medical_products-0;search_and_rescue-0;security-0;military-0;child_alone-0;water-0;food-1;shelter-0;clothing-0;money-0;missing_people-0;refugees-0;death-0;other_aid-0;infrastructure_related-0;transport-0;buildings-0;electricity-0;tools-0;hospitals-0;shops-0;aid_centers-0;other_infrastructure-0;weather_related-0;floods-0;storm-0;fire-0;earth…
52	related-1;request-1;offer-0;aid_related-1;medical_help-0;medical_products-0;search_and_rescue-0;security-0;military-0;child_alone-0;water-1;food-1;shelter-1;clothing-0;money-0;missing_people-0;refugees-0;death-0;other_aid-0;infrastructure_related-0;transport-0;buildings-0;electricity-0;tools-0;hospitals-0;shops-0;aid_centers-0;other_infrastructure-0;weather_related-0;floods-0;storm-0;fire-0;earth…
53	related-1;request-0;offer-0;aid_related-1;medical_help-1;medical_products-0;search_and_rescue-0;security-0;military-1;child_alone-0;water-1;food-1;shelter-0;clothing-0;money-0;missing_people-0;refugees-0;death-0;other_aid-0;infrastructure_related-1;transport-0;buildings-0;electricity-0;tools-0;hospitals-0;shops-1;aid_centers-0;other_infrastructure-0;weather_related-1;floods-0;storm-0;fire-0;earth…
54	related-1;request-0;offer-0;aid_related-1;medical_help-0;medical_products-0;search_and_rescue-0;security-0;military-0;child_alone-0;water-0;food-1;shelter-0;clothing-0;money-0;missing_people-0;refugees-0;death-0;other_aid-0;infrastructure_related-0;transport-0;buildings-0;electricity-0;tools-0;hospitals-0;shops-0;aid_centers-0;other_infrastructure-0;weather_related-0;floods-0;storm-0;fire-0;earth…
56	related-1;request-0;offer-0;aid_related-1;medical_help-0;medical_products-0;search_and_rescue-0;security-0;military-0;child_alone-0;water-0;food-0;shelter-0;clothing-0;money-0;missing_people-0;refugees-0;death-1;other_aid-0;infrastructure_related-0;transport-0;buildings-0;electricity-0;tools-0;hospitals-0;shops-0;aid_centers-0;other_infrastructure-0;weather_related-0;floods-0;storm-0;fire-0;earth…
57	related-1;request-0;offer-0;aid_related-1;medical_help-0;medical_products-1;search_and_rescue-0;security-0;military-0;child_alone-0;water-0;food-0;shelter-0;clothing-0;money-0;missing_people-0;refugees-0;death-0;other_aid-1;infrastructure_related-1;transport-0;buildings-0;electricity-0;tools-0;hospitals-0;shops-0;aid_centers-0;other_infrastructure-1;weather_related-1;floods-0;storm-0;fire-0;earth…
58	related-1;request-0;offer-0;aid_related-1;medical_help-0;medical_products-0;search_and_rescue-0;security-0;military-0;child_alone-0;water-0;food-0;shelter-0;clothing-0;money-0;missing_people-0;refugees-0;death-0;other_aid-1;infrastructure_related-0;transport-0;buildings-0;electricity-0;tools-0;hospitals-0;shops-0;aid_centers-0;other_infrastructure-0;weather_related-1;floods-0;storm-0;fire-0;earth…
60	related-1;request-1;offer-0;aid_related-0;medical_help-0;medical_products-0;search_and_rescue-0;security-0;military-0;child_alone-0;water-0;food-0;shelter-0;clothing-0;money-0;missing_people-0;refugees-0;death-0;other_aid-0;infrastructure_related-0;transport-0;buildings-0;electricity-0;tools-0;hospitals-0;shops-0;aid_centers-0;other_infrastructure-0;weather_related-0;floods-0;storm-0;fire-0;earth…
61	related-1;request-1;offer-0;aid_related-1;medical_help-0;medical_products-0;search_and_rescue-0;security-0;military-0;child_alone-0;water-1;food-1;shelter-0;clothing-0;money-0;missing_people-0;refugees-0;death-0;other_aid-0;infrastructure_related-0;transport-0;buildings-0;electricity-0;tools-0;hospitals-0;shops-0;aid_centers-0;other_infrastructure-0;weather_related-0;floods-0;storm-0;fire-0;earth…
62	related-1;request-1;offer-0;aid_related-1;medical_help-0;medical_products-0;search_and_rescue-0;security-0;military-0;child_alone-0;water-0;food-1;shelter-0;clothing-0;money-0;missing_people-0;refugees-0;death-0;other_aid-0;infrastructure_related-0;transport-0;buildings-0;electricity-0;tools-0;hospitals-0;shops-0;aid_centers-0;other_infrastructure-0;weather_related-0;floods-0;storm-0;fire-0;earth…
63	related-1;request-1;offer-0;aid_related-1;medical_help-0;medical_products-0;search_and_rescue-0;security-0;military-0;child_alone-0;water-0;food-0;shelter-0;clothing-0;money-0;missing_people-0;refugees-0;death-1;other_aid-0;infrastructure_related-0;transport-0;buildings-0;electricity-0;tools-0;hospitals-0;shops-0;aid_centers-0;other_infrastructure-0;weather_related-0;floods-0;storm-0;fire-0;earth…
64	related-1;request-0;offer-0;aid_related-1;medical_help-0;medical_products-0;search_and_rescue-0;security-0;military-1;child_alone-0;water-0;food-0;shelter-0;clothing-0;money-0;missing_people-0;refugees-0;death-0;other_aid-1;infrastructure_related-0;transport-0;buildings-0;electricity-0;tools-0;hospitals-0;shops-0;aid_centers-0;other_infrastructure-0;weather_related-0;floods-0;storm-0;fire-0;earth…
65	related-1;request-0;offer-0;aid_related-0;medical_help-0;medical_products-0;search_and_rescue-0;security-0;military-0;child_alone-0;water-0;food-0;shelter-0;clothing-0;money-0;missing_people-0;refugees-0;death-0;other_aid-0;infrastructure_related-0;transport-0;buildings-0;electricity-0;tools-0;hospitals-0;shops-0;aid_centers-0;other_infrastructure-0;weather_related-0;floods-0;storm-0;fire-0;earth…
66	related-1;request-1;offer-0;aid_related-1;medical_help-0;medical_products-0;search_and_rescue-0;security-0;military-0;child_alone-0;water-1;food-1;shelter-0;clothing-0;money-0;missing_people-0;refugees-0;death-0;other_aid-0;infrastructure_related-0;transport-0;buildings-0;electricity-0;tools-0;hospitals-0;shops-0;aid_centers-0;other_infrastructure-0;weather_related-0;floods-0;storm-0;fire-0;earth…
67	related-0;request-0;offer-0;aid_related-0;medical_help-0;medical_products-0;search_and_rescue-0;security-0;military-0;child_alone-0;water-0;food-0;shelter-0;clothing-0;money-0;missing_people-0;refugees-0;death-0;other_aid-0;infrastructure_related-0;transport-0;buildings-0;electricity-0;tools-0;hospitals-0;shops-0;aid_centers-0;other_infrastructure-0;weather_related-0;floods-0;storm-0;fire-0;earth…
68	related-1;request-0;offer-0;aid_related-0;medical_help-0;medical_products-0;search_and_rescue-0;security-0;military-0;child_alone-0;water-0;food-0;shelter-0;clothing-0;money-0;missing_people-0;refugees-0;death-0;other_aid-0;infrastructure_related-0;transport-0;buildings-0;electricity-0;tools-0;hospitals-0;shops-0;aid_centers-0;other_infrastructure-0;weather_related-0;floods-0;storm-0;fire-0;earth…
70	related-1;request-1;offer-0;aid_related-1;medical_help-0;medical_products-0;search_and_rescue-0;security-0;military-0;child_alone-0;water-0;food-0;shelter-0;clothing-0;money-0;missing_people-0;refugees-0;death-1;other_aid-0;infrastructure_related-0;transport-0;buildings-0;electricity-0;tools-0;hospitals-0;shops-0;aid_centers-0;other_infrastructure-0;weather_related-0;floods-0;storm-0;fire-0;earth…
71	related-1;request-0;offer-0;aid_related-0;medical_help-0;medical_products-0;search_and_rescue-0;security-0;military-0;child_alone-0;water-0;food-0;shelter-0;clothing-0;money-0;missing_people-0;refugees-0;death-0;other_aid-0;infrastructure_related-0;transport-0;buildings-0;electricity-0;tools-0;hospitals-0;shops-0;aid_centers-0;other_infrastructure-0;weather_related-0;floods-0;storm-0;fire-0;earth…
73	related-1;request-1;offer-0;aid_related-1;medical_help-1;medical_products-0;search_and_rescue-0;security-0;military-0;child_alone-0;water-0;food-0;shelter-0;clothing-0;money-0;missing_people-0;refugees-0;death-0;other_aid-1;infrastructure_related-1;transport-0;buildings-1;electricity-0;tools-0;hospitals-1;shops-0;aid_centers-0;other_infrastructure-0;weather_related-1;floods-0;storm-1;fire-0;earth…
74	related-1;request-1;offer-0;aid_related-1;medical_help-0;medical_products-0;search_and_rescue-0;security-0;military-0;child_alone-0;water-0;food-0;shelter-0;clothing-0;money-0;missing_people-0;refugees-0;death-0;other_aid-1;infrastructure_related-0;transport-0;buildings-0;electricity-0;tools-0;hospitals-0;shops-0;aid_centers-0;other_infrastructure-0;weather_related-0;floods-0;storm-0;fire-0;earth…
78	related-1;request-1;offer-0;aid_related-1;medical_help-1;medical_products-0;search_and_rescue-0;security-0;military-0;child_alone-0;water-0;food-1;shelter-0;clothing-0;money-0;missing_people-0;refugees-0;death-0;other_aid-0;infrastructure_related-0;transport-0;buildings-0;electricity-0;tools-0;hospitals-0;shops-0;aid_centers-0;other_infrastructure-0;weather_related-0;floods-0;storm-0;fire-0;earth…
79	related-1;request-1;offer-0;aid_related-1;medical_help-0;medical_products-0;search_and_rescue-0;security-1;military-0;child_alone-0;water-0;food-0;shelter-0;clothing-0;money-0;missing_people-0;refugees-0;death-0;other_aid-0;infrastructure_related-0;transport-0;buildings-0;electricity-0;tools-0;hospitals-0;shops-0;aid_centers-0;other_infrastructure-0;weather_related-0;floods-0;storm-0;fire-0;earth…
80	related-1;request-1;offer-0;aid_related-1;medical_help-0;medical_products-0;search_and_rescue-0;security-0;military-0;child_alone-0;water-1;food-0;shelter-0;clothing-0;money-0;missing_people-0;refugees-0;death-0;other_aid-0;infrastructure_related-0;transport-0;buildings-0;electricity-0;tools-0;hospitals-0;shops-0;aid_centers-0;other_infrastructure-0;weather_related-0;floods-0;storm-0;fire-0;earth…
81	related-1;request-1;offer-0;aid_related-1;medical_help-0;medical_products-0;search_and_rescue-0;security-0;military-0;child_alone-0;water-1;food-0;shelter-0;clothing-0;money-0;missing_people-0;refugees-0;death-0;other_aid-0;infrastructure_related-0;transport-0;buildings-0;electricity-0;tools-0;hospitals-0;shops-0;aid_centers-0;other_infrastructure-0;weather_related-0;floods-0;storm-0;fire-0;earth…
82	related-1;request-1;offer-0;aid_related-1;medical_help-0;medical_products-0;search_and_rescue-0;security-0;military-0;child_alone-0;water-0;food-0;shelter-0;clothing-0;money-0;missing_people-0;refugees-0;death-0;other_aid-1;infrastructure_related-0;transport-0;buildings-0;electricity-0;tools-0;hospitals-0;shops-0;aid_centers-0;other_infrastructure-0;weather_related-0;floods-0;storm-0;fire-0;earth…
83	related-1;request-1;offer-0;aid_related-1;medical_help-0;medical_products-1;search_and_rescue-0;security-0;military-0;child_alone-0;water-1;food-1;shelter-0;clothing-0;money-0;missing_people-0;refugees-0;death-0;other_aid-0;infrastructure_related-0;transport-0;buildings-0;electricity-0;tools-0;hospitals-0;shops-0;aid_centers-0;other_infrastructure-0;weather_related-0;floods-0;storm-0;fire-0;earth…
84	related-1;request-1;offer-0;aid_related-1;medical_help-0;medical_products-0;search_and_rescue-0;security-0;military-0;child_alone-0;water-0;food-0;shelter-1;clothing-0;money-0;missing_people-0;refugees-0;death-0;other_aid-1;infrastructure_related-1;transport-0;buildings-1;electricity-0;tools-0;hospitals-0;shops-0;aid_centers-0;other_infrastructure-1;weather_related-0;floods-0;storm-0;fire-0;earth…
85	related-1;request-0;offer-0;aid_related-1;medical_help-0;medical_products-0;search_and_rescue-0;security-0;military-0;child_alone-0;water-1;food-1;shelter-0;clothing-0;money-0;missing_people-0;refugees-0;death-0;other_aid-0;infrastructure_related-0;transport-0;buildings-0;electricity-0;tools-0;hospitals-0;shops-0;aid_centers-0;other_infrastructure-0;weather_related-0;floods-0;storm-0;fire-0;earth…
86	related-0;request-0;offer-0;aid_related-0;medical_help-0;medical_products-0;search_and_rescue-0;security-0;military-0;child_alone-0;water-0;food-0;shelter-0;clothing-0;money-0;missing_people-0;refugees-0;death-0;other_aid-0;infrastructure_related-0;transport-0;buildings-0;electricity-0;tools-0;hospitals-0;shops-0;aid_centers-0;other_infrastructure-0;weather_related-0;floods-0;storm-0;fire-0;earth…
88	related-1;request-0;offer-0;aid_related-0;medical_help-0;medical_products-0;search_and_rescue-0;security-0;military-0;child_alone-0;water-0;food-0;shelter-0;clothing-0;money-0;missing_people-0;refugees-0;death-0;other_aid-0;infrastructure_related-0;transport-0;buildings-0;electricity-0;tools-0;hospitals-0;shops-0;aid_centers-0;other_infrastructure-0;weather_related-0;floods-0;storm-0;fire-0;earth…
90	related-1;request-1;offer-0;aid_related-0;medical_help-0;medical_products-0;search_and_rescue-0;security-0;military-0;child_alone-0;water-0;food-0;shelter-0;clothing-0;money-0;missing_people-0;refugees-0;death-0;other_aid-0;infrastructure_related-0;transport-0;buildings-0;electricity-0;tools-0;hospitals-0;shops-0;aid_centers-0;other_infrastructure-0;weather_related-0;floods-0;storm-0;fire-0;earth…
91	related-1;request-1;offer-0;aid_related-1;medical_help-0;medical_products-0;search_and_rescue-0;security-0;military-0;child_alone-0;water-1;food-1;shelter-0;clothing-0;money-0;missing_people-0;refugees-0;death-0;other_aid-0;infrastructure_related-0;transport-0;buildings-0;electricity-0;tools-0;hospitals-0;shops-0;aid_centers-0;other_infrastructure-0;weather_related-0;floods-0;storm-0;fire-0;earth…
92	related-1;request-1;offer-0;aid_related-1;medical_help-0;medical_products-0;search_and_rescue-0;security-0;military-0;child_alone-0;water-1;food-0;shelter-0;clothing-0;money-0;missing_people-0;refugees-0;death-0;other_aid-0;infrastructure_related-0;transport-0;buildings-0;electricity-0;tools-0;hospitals-0;shops-0;aid_centers-0;other_infrastructure-0;weather_related-0;floods-0;storm-0;fire-0;earth…
94	related-1;request-1;offer-0;aid_related-1;medical_help-0;medical_products-0;search_and_rescue-0;security-0;military-0;child_alone-0;water-0;food-0;shelter-0;clothing-0;money-0;missing_people-0;refugees-0;death-0;other_aid-1;infrastructure_related-0;transport-0;buildings-0;electricity-0;tools-0;hospitals-0;shops-0;aid_centers-0;other_infrastructure-0;weather_related-0;floods-0;storm-0;fire-0;earth…
95	related-1;request-0;offer-0;aid_related-1;medical_help-0;medical_products-0;search_and_rescue-0;security-0;military-0;child_alone-0;water-0;food-1;shelter-0;clothing-0;money-0;missing_people-0;refugees-0;death-1;other_aid-0;infrastructure_related-1;transport-0;buildings-0;electricity-0;tools-0;hospitals-0;shops-0;aid_centers-1;other_infrastructure-0;weather_related-1;floods-0;storm-0;fire-0;earth…
96	related-1;request-0;offer-0;aid_related-0;medical_help-0;medical_products-0;search_and_rescue-0;security-0;military-0;child_alone-0;water-0;food-0;shelter-0;clothing-0;money-0;missing_people-0;refugees-0;death-0;other_aid-0;infrastructure_related-0;transport-0;buildings-0;electricity-0;tools-0;hospitals-0;shops-0;aid_centers-0;other_infrastructure-0;weather_related-0;floods-0;storm-0;fire-0;earth…
97	related-1;request-1;offer-0;aid_related-1;medical_help-0;medical_products-0;search_and_rescue-0;security-0;military-0;child_alone-0;water-0;food-0;shelter-0;clothing-0;money-0;missing_people-0;refugees-0;death-0;other_aid-1;infrastructure_related-0;transport-0;buildings-0;electricity-0;tools-0;hospitals-0;shops-0;aid_centers-0;other_infrastructure-0;weather_related-0;floods-0;storm-0;fire-0;earth…
99	related-1;request-0;offer-1;aid_related-0;medical_help-0;medical_products-0;search_and_rescue-0;security-0;military-0;child_alone-0;water-0;food-0;shelter-0;clothing-0;money-0;missing_people-0;refugees-0;death-0;other_aid-0;infrastructure_related-0;transport-0;buildings-0;electricity-0;tools-0;hospitals-0;shops-0;aid_centers-0;other_infrastructure-0;weather_related-0;floods-0;storm-0;fire-0;earth…
100	related-1;request-1;offer-0;aid_related-0;medical_help-0;medical_products-0;search_and_rescue-0;security-0;military-0;child_alone-0;water-0;food-0;shelter-0;clothing-0;money-0;missing_people-0;refugees-0;death-0;other_aid-0;infrastructure_related-0;transport-0;buildings-0;electricity-0;tools-0;hospitals-0;shops-0;aid_centers-0;other_infrastructure-0;weather_related-0;floods-0;storm-0;fire-0;earth…
101	related-1;request-1;offer-0;aid_related-1;medical_help-0;medical_products-0;search_and_rescue-0;security-0;military-0;child_alone-0;water-0;food-1;shelter-0;clothing-1;money-1;missing_people-0;refugees-0;death-0;other_aid-0;infrastructure_related-0;transport-0;buildings-0;electricity-0;tools-0;hospitals-0;shops-0;aid_centers-0;other_infrastructure-0;weather_related-0;floods-0;storm-0;fire-0;earth…
102	related-1;request-1;offer-0;aid_related-1;medical_help-0;medical_products-0;search_and_rescue-0;security-1;military-0;child_alone-0;water-0;food-0;shelter-0;clothing-0;money-0;missing_people-0;refugees-0;death-0;other_aid-1;infrastructure_related-0;transport-0;buildings-0;electricity-0;tools-0;hospitals-0;shops-0;aid_centers-0;other_infrastructure-0;weather_related-0;floods-0;storm-0;fire-0;earth…
103	related-0;request-0;offer-0;aid_related-0;medical_help-0;medical_products-0;search_and_rescue-0;security-0;military-0;child_alone-0;water-0;food-0;shelter-0;clothing-0;money-0;missing_people-0;refugees-0;death-0;other_aid-0;infrastructure_related-0;transport-0;buildings-0;electricity-0;tools-0;hospitals-0;shops-0;aid_centers-0;other_infrastructure-0;weather_related-0;floods-0;storm-0;fire-0;earth…
105	related-0;request-0;offer-0;aid_related-0;medical_help-0;medical_products-0;search_and_rescue-0;security-0;military-0;child_alone-0;water-0;food-0;shelter-0;clothing-0;money-0;missing_people-0;refugees-0;death-0;other_aid-0;infrastructure_related-0;transport-0;buildings-0;electricity-0;tools-0;hospitals-0;shops-0;aid_centers-0;other_infrastructure-0;weather_related-0;floods-0;storm-0;fire-0;earth…
106	related-1;request-0;offer-0;aid_related-0;medical_help-0;medical_products-0;search_and_rescue-0;security-0;military-0;child_alone-0;water-0;food-0;shelter-0;clothing-0;money-0;missing_people-0;refugees-0;death-0;other_aid-0;infrastructure_related-0;transport-0;buildings-0;electricity-0;tools-0;hospitals-0;shops-0;aid_centers-0;other_infrastructure-0;weather_related-1;floods-1;storm-1;fire-0;earth…
107	related-0;request-0;offer-0;aid_related-0;medical_help-0;medical_products-0;search_and_rescue-0;security-0;military-0;child_alone-0;water-0;food-0;shelter-0;clothing-0;money-0;missing_people-0;refugees-0;death-0;other_aid-0;infrastructure_related-0;transport-0;buildings-0;electricity-0;tools-0;hospitals-0;shops-0;aid_centers-0;other_infrastructure-0;weather_related-0;floods-0;storm-0;fire-0;earth…
108	related-0;request-0;offer-0;aid_related-0;medical_help-0;medical_products-0;search_and_rescue-0;security-0;military-0;child_alone-0;water-0;food-0;shelter-0;clothing-0;money-0;missing_people-0;refugees-0;death-0;other_aid-0;infrastructure_related-0;transport-0;buildings-0;electricity-0;tools-0;hospitals-0;shops-0;aid_centers-0;other_infrastructure-0;weather_related-0;floods-0;storm-0;fire-0;earth…
110	related-1;request-1;offer-0;aid_related-1;medical_help-1;medical_products-1;search_and_rescue-0;security-0;military-0;child_alone-0;water-0;food-1;shelter-0;clothing-0;money-0;missing_people-0;refugees-0;death-0;other_aid-1;infrastructure_related-1;transport-1;buildings-0;electricity-0;tools-1;hospitals-0;shops-0;aid_centers-0;other_infrastructure-1;weather_related-1;floods-1;storm-1;fire-0;earth…
111	related-1;request-0;offer-0;aid_related-0;medical_help-0;medical_products-0;search_and_rescue-0;security-0;military-0;child_alone-0;water-0;food-0;shelter-0;clothing-0;money-0;missing_people-0;refugees-0;death-0;other_aid-0;infrastructure_related-0;transport-0;buildings-0;electricity-0;tools-0;hospitals-0;shops-0;aid_centers-0;other_infrastructure-0;weather_related-0;floods-0;storm-0;fire-0;earth…
112	related-1;request-1;offer-0;aid_related-1;medical_help-0;medical_products-0;search_and_rescue-0;security-0;military-0;child_alone-0;water-1;food-1;shelter-1;clothing-0;money-0;missing_people-0;refugees-0;death-0;other_aid-0;infrastructure_related-0;transport-0;buildings-0;electricity-0;tools-0;hospitals-0;shops-0;aid_centers-0;other_infrastructure-0;weather_related-0;floods-0;storm-0;fire-0;earth…
113	related-0;request-0;offer-0;aid_related-0;medical_help-0;medical_products-0;search_and_rescue-0;security-0;military-0;child_alone-0;water-0;food-0;shelter-0;clothing-0;money-0;missing_people-0;refugees-0;death-0;other_aid-0;infrastructure_related-0;transport-0;buildings-0;electricity-0;tools-0;hospitals-0;shops-0;aid_centers-0;other_infrastructure-0;weather_related-0;floods-0;storm-0;fire-0;earth…
114	related-1;request-1;offer-0;aid_related-1;medical_help-1;medical_products-0;search_and_rescue-0;security-0;military-0;child_alone-0;water-0;food-0;shelter-0;clothing-0;money-0;missing_people-0;refugees-0;death-1;other_aid-1;infrastructure_related-0;transport-1;buildings-1;electricity-0;tools-0;hospitals-0;shops-0;aid_centers-0;other_infrastructure-0;weather_related-0;floods-0;storm-0;fire-0;earth…
115	related-1;request-0;offer-0;aid_related-1;medical_help-0;medical_products-0;search_and_rescue-0;security-0;military-0;child_alone-0;water-0;food-0;shelter-0;clothing-0;money-0;missing_people-0;refugees-0;death-0;other_aid-1;infrastructure_related-0;transport-0;buildings-0;electricity-0;tools-0;hospitals-0;shops-0;aid_centers-0;other_infrastructure-0;weather_related-0;floods-0;storm-0;fire-0;earth…
117	related-1;request-1;offer-0;aid_related-1;medical_help-0;medical_products-0;search_and_rescue-0;security-0;military-0;child_alone-0;water-1;food-1;shelter-0;clothing-0;money-0;missing_people-0;refugees-0;death-0;other_aid-0;infrastructure_related-0;transport-0;buildings-0;electricity-0;tools-0;hospitals-0;shops-0;aid_centers-0;other_infrastructure-0;weather_related-0;floods-0;storm-0;fire-0;earth…
118	related-1;request-1;offer-0;aid_related-1;medical_help-1;medical_products-0;search_and_rescue-0;security-0;military-0;child_alone-0;water-1;food-1;shelter-0;clothing-0;money-0;missing_people-0;refugees-0;death-0;other_aid-0;infrastructure_related-0;transport-0;buildings-0;electricity-0;tools-0;hospitals-0;shops-0;aid_centers-0;other_infrastructure-0;weather_related-0;floods-0;storm-0;fire-0;earth…
119	related-1;request-1;offer-0;aid_related-1;medical_help-0;medical_products-0;search_and_rescue-0;security-0;military-0;child_alone-0;water-1;food-0;shelter-1;clothing-0;money-0;missing_people-0;refugees-0;death-0;other_aid-0;infrastructure_related-0;transport-0;buildings-0;electricity-0;tools-0;hospitals-0;shops-0;aid_centers-0;other_infrastructure-0;weather_related-0;floods-0;storm-0;fire-0;earth…
120	related-1;request-1;offer-0;aid_related-1;medical_help-0;medical_products-0;search_and_rescue-0;security-0;military-0;child_alone-0;water-1;food-1;shelter-0;clothing-0;money-0;missing_people-0;refugees-0;death-0;other_aid-0;infrastructure_related-0;transport-0;buildings-0;electricity-0;tools-0;hospitals-0;shops-0;aid_centers-0;other_infrastructure-0;weather_related-0;floods-0;storm-0;fire-0;earth…
121	related-1;request-1;offer-0;aid_related-1;medical_help-0;medical_products-1;search_and_rescue-0;security-0;military-0;child_alone-0;water-0;food-0;shelter-0;clothing-0;money-0;missing_people-0;refugees-0;death-0;other_aid-0;infrastructure_related-0;transport-0;buildings-0;electricity-0;tools-0;hospitals-0;shops-0;aid_centers-0;other_infrastructure-0;weather_related-0;floods-0;storm-0;fire-0;earth…
122	related-1;request-1;offer-0;aid_related-0;medical_help-0;medical_products-0;search_and_rescue-0;security-0;military-0;child_alone-0;water-0;food-0;shelter-0;clothing-0;money-0;missing_people-0;refugees-0;death-0;other_aid-0;infrastructure_related-0;transport-0;buildings-0;electricity-0;tools-0;hospitals-0;shops-0;aid_centers-0;other_infrastructure-0;weather_related-0;floods-0;storm-0;fire-0;earth…
123	related-0;request-0;offer-0;aid_related-0;medical_help-0;medical_products-0;search_and_rescue-0;security-0;military-0;child_alone-0;water-0;food-0;shelter-0;clothing-0;money-0;missing_people-0;refugees-0;death-0;other_aid-0;infrastructure_related-0;transport-0;buildings-0;electricity-0;tools-0;hospitals-0;shops-0;aid_centers-0;other_infrastructure-0;weather_related-0;floods-0;storm-0;fire-0;earth…
124	related-0;request-0;offer-0;aid_related-0;medical_help-0;medical_products-0;search_and_rescue-0;security-0;military-0;child_alone-0;water-0;food-0;shelter-0;clothing-0;money-0;missing_people-0;refugees-0;death-0;other_aid-0;infrastructure_related-0;transport-0;buildings-0;electricity-0;tools-0;hospitals-0;shops-0;aid_centers-0;other_infrastructure-0;weather_related-0;floods-0;storm-0;fire-0;earth…
125	related-1;request-0;offer-0;aid_related-0;medical_help-0;medical_products-0;search_and_rescue-0;security-0;military-0;child_alone-0;water-0;food-0;shelter-0;clothing-0;money-0;missing_people-0;refugees-0;death-0;other_aid-0;infrastructure_related-0;transport-0;buildings-0;electricity-0;tools-0;hospitals-0;shops-0;aid_centers-0;other_infrastructure-0;weather_related-0;floods-0;storm-0;fire-0;earth…
126	related-1;request-1;offer-0;aid_related-1;medical_help-1;medical_products-1;search_and_rescue-0;security-0;military-0;child_alone-0;water-0;food-0;shelter-0;clothing-0;money-0;missing_people-0;refugees-0;death-0;other_aid-1;infrastructure_related-0;transport-0;buildings-0;electricity-1;tools-0;hospitals-0;shops-0;aid_centers-0;other_infrastructure-0;weather_related-0;floods-0;storm-0;fire-0;earth…
127	related-1;request-1;offer-0;aid_related-1;medical_help-0;medical_products-0;search_and_rescue-0;security-0;military-0;child_alone-0;water-1;food-0;shelter-0;clothing-0;money-0;missing_people-0;refugees-0;death-0;other_aid-0;infrastructure_related-0;transport-0;buildings-0;electricity-0;tools-0;hospitals-0;shops-0;aid_centers-0;other_infrastructure-0;weather_related-1;floods-0;storm-0;fire-0;earth…
128	related-1;request-1;offer-0;aid_related-1;medical_help-1;medical_products-0;search_and_rescue-0;security-0;military-0;child_alone-0;water-0;food-0;shelter-0;clothing-0;money-0;missing_people-0;refugees-0;death-0;other_aid-0;infrastructure_related-0;transport-0;buildings-0;electricity-0;tools-0;hospitals-0;shops-0;aid_centers-0;other_infrastructure-0;weather_related-0;floods-0;storm-0;fire-0;earth…
129	related-1;request-0;offer-0;aid_related-0;medical_help-0;medical_products-0;search_and_rescue-0;security-0;military-0;child_alone-0;water-0;food-0;shelter-0;clothing-0;money-0;missing_people-0;refugees-0;death-0;other_aid-0;infrastructure_related-0;transport-0;buildings-0;electricity-0;tools-0;hospitals-0;shops-0;aid_centers-0;other_infrastructure-0;weather_related-0;floods-0;storm-0;fire-0;earth…
130	related-0;request-0;offer-0;aid_related-0;medical_help-0;medical_products-0;search_and_rescue-0;security-0;military-0;child_alone-0;water-0;food-0;shelter-0;clothing-0;money-0;missing_people-0;refugees-0;death-0;other_aid-0;infrastructure_related-0;transport-0;buildings-0;electricity-0;tools-0;hospitals-0;shops-0;aid_centers-0;other_infrastructure-0;weather_related-0;floods-0;storm-0;fire-0;earth…
131	related-0;request-0;offer-0;aid_related-0;medical_help-0;medical_products-0;search_and_rescue-0;security-0;military-0;child_alone-0;water-0;food-0;shelter-0;clothing-0;money-0;missing_people-0;refugees-0;death-0;other_aid-0;infrastructure_related-0;transport-0;buildings-0;electricity-0;tools-0;hospitals-0;shops-0;aid_centers-0;other_infrastructure-0;weather_related-0;floods-0;storm-0;fire-0;earth…
132	related-1;request-1;offer-0;aid_related-1;medical_help-0;medical_products-0;search_and_rescue-0;security-0;military-0;child_alone-0;water-1;food-1;shelter-1;clothing-0;money-0;missing_people-0;refugees-0;death-0;other_aid-1;infrastructure_related-0;transport-0;buildings-0;electricity-0;tools-0;hospitals-0;shops-0;aid_centers-0;other_infrastructure-0;weather_related-0;floods-0;storm-0;fire-0;earth…
133	related-1;request-1;offer-0;aid_related-1;medical_help-0;medical_products-0;search_and_rescue-0;security-0;military-0;child_alone-0;water-0;food-0;shelter-0;clothing-0;money-1;missing_people-0;refugees-0;death-0;other_aid-0;infrastructure_related-0;transport-1;buildings-0;electricity-0;tools-0;hospitals-0;shops-0;aid_centers-0;other_infrastructure-0;weather_related-0;floods-0;storm-0;fire-0;earth…
134	related-1;request-0;offer-0;aid_related-1;medical_help-1;medical_products-1;search_and_rescue-0;security-1;military-0;child_alone-0;water-0;food-0;shelter-0;clothing-0;money-0;missing_people-1;refugees-0;death-1;other_aid-1;infrastructure_related-0;transport-1;buildings-0;electricity-0;tools-0;hospitals-0;shops-0;aid_centers-0;other_infrastructure-0;weather_related-1;floods-1;storm-0;fire-0;earth…
135	related-1;request-1;offer-0;aid_related-1;medical_help-0;medical_products-0;search_and_rescue-0;security-0;military-0;child_alone-0;water-0;food-0;shelter-0;clothing-0;money-0;missing_people-0;refugees-0;death-0;other_aid-1;infrastructure_related-0;transport-1;buildings-1;electricity-0;tools-0;hospitals-0;shops-0;aid_centers-0;other_infrastructure-0;weather_related-1;floods-0;storm-0;fire-1;earth…
136	related-1;request-1;offer-0;aid_related-0;medical_help-0;medical_products-0;search_and_rescue-0;security-0;military-0;child_alone-0;water-0;food-0;shelter-0;clothing-0;money-0;missing_people-0;refugees-0;death-0;other_aid-0;infrastructure_related-0;transport-0;buildings-0;electricity-0;tools-0;hospitals-0;shops-0;aid_centers-0;other_infrastructure-0;weather_related-0;floods-0;storm-0;fire-0;earth…
137	related-1;request-0;offer-0;aid_related-0;medical_help-0;medical_products-0;search_and_rescue-0;security-0;military-0;child_alone-0;water-0;food-0;shelter-0;clothing-0;money-0;missing_people-0;refugees-0;death-0;other_aid-0;infrastructure_related-0;transport-0;buildings-0;electricity-0;tools-0;hospitals-0;shops-0;aid_centers-0;other_infrastructure-0;weather_related-0;floods-0;storm-0;fire-0;earth…
138	related-1;request-1;offer-0;aid_related-1;medical_help-0;medical_products-0;search_and_rescue-0;security-0;military-0;child_alone-0;water-0;food-0;shelter-0;clothing-0;money-0;missing_people-1;refugees-0;death-1;other_aid-0;infrastructure_related-0;transport-0;buildings-0;electricity-0;tools-0;hospitals-0;shops-0;aid_centers-0;other_infrastructure-0;weather_related-0;floods-0;storm-0;fire-0;earth…
139	related-1;request-0;offer-0;aid_related-0;medical_help-0;medical_products-0;search_and_rescue-0;security-0;military-0;child_alone-0;water-0;food-0;shelter-0;clothing-0;money-0;missing_people-0;refugees-0;death-0;other_aid-0;infrastructure_related-0;transport-0;buildings-0;electricity-0;tools-0;hospitals-0;shops-0;aid_centers-0;other_infrastructure-0;weather_related-1;floods-0;storm-1;fire-0;earth…
140	related-1;request-1;offer-0;aid_related-1;medical_help-0;medical_products-0;search_and_rescue-1;security-0;military-0;child_alone-0;water-0;food-0;shelter-0;clothing-0;money-0;missing_people-0;refugees-0;death-0;other_aid-1;infrastructure_related-0;transport-0;buildings-0;electricity-0;tools-0;hospitals-0;shops-0;aid_centers-0;other_infrastructure-0;weather_related-0;floods-0;storm-0;fire-0;earth…
141	related-1;request-1;offer-0;aid_related-1;medical_help-1;medical_products-0;search_and_rescue-1;security-0;military-0;child_alone-0;water-1;food-1;shelter-0;clothing-0;money-1;missing_people-1;refugees-1;death-0;other_aid-0;infrastructure_related-0;transport-1;buildings-0;electricity-0;tools-0;hospitals-0;shops-0;aid_centers-0;other_infrastructure-0;weather_related-1;floods-1;storm-0;fire-0;earth…
143	related-0;request-0;offer-0;aid_related-0;medical_help-0;medical_products-0;search_and_rescue-0;security-0;military-0;child_alone-0;water-0;food-0;shelter-0;clothing-0;money-0;missing_people-0;refugees-0;death-0;other_aid-0;infrastructure_related-0;transport-0;buildings-0;electricity-0;tools-0;hospitals-0;shops-0;aid_centers-0;other_infrastructure-0;weather_related-0;floods-0;storm-0;fire-0;earth…
144	related-1;request-1;offer-0;aid_related-1;medical_help-0;medical_products-0;search_and_rescue-0;security-1;military-0;child_alone-0;water-0;food-0;shelter-0;clothing-1;money-0;missing_people-0;refugees-0;death-0;other_aid-0;infrastructure_related-0;transport-0;buildings-0;electricity-0;tools-0;hospitals-0;shops-0;aid_centers-0;other_infrastructure-0;weather_related-0;floods-0;storm-0;fire-0;earth…
146	related-2;request-0;offer-0;aid_related-0;medical_help-0;medical_products-0;search_and_rescue-0;security-0;military-0;child_alone-0;water-0;food-0;shelter-0;clothing-0;money-0;missing_people-0;refugees-0;death-0;other_aid-0;infrastructure_related-0;transport-0;buildings-0;electricity-0;tools-0;hospitals-0;shops-0;aid_centers-0;other_infrastructure-0;weather_related-0;floods-0;storm-0;fire-0;earth…
147	related-1;request-1;offer-0;aid_related-1;medical_help-0;medical_products-0;search_and_rescue-0;security-0;military-0;child_alone-0;water-0;food-1;shelter-0;clothing-0;money-0;missing_people-0;refugees-1;death-0;other_aid-0;infrastructure_related-0;transport-0;buildings-0;electricity-0;tools-0;hospitals-0;shops-0;aid_centers-0;other_infrastructure-0;weather_related-0;floods-0;storm-0;fire-0;earth…
149	related-1;request-1;offer-0;aid_related-1;medical_help-0;medical_products-0;search_and_rescue-0;security-0;military-0;child_alone-0;water-0;food-1;shelter-0;clothing-0;money-0;missing_people-0;refugees-0;death-0;other_aid-0;infrastructure_related-0;transport-0;buildings-0;electricity-0;tools-0;hospitals-0;shops-0;aid_centers-0;other_infrastructure-0;weather_related-0;floods-0;storm-0;fire-0;earth…
150	related-1;request-1;offer-0;aid_related-1;medical_help-0;medical_products-0;search_and_rescue-0;security-0;military-0;child_alone-0;water-1;food-0;shelter-0;clothing-0;money-0;missing_people-0;refugees-0;death-0;other_aid-0;infrastructure_related-0;transport-0;buildings-0;electricity-0;tools-0;hospitals-0;shops-0;aid_centers-0;other_infrastructure-0;weather_related-0;floods-0;storm-0;fire-0;earth…
151	related-0;request-0;offer-0;aid_related-0;medical_help-0;medical_products-0;search_and_rescue-0;security-0;military-0;child_alone-0;water-0;food-0;shelter-0;clothing-0;money-0;missing_people-0;refugees-0;death-0;other_aid-0;infrastructure_related-0;transport-0;buildings-0;electricity-0;tools-0;hospitals-0;shops-0;aid_centers-0;other_infrastructure-0;weather_related-0;floods-0;storm-0;fire-0;earth…
152	related-1;request-1;offer-0;aid_related-1;medical_help-0;medical_products-0;search_and_rescue-0;security-0;military-0;child_alone-0;water-0;food-1;shelter-0;clothing-0;money-0;missing_people-0;refugees-0;death-0;other_aid-0;infrastructure_related-0;transport-0;buildings-0;electricity-0;tools-0;hospitals-0;shops-0;aid_centers-0;other_infrastructure-0;weather_related-0;floods-0;storm-0;fire-0;earth…
153	related-1;request-1;offer-0;aid_related-1;medical_help-0;medical_products-0;search_and_rescue-1;security-0;military-0;child_alone-0;water-1;food-1;shelter-1;clothing-0;money-0;missing_people-0;refugees-0;death-0;other_aid-0;infrastructure_related-0;transport-0;buildings-1;electricity-0;tools-0;hospitals-0;shops-0;aid_centers-0;other_infrastructure-0;weather_related-1;floods-0;storm-0;fire-0;earth…
154	related-1;request-0;offer-0;aid_related-0;medical_help-0;medical_products-0;search_and_rescue-0;security-0;military-0;child_alone-0;water-0;food-0;shelter-0;clothing-0;money-0;missing_people-0;refugees-0;death-0;other_aid-0;infrastructure_related-0;transport-0;buildings-0;electricity-0;tools-0;hospitals-0;shops-0;aid_centers-0;other_infrastructure-0;weather_related-0;floods-0;storm-0;fire-0;earth…
155	related-1;request-1;offer-0;aid_related-1;medical_help-0;medical_products-0;search_and_rescue-0;security-0;military-0;child_alone-0;water-0;food-0;shelter-0;clothing-0;money-0;missing_people-0;refugees-0;death-1;other_aid-1;infrastructure_related-1;transport-0;buildings-0;electricity-0;tools-0;hospitals-0;shops-0;aid_centers-0;other_infrastructure-1;weather_related-1;floods-0;storm-0;fire-1;earth…
156	related-1;request-1;offer-0;aid_related-1;medical_help-0;medical_products-1;search_and_rescue-0;security-0;military-0;child_alone-0;water-1;food-1;shelter-1;clothing-1;money-1;missing_people-0;refugees-0;death-0;other_aid-1;infrastructure_related-1;transport-0;buildings-1;electricity-0;tools-0;hospitals-0;shops-0;aid_centers-0;other_infrastructure-1;weather_related-1;floods-0;storm-0;fire-0;earth…
157	related-1;request-1;offer-0;aid_related-1;medical_help-0;medical_products-1;search_and_rescue-0;security-0;military-0;child_alone-0;water-0;food-1;shelter-0;clothing-0;money-0;missing_people-0;refugees-0;death-0;other_aid-0;infrastructure_related-0;transport-0;buildings-0;electricity-0;tools-0;hospitals-0;shops-0;aid_centers-0;other_infrastructure-0;weather_related-0;floods-0;storm-0;fire-0;earth…
159	related-1;request-0;offer-0;aid_related-1;medical_help-0;medical_products-0;search_and_rescue-0;security-1;military-0;child_alone-0;water-0;food-0;shelter-1;clothing-0;money-0;missing_people-0;refugees-0;death-0;other_aid-0;infrastructure_related-0;transport-0;buildings-0;electricity-0;tools-0;hospitals-0;shops-0;aid_centers-0;other_infrastructure-0;weather_related-0;floods-0;storm-0;fire-0;earth…
160	related-1;request-1;offer-0;aid_related-1;medical_help-0;medical_products-0;search_and_rescue-0;security-0;military-0;child_alone-0;water-1;food-1;shelter-0;clothing-0;money-0;missing_people-0;refugees-0;death-0;other_aid-0;infrastructure_related-0;transport-0;buildings-0;electricity-0;tools-0;hospitals-0;shops-0;aid_centers-0;other_infrastructure-0;weather_related-0;floods-0;storm-0;fire-0;earth…
161	related-1;request-1;offer-0;aid_related-1;medical_help-0;medical_products-0;search_and_rescue-0;security-0;military-0;child_alone-0;water-0;food-1;shelter-0;clothing-0;money-0;missing_people-0;refugees-0;death-0;other_aid-0;infrastructure_related-0;transport-0;buildings-0;electricity-0;tools-0;hospitals-0;shops-0;aid_centers-0;other_infrastructure-0;weather_related-0;floods-0;storm-0;fire-0;earth…
162	related-0;request-0;offer-0;aid_related-0;medical_help-0;medical_products-0;search_and_rescue-0;security-0;military-0;child_alone-0;water-0;food-0;shelter-0;clothing-0;money-0;missing_people-0;refugees-0;death-0;other_aid-0;infrastructure_related-0;transport-0;buildings-0;electricity-0;tools-0;hospitals-0;shops-0;aid_centers-0;other_infrastructure-0;weather_related-0;floods-0;storm-0;fire-0;earth…
163	related-1;request-1;offer-0;aid_related-1;medical_help-0;medical_products-0;search_and_rescue-1;security-1;military-0;child_alone-0;water-0;food-0;shelter-0;clothing-0;money-0;missing_people-0;refugees-0;death-0;other_aid-0;infrastructure_related-0;transport-0;buildings-0;electricity-0;tools-0;hospitals-0;shops-0;aid_centers-0;other_infrastructure-0;weather_related-0;floods-0;storm-0;fire-0;earth…
164	related-1;request-1;offer-0;aid_related-1;medical_help-0;medical_products-0;search_and_rescue-0;security-0;military-0;child_alone-0;water-0;food-1;shelter-0;clothing-0;money-0;missing_people-0;refugees-0;death-0;other_aid-0;infrastructure_related-0;transport-0;buildings-0;electricity-0;tools-0;hospitals-0;shops-0;aid_centers-0;other_infrastructure-0;weather_related-0;floods-0;storm-0;fire-0;earth…
165	related-1;request-0;offer-0;aid_related-0;medical_help-0;medical_products-0;search_and_rescue-0;security-0;military-0;child_alone-0;water-0;food-0;shelter-0;clothing-0;money-0;missing_people-0;refugees-0;death-0;other_aid-0;infrastructure_related-0;transport-0;buildings-0;electricity-0;tools-0;hospitals-0;shops-0;aid_centers-0;other_infrastructure-0;weather_related-0;floods-0;storm-0;fire-0;earth…
166	related-0;request-0;offer-0;aid_related-0;medical_help-0;medical_products-0;search_and_rescue-0;security-0;military-0;child_alone-0;water-0;food-0;shelter-0;clothing-0;money-0;missing_people-0;refugees-0;death-0;other_aid-0;infrastructure_related-0;transport-0;buildings-0;electricity-0;tools-0;hospitals-0;shops-0;aid_centers-0;other_infrastructure-0;weather_related-0;floods-0;storm-0;fire-0;earth…
167	related-1;request-0;offer-0;aid_related-0;medical_help-0;medical_products-0;search_and_rescue-0;security-0;military-0;child_alone-0;water-0;food-0;shelter-0;clothing-0;money-0;missing_people-0;refugees-0;death-0;other_aid-0;infrastructure_related-0;transport-0;buildings-0;electricity-0;tools-0;hospitals-0;shops-0;aid_centers-0;other_infrastructure-0;weather_related-0;floods-0;storm-0;fire-0;earth…
170	related-1;request-1;offer-0;aid_related-1;medical_help-0;medical_products-0;search_and_rescue-1;security-0;military-0;child_alone-0;water-0;food-0;shelter-0;clothing-0;money-0;missing_people-0;refugees-0;death-0;other_aid-0;infrastructure_related-0;transport-0;buildings-1;electricity-0;tools-0;hospitals-0;shops-0;aid_centers-0;other_infrastructure-0;weather_related-0;floods-0;storm-0;fire-0;earth…
171	related-1;request-0;offer-0;aid_related-1;medical_help-1;medical_products-1;search_and_rescue-1;security-0;military-0;child_alone-0;water-0;food-0;shelter-0;clothing-0;money-0;missing_people-1;refugees-1;death-0;other_aid-0;infrastructure_related-0;transport-1;buildings-0;electricity-0;tools-0;hospitals-0;shops-0;aid_centers-0;other_infrastructure-0;weather_related-1;floods-1;storm-0;fire-0;earth…
172	related-1;request-1;offer-0;aid_related-1;medical_help-0;medical_products-0;search_and_rescue-0;security-0;military-0;child_alone-0;water-0;food-0;shelter-0;clothing-0;money-0;missing_people-0;refugees-0;death-0;other_aid-1;infrastructure_related-0;transport-0;buildings-0;electricity-0;tools-0;hospitals-0;shops-0;aid_centers-0;other_infrastructure-0;weather_related-0;floods-0;storm-0;fire-0;earth…
173	related-1;request-0;offer-0;aid_related-0;medical_help-0;medical_products-0;search_and_rescue-0;security-0;military-0;child_alone-0;water-0;food-0;shelter-0;clothing-0;money-0;missing_people-0;refugees-0;death-0;other_aid-0;infrastructure_related-0;transport-0;buildings-0;electricity-0;tools-0;hospitals-0;shops-0;aid_centers-0;other_infrastructure-0;weather_related-0;floods-0;storm-0;fire-0;earth…
174	related-1;request-0;offer-0;aid_related-0;medical_help-0;medical_products-0;search_and_rescue-0;security-0;military-0;child_alone-0;water-0;food-0;shelter-0;clothing-0;money-0;missing_people-0;refugees-0;death-0;other_aid-0;infrastructure_related-0;transport-0;buildings-0;electricity-0;tools-0;hospitals-0;shops-0;aid_centers-0;other_infrastructure-0;weather_related-0;floods-0;storm-0;fire-0;earth…
175	related-0;request-0;offer-0;aid_related-0;medical_help-0;medical_products-0;search_and_rescue-0;security-0;military-0;child_alone-0;water-0;food-0;shelter-0;clothing-0;money-0;missing_people-0;refugees-0;death-0;other_aid-0;infrastructure_related-0;transport-0;buildings-0;electricity-0;tools-0;hospitals-0;shops-0;aid_centers-0;other_infrastructure-0;weather_related-0;floods-0;storm-0;fire-0;earth…
176	related-0;request-0;offer-0;aid_related-0;medical_help-0;medical_products-0;search_and_rescue-0;security-0;military-0;child_alone-0;water-0;food-0;shelter-0;clothing-0;money-0;missing_people-0;refugees-0;death-0;other_aid-0;infrastructure_related-0;transport-0;buildings-0;electricity-0;tools-0;hospitals-0;shops-0;aid_centers-0;other_infrastructure-0;weather_related-0;floods-0;storm-0;fire-0;earth…
177	related-1;request-0;offer-0;aid_related-0;medical_help-0;medical_products-0;search_and_rescue-0;security-0;military-0;child_alone-0;water-0;food-0;shelter-0;clothing-0;money-0;missing_people-0;refugees-0;death-0;other_aid-0;infrastructure_related-0;transport-0;buildings-0;electricity-0;tools-0;hospitals-0;shops-0;aid_centers-0;other_infrastructure-0;weather_related-0;floods-0;storm-0;fire-0;earth…
178	related-1;request-0;offer-0;aid_related-0;medical_help-0;medical_products-0;search_and_rescue-0;security-0;military-0;child_alone-0;water-0;food-0;shelter-0;clothing-0;money-0;missing_people-0;refugees-0;death-0;other_aid-0;infrastructure_related-0;transport-0;buildings-0;electricity-0;tools-0;hospitals-0;shops-0;aid_centers-0;other_infrastructure-0;weather_related-0;floods-0;storm-0;fire-0;earth…
181	related-1;request-1;offer-0;aid_related-1;medical_help-0;medical_products-0;search_and_rescue-0;security-0;military-0;child_alone-0;water-0;food-0;shelter-0;clothing-0;money-0;missing_people-0;refugees-0;death-0;other_aid-1;infrastructure_related-0;transport-0;buildings-0;electricity-0;tools-0;hospitals-0;shops-0;aid_centers-0;other_infrastructure-0;weather_related-0;floods-0;storm-0;fire-0;earth…
182	related-0;request-0;offer-0;aid_related-0;medical_help-0;medical_products-0;search_and_rescue-0;security-0;military-0;child_alone-0;water-0;food-0;shelter-0;clothing-0;money-0;missing_people-0;refugees-0;death-0;other_aid-0;infrastructure_related-0;transport-0;buildings-0;electricity-0;tools-0;hospitals-0;shops-0;aid_centers-0;other_infrastructure-0;weather_related-0;floods-0;storm-0;fire-0;earth…
183	related-1;request-1;offer-0;aid_related-1;medical_help-0;medical_products-0;search_and_rescue-0;security-0;military-0;child_alone-0;water-1;food-1;shelter-0;clothing-0;money-0;missing_people-0;refugees-0;death-0;other_aid-0;infrastructure_related-0;transport-0;buildings-0;electricity-0;tools-0;hospitals-0;shops-0;aid_centers-0;other_infrastructure-0;weather_related-0;floods-0;storm-0;fire-0;earth…
184	related-1;request-1;offer-0;aid_related-1;medical_help-0;medical_products-0;search_and_rescue-0;security-0;military-0;child_alone-0;water-0;food-0;shelter-0;clothing-0;money-0;missing_people-0;refugees-0;death-0;other_aid-1;infrastructure_related-0;transport-0;buildings-0;electricity-0;tools-0;hospitals-0;shops-0;aid_centers-0;other_infrastructure-0;weather_related-0;floods-0;storm-0;fire-0;earth…
185	related-1;request-1;offer-0;aid_related-1;medical_help-0;medical_products-0;search_and_rescue-0;security-0;military-0;child_alone-0;water-0;food-0;shelter-0;clothing-0;money-0;missing_people-0;refugees-0;death-0;other_aid-1;infrastructure_related-0;transport-0;buildings-0;electricity-0;tools-0;hospitals-0;shops-0;aid_centers-0;other_infrastructure-0;weather_related-0;floods-0;storm-0;fire-0;earth…
187	related-1;request-1;offer-0;aid_related-1;medical_help-0;medical_products-0;search_and_rescue-0;security-0;military-0;child_alone-0;water-1;food-1;shelter-0;clothing-0;money-0;missing_people-0;refugees-0;death-1;other_aid-0;infrastructure_related-1;transport-0;buildings-0;electricity-0;tools-0;hospitals-0;shops-0;aid_centers-0;other_infrastructure-1;weather_related-1;floods-0;storm-1;fire-0;earth…
190	related-1;request-1;offer-0;aid_related-1;medical_help-0;medical_products-0;search_and_rescue-1;security-0;military-0;child_alone-0;water-0;food-0;shelter-0;clothing-0;money-0;missing_people-1;refugees-0;death-0;other_aid-1;infrastructure_related-0;transport-0;buildings-0;electricity-0;tools-0;hospitals-0;shops-0;aid_centers-0;other_infrastructure-0;weather_related-0;floods-0;storm-0;fire-0;earth…
191	related-1;request-1;offer-0;aid_related-1;medical_help-1;medical_products-1;search_and_rescue-0;security-0;military-0;child_alone-0;water-1;food-1;shelter-1;clothing-1;money-1;missing_people-0;refugees-0;death-0;other_aid-1;infrastructure_related-1;transport-0;buildings-0;electricity-0;tools-0;hospitals-0;shops-0;aid_centers-1;other_infrastructure-1;weather_related-0;floods-0;storm-0;fire-0;earth…
193	related-1;request-1;offer-0;aid_related-1;medical_help-0;medical_products-0;search_and_rescue-0;security-0;military-0;child_alone-0;water-1;food-1;shelter-0;clothing-0;money-0;missing_people-0;refugees-0;death-0;other_aid-0;infrastructure_related-0;transport-0;buildings-0;electricity-0;tools-0;hospitals-0;shops-0;aid_centers-0;other_infrastructure-0;weather_related-0;floods-0;storm-0;fire-0;earth…
194	related-1;request-1;offer-0;aid_related-1;medical_help-0;medical_products-0;search_and_rescue-0;security-0;military-0;child_alone-0;water-1;food-1;shelter-0;clothing-0;money-0;missing_people-0;refugees-0;death-0;other_aid-0;infrastructure_related-0;transport-0;buildings-0;electricity-0;tools-0;hospitals-0;shops-0;aid_centers-0;other_infrastructure-0;weather_related-0;floods-0;storm-0;fire-0;earth…
195	related-0;request-0;offer-0;aid_related-0;medical_help-0;medical_products-0;search_and_rescue-0;security-0;military-0;child_alone-0;water-0;food-0;shelter-0;clothing-0;money-0;missing_people-0;refugees-0;death-0;other_aid-0;infrastructure_related-0;transport-0;buildings-0;electricity-0;tools-0;hospitals-0;shops-0;aid_centers-0;other_infrastructure-0;weather_related-0;floods-0;storm-0;fire-0;earth…
197	related-1;request-0;offer-0;aid_related-0;medical_help-0;medical_products-0;search_and_rescue-0;security-0;military-0;child_alone-0;water-0;food-0;shelter-0;clothing-0;money-0;missing_people-0;refugees-0;death-0;other_aid-0;infrastructure_related-0;transport-0;buildings-0;electricity-0;tools-0;hospitals-0;shops-0;aid_centers-0;other_infrastructure-0;weather_related-0;floods-0;storm-0;fire-0;earth…
198	related-1;request-1;offer-0;aid_related-1;medical_help-0;medical_products-0;search_and_rescue-0;security-0;military-0;child_alone-0;water-1;food-0;shelter-0;clothing-0;money-0;missing_people-0;refugees-0;death-0;other_aid-0;infrastructure_related-0;transport-0;buildings-0;electricity-0;tools-0;hospitals-0;shops-0;aid_centers-0;other_infrastructure-0;weather_related-0;floods-0;storm-0;fire-0;earth…
199	related-1;request-1;offer-0;aid_related-1;medical_help-0;medical_products-0;search_and_rescue-0;security-0;military-0;child_alone-0;water-0;food-1;shelter-0;clothing-0;money-0;missing_people-0;refugees-0;death-0;other_aid-0;infrastructure_related-0;transport-0;buildings-0;electricity-0;tools-0;hospitals-0;shops-0;aid_centers-0;other_infrastructure-0;weather_related-0;floods-0;storm-0;fire-0;earth…
200	related-1;request-0;offer-0;aid_related-0;medical_help-0;medical_products-0;search_and_rescue-0;security-0;military-0;child_alone-0;water-0;food-0;shelter-0;clothing-0;money-0;missing_people-0;refugees-0;death-0;other_aid-0;infrastructure_related-0;transport-0;buildings-0;electricity-0;tools-0;hospitals-0;shops-0;aid_centers-0;other_infrastructure-0;weather_related-0;floods-0;storm-0;fire-0;earth…
201	related-1;request-0;offer-0;aid_related-0;medical_help-0;medical_products-0;search_and_rescue-0;security-0;military-0;child_alone-0;water-0;food-0;shelter-0;clothing-0;money-0;missing_people-0;refugees-0;death-0;other_aid-0;infrastructure_related-0;transport-0;buildings-0;electricity-0;tools-0;hospitals-0;shops-0;aid_centers-0;other_infrastructure-0;weather_related-1;floods-0;storm-0;fire-0;earth…
202	related-1;request-1;offer-0;aid_related-1;medical_help-0;medical_products-0;search_and_rescue-0;security-0;military-0;child_alone-0;water-0;food-1;shelter-0;clothing-0;money-0;missing_people-0;refugees-0;death-0;other_aid-1;infrastructure_related-0;transport-0;buildings-0;electricity-0;tools-0;hospitals-0;shops-0;aid_centers-0;other_infrastructure-0;weather_related-0;floods-0;storm-0;fire-0;earth…
202	related-1;request-1;offer-0;aid_related-1;medical_help-0;medical_products-0;search_and_rescue-0;security-0;military-0;child_alone-0;water-0;food-1;shelter-0;clothing-0;money-0;missing_people-0;refugees-0;death-0;other_aid-0;infrastructure_related-0;transport-0;buildings-0;electricity-0;tools-0;hospitals-0;shops-0;aid_centers-0;other_infrastructure-0;weather_related-0;floods-0;storm-0;fire-0;earth…
204	related-1;request-1;offer-0;aid_related-1;medical_help-1;medical_products-0;search_and_rescue-0;security-0;military-0;child_alone-0;water-0;food-0;shelter-0;clothing-0;money-0;missing_people-0;refugees-0;death-0;other_aid-1;infrastructure_related-0;transport-0;buildings-0;electricity-0;tools-0;hospitals-0;shops-0;aid_centers-0;other_infrastructure-0;weather_related-0;floods-0;storm-0;fire-0;earth…
205	related-1;request-1;offer-0;aid_related-1;medical_help-0;medical_products-0;search_and_rescue-0;security-0;military-0;child_alone-0;water-1;food-1;shelter-1;clothing-0;money-0;missing_people-0;refugees-0;death-0;other_aid-1;infrastructure_related-0;transport-0;buildings-0;electricity-0;tools-0;hospitals-0;shops-0;aid_centers-0;other_infrastructure-0;weather_related-0;floods-0;storm-0;fire-0;earth…
206	related-1;request-1;offer-0;aid_related-1;medical_help-0;medical_products-0;search_and_rescue-0;security-0;military-0;child_alone-0;water-0;food-0;shelter-0;clothing-0;money-0;missing_people-0;refugees-0;death-0;other_aid-1;infrastructure_related-0;transport-0;buildings-0;electricity-0;tools-0;hospitals-0;shops-0;aid_centers-0;other_infrastructure-0;weather_related-0;floods-0;storm-0;fire-0;earth…
207	related-1;request-1;offer-0;aid_related-1;medical_help-0;medical_products-0;search_and_rescue-0;security-0;military-0;child_alone-0;water-1;food-1;shelter-0;clothing-0;money-0;missing_people-0;refugees-0;death-0;other_aid-0;infrastructure_related-0;transport-0;buildings-0;electricity-0;tools-0;hospitals-0;shops-0;aid_centers-0;other_infrastructure-0;weather_related-0;floods-0;storm-0;fire-0;earth…
208	related-1;request-1;offer-0;aid_related-1;medical_help-1;medical_products-0;search_and_rescue-0;security-0;military-0;child_alone-0;water-0;food-0;shelter-0;clothing-0;money-0;missing_people-0;refugees-0;death-0;other_aid-0;infrastructure_related-0;transport-0;buildings-0;electricity-0;tools-0;hospitals-0;shops-0;aid_centers-0;other_infrastructure-0;weather_related-0;floods-0;storm-0;fire-0;earth…
209	related-1;request-1;offer-0;aid_related-1;medical_help-0;medical_products-0;search_and_rescue-0;security-0;military-0;child_alone-0;water-0;food-0;shelter-0;clothing-0;money-1;missing_people-0;refugees-0;death-0;other_aid-0;infrastructure_related-1;transport-0;buildings-0;electricity-0;tools-0;hospitals-0;shops-1;aid_centers-0;other_infrastructure-0;weather_related-0;floods-0;storm-0;fire-0;earth…
210	related-1;request-1;offer-0;aid_related-1;medical_help-1;medical_products-0;search_and_rescue-1;security-0;military-0;child_alone-0;water-1;food-1;shelter-0;clothing-0;money-0;missing_people-1;refugees-1;death-0;other_aid-1;infrastructure_related-0;transport-1;buildings-0;electricity-0;tools-0;hospitals-0;shops-0;aid_centers-0;other_infrastructure-0;weather_related-1;floods-1;storm-0;fire-0;earth…
211	related-1;request-0;offer-0;aid_related-1;medical_help-0;medical_products-0;search_and_rescue-0;security-0;military-0;child_alone-0;water-1;food-0;shelter-0;clothing-0;money-0;missing_people-0;refugees-0;death-0;other_aid-0;infrastructure_related-1;transport-0;buildings-0;electricity-0;tools-0;hospitals-0;shops-0;aid_centers-0;other_infrastructure-1;weather_related-1;floods-0;storm-0;fire-1;earth…
212	related-1;request-1;offer-0;aid_related-1;medical_help-0;medical_products-0;search_and_rescue-0;security-0;military-0;child_alone-0;water-1;food-1;shelter-0;clothing-1;money-0;missing_people-0;refugees-0;death-0;other_aid-0;infrastructure_related-0;transport-0;buildings-1;electricity-0;tools-0;hospitals-0;shops-0;aid_centers-0;other_infrastructure-0;weather_related-0;floods-0;storm-0;fire-0;earth…
213	related-1;request-1;offer-0;aid_related-1;medical_help-0;medical_products-0;search_and_rescue-0;security-0;military-0;child_alone-0;water-0;food-0;shelter-0;clothing-0;money-0;missing_people-0;refugees-0;death-0;other_aid-1;infrastructure_related-0;transport-0;buildings-0;electricity-0;tools-0;hospitals-0;shops-0;aid_centers-0;other_infrastructure-0;weather_related-0;floods-0;storm-0;fire-0;earth…
214	related-1;request-1;offer-0;aid_related-1;medical_help-1;medical_products-0;search_and_rescue-0;security-0;military-0;child_alone-0;water-1;food-1;shelter-0;clothing-0;money-0;missing_people-0;refugees-0;death-0;other_aid-1;infrastructure_related-0;transport-0;buildings-0;electricity-0;tools-0;hospitals-0;shops-0;aid_centers-0;other_infrastructure-0;weather_related-0;floods-0;storm-0;fire-0;earth…
215	related-0;request-0;offer-0;aid_related-0;medical_help-0;medical_products-0;search_and_rescue-0;security-0;military-0;child_alone-0;water-0;food-0;shelter-0;clothing-0;money-0;missing_people-0;refugees-0;death-0;other_aid-0;infrastructure_related-0;transport-0;buildings-0;electricity-0;tools-0;hospitals-0;shops-0;aid_centers-0;other_infrastructure-0;weather_related-0;floods-0;storm-0;fire-0;earth…
216	related-1;request-0;offer-0;aid_related-0;medical_help-0;medical_products-0;search_and_rescue-0;security-0;military-0;child_alone-0;water-0;food-0;shelter-0;clothing-0;money-0;missing_people-0;refugees-0;death-0;other_aid-0;infrastructure_related-0;transport-0;buildings-0;electricity-0;tools-0;hospitals-0;shops-0;aid_centers-0;other_infrastructure-0;weather_related-0;floods-0;storm-0;fire-0;earth…
217	related-1;request-0;offer-0;aid_related-1;medical_help-0;medical_products-0;search_and_rescue-0;security-0;military-0;child_alone-0;water-1;food-0;shelter-0;clothing-0;money-0;missing_people-0;refugees-0;death-0;other_aid-0;infrastructure_related-0;transport-0;buildings-0;electricity-0;tools-0;hospitals-0;shops-0;aid_centers-0;other_infrastructure-0;weather_related-0;floods-0;storm-0;fire-0;earth…
218	related-0;request-0;offer-0;aid_related-0;medical_help-0;medical_products-0;search_and_rescue-0;security-0;military-0;child_alone-0;water-0;food-0;shelter-0;clothing-0;money-0;missing_people-0;refugees-0;death-0;other_aid-0;infrastructure_related-0;transport-0;buildings-0;electricity-0;tools-0;hospitals-0;shops-0;aid_centers-0;other_infrastructure-0;weather_related-0;floods-0;storm-0;fire-0;earth…
219	related-1;request-1;offer-0;aid_related-1;medical_help-0;medical_products-0;search_and_rescue-0;security-0;military-0;child_alone-0;water-0;food-0;shelter-0;clothing-0;money-0;missing_people-0;refugees-0;death-0;other_aid-1;infrastructure_related-0;transport-0;buildings-0;electricity-0;tools-0;hospitals-0;shops-0;aid_centers-0;other_infrastructure-0;weather_related-0;floods-0;storm-0;fire-0;earth…
220	related-1;request-0;offer-0;aid_related-0;medical_help-0;medical_products-0;search_and_rescue-0;security-0;military-0;child_alone-0;water-0;food-0;shelter-0;clothing-0;money-0;missing_people-0;refugees-0;death-0;other_aid-0;infrastructure_related-0;transport-0;buildings-0;electricity-0;tools-0;hospitals-0;shops-0;aid_centers-0;other_infrastructure-0;weather_related-0;floods-0;storm-0;fire-0;earth…
221	related-1;request-1;offer-0;aid_related-1;medical_help-0;medical_products-0;search_and_rescue-0;security-0;military-0;child_alone-0;water-0;food-0;shelter-1;clothing-0;money-0;missing_people-0;refugees-0;death-0;other_aid-0;infrastructure_related-0;transport-0;buildings-0;electricity-0;tools-0;hospitals-0;shops-0;aid_centers-0;other_infrastructure-0;weather_related-0;floods-0;storm-0;fire-0;earth…
222	related-1;request-0;offer-0;aid_related-1;medical_help-1;medical_products-0;search_and_rescue-0;security-0;military-0;child_alone-0;water-0;food-1;shelter-0;clothing-0;money-0;missing_people-0;refugees-0;death-0;other_aid-1;infrastructure_related-0;transport-0;buildings-0;electricity-0;tools-0;hospitals-0;shops-0;aid_centers-0;other_infrastructure-0;weather_related-0;floods-0;storm-0;fire-0;earth…
223	related-1;request-1;offer-0;aid_related-1;medical_help-0;medical_products-0;search_and_rescue-0;security-0;military-0;child_alone-0;water-1;food-1;shelter-0;clothing-0;money-0;missing_people-0;refugees-0;death-0;other_aid-0;infrastructure_related-0;transport-0;buildings-0;electricity-0;tools-0;hospitals-0;shops-0;aid_centers-0;other_infrastructure-0;weather_related-0;floods-0;storm-0;fire-0;earth…
224	related-1;request-1;offer-0;aid_related-1;medical_help-0;medical_products-0;search_and_rescue-0;security-0;military-0;child_alone-0;water-0;food-0;shelter-0;clothing-0;money-0;missing_people-0;refugees-0;death-0;other_aid-1;infrastructure_related-0;transport-0;buildings-0;electricity-0;tools-0;hospitals-0;shops-0;aid_centers-0;other_infrastructure-0;weather_related-0;floods-0;storm-0;fire-0;earth…
225	related-1;request-1;offer-0;aid_related-1;medical_help-0;medical_products-0;search_and_rescue-0;security-0;military-0;child_alone-0;water-0;food-1;shelter-0;clothing-0;money-0;missing_people-0;refugees-0;death-0;other_aid-0;infrastructure_related-0;transport-0;buildings-0;electricity-0;tools-0;hospitals-0;shops-0;aid_centers-0;other_infrastructure-0;weather_related-0;floods-0;storm-0;fire-0;earth…
226	related-1;request-1;offer-0;aid_related-1;medical_help-1;medical_products-0;search_and_rescue-0;security-0;military-0;child_alone-0;water-0;food-0;shelter-0;clothing-0;money-0;missing_people-0;refugees-0;death-0;other_aid-0;infrastructure_related-0;transport-1;buildings-0;electricity-0;tools-0;hospitals-0;shops-0;aid_centers-0;other_infrastructure-0;weather_related-1;floods-1;storm-0;fire-0;earth…
227	related-1;request-1;offer-0;aid_related-1;medical_help-0;medical_products-0;search_and_rescue-1;security-0;military-0;child_alone-0;water-0;food-0;shelter-0;clothing-0;money-0;missing_people-0;refugees-0;death-0;other_aid-0;infrastructure_related-0;transport-0;buildings-1;electricity-0;tools-0;hospitals-0;shops-0;aid_centers-0;other_infrastructure-0;weather_related-0;floods-0;storm-0;fire-0;earth…
228	related-1;request-1;offer-0;aid_related-1;medical_help-0;medical_products-0;search_and_rescue-0;security-0;military-0;child_alone-0;water-0;food-0;shelter-0;clothing-0;money-0;missing_people-0;refugees-0;death-0;other_aid-1;infrastructure_related-0;transport-0;buildings-0;electricity-0;tools-0;hospitals-0;shops-0;aid_centers-0;other_infrastructure-0;weather_related-0;floods-0;storm-0;fire-0;earth…
229	related-1;request-1;offer-0;aid_related-1;medical_help-0;medical_products-0;search_and_rescue-0;security-0;military-0;child_alone-0;water-0;food-0;shelter-1;clothing-0;money-0;missing_people-0;refugees-0;death-0;other_aid-1;infrastructure_related-0;transport-0;buildings-0;electricity-0;tools-0;hospitals-0;shops-0;aid_centers-0;other_infrastructure-0;weather_related-0;floods-0;storm-0;fire-0;earth…
230	related-1;request-1;offer-0;aid_related-1;medical_help-1;medical_products-0;search_and_rescue-0;security-0;military-0;child_alone-0;water-0;food-1;shelter-1;clothing-0;money-0;missing_people-0;refugees-0;death-0;other_aid-0;infrastructure_related-0;transport-0;buildings-0;electricity-0;tools-0;hospitals-0;shops-0;aid_centers-0;other_infrastructure-0;weather_related-0;floods-0;storm-0;fire-0;earth…
231	related-1;request-1;offer-0;aid_related-1;medical_help-0;medical_products-0;search_and_rescue-0;security-0;military-0;child_alone-0;water-0;food-0;shelter-0;clothing-0;money-1;missing_people-0;refugees-0;death-0;other_aid-0;infrastructure_related-0;transport-0;buildings-0;electricity-0;tools-0;hospitals-0;shops-0;aid_centers-0;other_infrastructure-0;weather_related-0;floods-0;storm-0;fire-0;earth…
233	related-1;request-1;offer-0;aid_related-1;medical_help-0;medical_products-0;search_and_rescue-1;security-0;military-0;child_alone-0;water-0;food-0;shelter-0;clothing-0;money-0;missing_people-1;refugees-0;death-0;other_aid-1;infrastructure_related-0;transport-0;buildings-0;electricity-0;tools-0;hospitals-0;shops-0;aid_centers-0;other_infrastructure-0;weather_related-0;floods-0;storm-0;fire-0;earth…
234	related-1;request-0;offer-0;aid_related-0;medical_help-0;medical_products-0;search_and_rescue-0;security-0;military-0;child_alone-0;water-0;food-0;shelter-0;clothing-0;money-0;missing_people-0;refugees-0;death-0;other_aid-0;infrastructure_related-0;transport-0;buildings-0;electricity-0;tools-0;hospitals-0;shops-0;aid_centers-0;other_infrastructure-0;weather_related-0;floods-0;storm-0;fire-0;earth…
235	related-1;request-1;offer-0;aid_related-1;medical_help-1;medical_products-0;search_and_rescue-0;security-0;military-0;child_alone-0;water-0;food-0;shelter-0;clothing-0;money-0;missing_people-0;refugees-0;death-0;other_aid-1;infrastructure_related-0;transport-0;buildings-0;electricity-0;tools-0;hospitals-0;shops-0;aid_centers-0;other_infrastructure-0;weather_related-0;floods-0;storm-0;fire-0;earth…
236	related-1;request-1;offer-0;aid_related-1;medical_help-0;medical_products-0;search_and_rescue-0;security-0;military-0;child_alone-0;water-1;food-1;shelter-1;clothing-0;money-0;missing_people-0;refugees-0;death-0;other_aid-0;infrastructure_related-0;transport-0;buildings-0;electricity-0;tools-0;hospitals-0;shops-0;aid_centers-0;other_infrastructure-0;weather_related-1;floods-0;storm-1;fire-0;earth…
237	related-1;request-1;offer-0;aid_related-1;medical_help-0;medical_products-0;search_and_rescue-0;security-0;military-0;child_alone-0;water-1;food-1;shelter-0;clothing-0;money-0;missing_people-0;refugees-0;death-0;other_aid-0;infrastructure_related-0;transport-0;buildings-0;electricity-0;tools-0;hospitals-0;shops-0;aid_centers-0;other_infrastructure-0;weather_related-0;floods-0;storm-0;fire-0;earth…
238	related-1;request-1;offer-0;aid_related-1;medical_help-0;medical_products-0;search_and_rescue-0;security-0;military-0;child_alone-0;water-1;food-1;shelter-0;clothing-0;money-0;missing_people-0;refugees-0;death-0;other_aid-0;infrastructure_related-0;transport-0;buildings-0;electricity-0;tools-0;hospitals-0;shops-0;aid_centers-0;other_infrastructure-0;weather_related-0;floods-0;storm-0;fire-0;earth…
239	related-1;request-1;offer-0;aid_related-1;medical_help-0;medical_products-0;search_and_rescue-0;security-0;military-0;child_alone-0;water-0;food-0;shelter-1;clothing-0;money-0;missing_people-0;refugees-0;death-0;other_aid-0;infrastructure_related-0;transport-0;buildings-1;electricity-0;tools-0;hospitals-0;shops-0;aid_centers-0;other_infrastructure-0;weather_related-0;floods-0;storm-0;fire-0;earth…
240	related-1;request-1;offer-0;aid_related-1;medical_help-1;medical_products-0;search_and_rescue-0;security-0;military-0;child_alone-0;water-0;food-1;shelter-0;clothing-1;money-0;missing_people-0;refugees-0;death-0;other_aid-0;infrastructure_related-0;transport-0;buildings-0;electricity-0;tools-0;hospitals-0;shops-0;aid_centers-0;other_infrastructure-0;weather_related-0;floods-0;storm-0;fire-0;earth…
241	related-1;request-1;offer-0;aid_related-1;medical_help-1;medical_products-0;search_and_rescue-0;security-0;military-0;child_alone-0;water-0;food-1;shelter-0;clothing-0;money-0;missing_people-0;refugees-0;death-1;other_aid-1;infrastructure_related-0;transport-0;buildings-0;electricity-0;tools-0;hospitals-0;shops-0;aid_centers-0;other_infrastructure-0;weather_related-0;floods-0;storm-0;fire-0;earth…
242	related-1;request-0;offer-0;aid_related-0;medical_help-0;medical_products-0;search_and_rescue-0;security-0;military-0;child_alone-0;water-0;food-0;shelter-0;clothing-0;money-0;missing_people-0;refugees-0;death-0;other_aid-0;infrastructure_related-0;transport-0;buildings-0;electricity-0;tools-0;hospitals-0;shops-0;aid_centers-0;other_infrastructure-0;weather_related-0;floods-0;storm-0;fire-0;earth…
243	related-0;request-0;offer-0;aid_related-0;medical_help-0;medical_products-0;search_and_rescue-0;security-0;military-0;child_alone-0;water-0;food-0;shelter-0;clothing-0;money-0;missing_people-0;refugees-0;death-0;other_aid-0;infrastructure_related-0;transport-0;buildings-0;electricity-0;tools-0;hospitals-0;shops-0;aid_centers-0;other_infrastructure-0;weather_related-0;floods-0;storm-0;fire-0;earth…
244	related-1;request-1;offer-0;aid_related-1;medical_help-0;medical_products-0;search_and_rescue-0;security-0;military-0;child_alone-0;water-0;food-0;shelter-0;clothing-0;money-0;missing_people-0;refugees-0;death-0;other_aid-1;infrastructure_related-0;transport-0;buildings-0;electricity-0;tools-0;hospitals-0;shops-0;aid_centers-0;other_infrastructure-0;weather_related-0;floods-0;storm-0;fire-0;earth…
245	related-1;request-1;offer-0;aid_related-1;medical_help-0;medical_products-0;search_and_rescue-0;security-0;military-0;child_alone-0;water-1;food-1;shelter-0;clothing-0;money-0;missing_people-0;refugees-0;death-0;other_aid-0;infrastructure_related-0;transport-0;buildings-0;electricity-0;tools-0;hospitals-0;shops-0;aid_centers-0;other_infrastructure-0;weather_related-0;floods-0;storm-0;fire-0;earth…
246	related-1;request-1;offer-0;aid_related-1;medical_help-0;medical_products-0;search_and_rescue-0;security-1;military-0;child_alone-0;water-0;food-0;shelter-1;clothing-0;money-1;missing_people-0;refugees-0;death-1;other_aid-0;infrastructure_related-1;transport-0;buildings-1;electricity-0;tools-0;hospitals-0;shops-0;aid_centers-0;other_infrastructure-1;weather_related-0;floods-0;storm-0;fire-0;earth…
247	related-1;request-1;offer-0;aid_related-0;medical_help-0;medical_products-0;search_and_rescue-0;security-0;military-0;child_alone-0;water-0;food-0;shelter-0;clothing-0;money-0;missing_people-0;refugees-0;death-0;other_aid-0;infrastructure_related-0;transport-0;buildings-0;electricity-0;tools-0;hospitals-0;shops-0;aid_centers-0;other_infrastructure-0;weather_related-0;floods-0;storm-0;fire-0;earth…
249	related-1;request-0;offer-0;aid_related-1;medical_help-0;medical_products-0;search_and_rescue-0;security-0;military-0;child_alone-0;water-0;food-0;shelter-0;clothing-1;money-0;missing_people-0;refugees-0;death-0;other_aid-0;infrastructure_related-0;transport-0;buildings-0;electricity-0;tools-0;hospitals-0;shops-0;aid_centers-0;other_infrastructure-0;weather_related-0;floods-0;storm-0;fire-0;earth…
250	related-1;request-1;offer-0;aid_related-1;medical_help-0;medical_products-0;search_and_rescue-0;security-0;military-0;child_alone-0;water-0;food-0;shelter-0;clothing-0;money-1;missing_people-0;refugees-0;death-0;other_aid-1;infrastructure_related-0;transport-0;buildings-0;electricity-0;tools-0;hospitals-0;shops-0;aid_centers-0;other_infrastructure-0;weather_related-1;floods-0;storm-0;fire-0;earth…
251	related-1;request-1;offer-0;aid_related-1;medical_help-0;medical_products-0;search_and_rescue-0;security-0;military-0;child_alone-0;water-1;food-1;shelter-0;clothing-0;money-0;missing_people-0;refugees-0;death-0;other_aid-0;infrastructure_related-0;transport-0;buildings-0;electricity-0;tools-0;hospitals-0;shops-0;aid_centers-0;other_infrastructure-0;weather_related-0;floods-0;storm-0;fire-0;earth…
253	related-1;request-1;offer-0;aid_related-1;medical_help-1;medical_products-1;search_and_rescue-0;security-0;military-0;child_alone-0;water-0;food-1;shelter-1;clothing-0;money-0;missing_people-0;refugees-0;death-0;other_aid-0;infrastructure_related-0;transport-0;buildings-0;electricity-0;tools-0;hospitals-0;shops-0;aid_centers-0;other_infrastructure-0;weather_related-0;floods-0;storm-0;fire-0;earth…
254	related-1;request-0;offer-0;aid_related-0;medical_help-0;medical_products-0;search_and_rescue-0;security-0;military-0;child_alone-0;water-0;food-0;shelter-0;clothing-0;money-0;missing_people-0;refugees-0;death-0;other_aid-0;infrastructure_related-0;transport-0;buildings-0;electricity-0;tools-0;hospitals-0;shops-0;aid_centers-0;other_infrastructure-0;weather_related-0;floods-0;storm-0;fire-0;earth…
255	related-1;request-0;offer-0;aid_related-1;medical_help-0;medical_products-0;search_and_rescue-0;security-0;military-0;child_alone-0;water-0;food-0;shelter-0;clothing-0;money-0;missing_people-0;refugees-0;death-0;other_aid-1;infrastructure_related-0;transport-0;buildings-0;electricity-0;tools-0;hospitals-0;shops-0;aid_centers-0;other_infrastructure-0;weather_related-0;floods-0;storm-0;fire-0;earth…
256	related-1;request-1;offer-0;aid_related-1;medical_help-1;medical_products-1;search_and_rescue-0;security-0;military-0;child_alone-0;water-0;food-1;shelter-0;clothing-0;money-0;missing_people-0;refugees-0;death-0;other_aid-0;infrastructure_related-0;transport-0;buildings-0;electricity-0;tools-0;hospitals-0;shops-0;aid_centers-0;other_infrastructure-0;weather_related-0;floods-0;storm-0;fire-0;earth…
258	related-1;request-1;offer-0;aid_related-1;medical_help-0;medical_products-0;search_and_rescue-0;security-0;military-0;child_alone-0;water-0;food-1;shelter-0;clothing-0;money-0;missing_people-0;refugees-0;death-1;other_aid-0;infrastructure_related-0;transport-0;buildings-0;electricity-0;tools-0;hospitals-0;shops-0;aid_centers-0;other_infrastructure-0;weather_related-0;floods-0;storm-0;fire-0;earth…
259	related-1;request-0;offer-0;aid_related-0;medical_help-0;medical_products-0;search_and_rescue-0;security-0;military-0;child_alone-0;water-0;food-0;shelter-0;clothing-0;money-0;missing_people-0;refugees-0;death-0;other_aid-0;infrastructure_related-0;transport-1;buildings-0;electricity-0;tools-0;hospitals-0;shops-0;aid_centers-0;other_infrastructure-0;weather_related-0;floods-0;storm-0;fire-0;earth…
260	related-0;request-0;offer-0;aid_related-0;medical_help-0;medical_products-0;search_and_rescue-0;security-0;military-0;child_alone-0;water-0;food-0;shelter-0;clothing-0;money-0;missing_people-0;refugees-0;death-0;other_aid-0;infrastructure_related-0;transport-0;buildings-0;electricity-0;tools-0;hospitals-0;shops-0;aid_centers-0;other_infrastructure-0;weather_related-0;floods-0;storm-0;fire-0;earth…
261	related-1;request-1;offer-0;aid_related-1;medical_help-0;medical_products-1;search_and_rescue-0;security-0;military-0;child_alone-0;water-0;food-0;shelter-0;clothing-1;money-0;missing_people-0;refugees-0;death-0;other_aid-0;infrastructure_related-0;transport-0;buildings-0;electricity-0;tools-0;hospitals-0;shops-0;aid_centers-0;other_infrastructure-0;weather_related-0;floods-0;storm-0;fire-0;earth…
262	related-1;request-0;offer-0;aid_related-0;medical_help-0;medical_products-0;search_and_rescue-0;security-0;military-0;child_alone-0;water-0;food-0;shelter-0;clothing-0;money-0;missing_people-0;refugees-0;death-0;other_aid-0;infrastructure_related-0;transport-0;buildings-0;electricity-0;tools-0;hospitals-0;shops-0;aid_centers-0;other_infrastructure-0;weather_related-0;floods-0;storm-0;fire-0;earth…
263	related-2;request-0;offer-0;aid_related-0;medical_help-0;medical_products-0;search_and_rescue-0;security-0;military-0;child_alone-0;water-0;food-0;shelter-0;clothing-0;money-0;missing_people-0;refugees-0;death-0;other_aid-0;infrastructure_related-0;transport-0;buildings-0;electricity-0;tools-0;hospitals-0;shops-0;aid_centers-0;other_infrastructure-0;weather_related-0;floods-0;storm-0;fire-0;earth…
265	related-1;request-1;offer-0;aid_related-1;medical_help-1;medical_products-1;search_and_rescue-0;security-0;military-0;child_alone-0;water-1;food-1;shelter-0;clothing-0;money-0;missing_people-0;refugees-0;death-0;other_aid-0;infrastructure_related-1;transport-0;buildings-0;electricity-0;tools-0;hospitals-1;shops-0;aid_centers-0;other_infrastructure-0;weather_related-0;floods-0;storm-0;fire-0;earth…
266	related-1;request-0;offer-0;aid_related-0;medical_help-0;medical_products-0;search_and_rescue-0;security-0;military-0;child_alone-0;water-0;food-0;shelter-0;clothing-0;money-0;missing_people-0;refugees-0;death-0;other_aid-0;infrastructure_related-0;transport-0;buildings-0;electricity-0;tools-0;hospitals-0;shops-0;aid_centers-0;other_infrastructure-0;weather_related-0;floods-0;storm-0;fire-0;earth…
267	related-1;request-1;offer-0;aid_related-1;medical_help-0;medical_products-0;search_and_rescue-0;security-0;military-0;child_alone-0;water-0;food-0;shelter-0;clothing-0;money-0;missing_people-0;refugees-0;death-0;other_aid-1;infrastructure_related-0;transport-0;buildings-1;electricity-0;tools-0;hospitals-0;shops-0;aid_centers-0;other_infrastructure-0;weather_related-0;floods-0;storm-0;fire-0;earth…
268	related-1;request-0;offer-0;aid_related-0;medical_help-0;medical_products-0;search_and_rescue-0;security-0;military-0;child_alone-0;water-0;food-0;shelter-0;clothing-0;money-0;missing_people-0;refugees-0;death-0;other_aid-0;infrastructure_related-0;transport-0;buildings-0;electricity-0;tools-0;hospitals-0;shops-0;aid_centers-0;other_infrastructure-0;weather_related-0;floods-0;storm-0;fire-0;earth…
269	related-1;request-1;offer-0;aid_related-1;medical_help-0;medical_products-0;search_and_rescue-0;security-0;military-0;child_alone-0;water-0;food-0;shelter-0;clothing-0;money-0;missing_people-0;refugees-0;death-0;other_aid-1;infrastructure_related-0;transport-0;buildings-0;electricity-0;tools-0;hospitals-0;shops-0;aid_centers-0;other_infrastructure-0;weather_related-0;floods-0;storm-0;fire-0;earth…
271	related-1;request-1;offer-0;aid_related-1;medical_help-1;medical_products-0;search_and_rescue-0;security-0;military-0;child_alone-0;water-1;food-1;shelter-1;clothing-1;money-0;missing_people-0;refugees-0;death-0;other_aid-1;infrastructure_related-0;transport-0;buildings-0;electricity-0;tools-0;hospitals-0;shops-0;aid_centers-0;other_infrastructure-0;weather_related-0;floods-0;storm-0;fire-0;earth…
272	related-1;request-1;offer-0;aid_related-1;medical_help-1;medical_products-1;search_and_rescue-0;security-0;military-0;child_alone-0;water-1;food-1;shelter-0;clothing-0;money-0;missing_people-0;refugees-0;death-0;other_aid-0;infrastructure_related-0;transport-0;buildings-0;electricity-0;tools-0;hospitals-0;shops-0;aid_centers-0;other_infrastructure-0;weather_related-0;floods-0;storm-0;fire-0;earth…
273	related-1;request-1;offer-0;aid_related-1;medical_help-0;medical_products-1;search_and_rescue-0;security-0;military-0;child_alone-0;water-1;food-1;shelter-1;clothing-0;money-1;missing_people-0;refugees-0;death-0;other_aid-0;infrastructure_related-0;transport-0;buildings-0;electricity-0;tools-0;hospitals-0;shops-0;aid_centers-0;other_infrastructure-0;weather_related-0;floods-0;storm-0;fire-0;earth…
274	related-1;request-1;offer-0;aid_related-1;medical_help-0;medical_products-0;search_and_rescue-0;security-0;military-0;child_alone-0;water-0;food-0;shelter-0;clothing-1;money-0;missing_people-0;refugees-0;death-0;other_aid-0;infrastructure_related-0;transport-0;buildings-0;electricity-0;tools-0;hospitals-0;shops-0;aid_centers-0;other_infrastructure-0;weather_related-0;floods-0;storm-0;fire-0;earth…
275	related-1;request-1;offer-0;aid_related-1;medical_help-1;medical_products-1;search_and_rescue-0;security-0;military-0;child_alone-0;water-0;food-1;shelter-1;clothing-0;money-1;missing_people-0;refugees-0;death-0;other_aid-0;infrastructure_related-0;transport-0;buildings-0;electricity-0;tools-0;hospitals-0;shops-0;aid_centers-0;other_infrastructure-0;weather_related-0;floods-0;storm-0;fire-0;earth…
276	related-1;request-1;offer-0;aid_related-1;medical_help-0;medical_products-0;search_and_rescue-0;security-0;military-0;child_alone-0;water-0;food-0;shelter-0;clothing-0;money-0;missing_people-0;refugees-0;death-0;other_aid-1;infrastructure_related-0;transport-0;buildings-0;electricity-0;tools-0;hospitals-0;shops-0;aid_centers-0;other_infrastructure-0;weather_related-0;floods-0;storm-0;fire-0;earth…
277	related-1;request-1;offer-0;aid_related-1;medical_help-0;medical_products-0;search_and_rescue-0;security-0;military-0;child_alone-0;water-0;food-0;shelter-0;clothing-0;money-1;missing_people-0;refugees-1;death-0;other_aid-1;infrastructure_related-0;transport-0;buildings-0;electricity-0;tools-0;hospitals-0;shops-0;aid_centers-0;other_infrastructure-0;weather_related-0;floods-0;storm-0;fire-0;earth…
278	related-1;request-0;offer-0;aid_related-0;medical_help-0;medical_products-0;search_and_rescue-0;security-0;military-0;child_alone-0;water-0;food-0;shelter-0;clothing-0;money-0;missing_people-0;refugees-0;death-0;other_aid-0;infrastructure_related-0;transport-0;buildings-0;electricity-0;tools-0;hospitals-0;shops-0;aid_centers-0;other_infrastructure-0;weather_related-0;floods-0;storm-0;fire-0;earth…
279	related-1;request-1;offer-0;aid_related-1;medical_help-1;medical_products-0;search_and_rescue-0;security-0;military-0;child_alone-0;water-1;food-1;shelter-0;clothing-0;money-0;missing_people-0;refugees-0;death-0;other_aid-0;infrastructure_related-0;transport-0;buildings-0;electricity-0;tools-0;hospitals-0;shops-0;aid_centers-0;other_infrastructure-0;weather_related-0;floods-0;storm-0;fire-0;earth…
280	related-0;request-0;offer-0;aid_related-0;medical_help-0;medical_products-0;search_and_rescue-0;security-0;military-0;child_alone-0;water-0;food-0;shelter-0;clothing-0;money-0;missing_people-0;refugees-0;death-0;other_aid-0;infrastructure_related-0;transport-0;buildings-0;electricity-0;tools-0;hospitals-0;shops-0;aid_centers-0;other_infrastructure-0;weather_related-0;floods-0;storm-0;fire-0;earth…
281	related-1;request-0;offer-0;aid_related-0;medical_help-0;medical_products-0;search_and_rescue-0;security-0;military-0;child_alone-0;water-0;food-0;shelter-0;clothing-0;money-0;missing_people-0;refugees-0;death-0;other_aid-0;infrastructure_related-0;transport-0;buildings-0;electricity-0;tools-0;hospitals-0;shops-0;aid_centers-0;other_infrastructure-0;weather_related-0;floods-0;storm-0;fire-0;earth…
282	related-1;request-1;offer-0;aid_related-1;medical_help-0;medical_products-0;search_and_rescue-0;security-0;military-0;child_alone-0;water-0;food-0;shelter-0;clothing-0;money-0;missing_people-0;refugees-0;death-0;other_aid-1;infrastructure_related-0;transport-0;buildings-0;electricity-0;tools-0;hospitals-0;shops-0;aid_centers-0;other_infrastructure-0;weather_related-0;floods-0;storm-0;fire-0;earth…
283	related-1;request-1;offer-0;aid_related-1;medical_help-0;medical_products-0;search_and_rescue-0;security-0;military-0;child_alone-0;water-1;food-1;shelter-0;clothing-0;money-0;missing_people-0;refugees-0;death-0;other_aid-0;infrastructure_related-0;transport-0;buildings-0;electricity-0;tools-0;hospitals-0;shops-0;aid_centers-0;other_infrastructure-0;weather_related-0;floods-0;storm-0;fire-0;earth…
284	related-0;request-0;offer-0;aid_related-0;medical_help-0;medical_products-0;search_and_rescue-0;security-0;military-0;child_alone-0;water-0;food-0;shelter-0;clothing-0;money-0;missing_people-0;refugees-0;death-0;other_aid-0;infrastructure_related-0;transport-0;buildings-0;electricity-0;tools-0;hospitals-0;shops-0;aid_centers-0;other_infrastructure-0;weather_related-0;floods-0;storm-0;fire-0;earth…
289	related-1;request-0;offer-0;aid_related-0;medical_help-0;medical_products-0;search_and_rescue-0;security-0;military-0;child_alone-0;water-0;food-0;shelter-0;clothing-0;money-0;missing_people-0;refugees-0;death-0;other_aid-0;infrastructure_related-0;transport-0;buildings-0;electricity-0;tools-0;hospitals-0;shops-0;aid_centers-0;other_infrastructure-0;weather_related-0;floods-0;storm-0;fire-0;earth…
290	related-1;request-1;offer-0;aid_related-1;medical_help-0;medical_products-0;search_and_rescue-0;security-0;military-0;child_alone-0;water-1;food-1;shelter-1;clothing-0;money-0;missing_people-0;refugees-0;death-0;other_aid-0;infrastructure_related-1;transport-0;buildings-0;electricity-0;tools-0;hospitals-0;shops-1;aid_centers-0;other_infrastructure-0;weather_related-1;floods-0;storm-0;fire-0;earth…
291	related-1;request-1;offer-0;aid_related-1;medical_help-0;medical_products-0;search_and_rescue-0;security-0;military-0;child_alone-0;water-1;food-1;shelter-0;clothing-0;money-0;missing_people-0;refugees-0;death-0;other_aid-0;infrastructure_related-0;transport-0;buildings-0;electricity-0;tools-0;hospitals-0;shops-0;aid_centers-0;other_infrastructure-0;weather_related-0;floods-0;storm-0;fire-0;earth…
292	related-1;request-1;offer-0;aid_related-1;medical_help-0;medical_products-0;search_and_rescue-0;security-0;military-0;child_alone-0;water-0;food-1;shelter-0;clothing-0;money-0;missing_people-0;refugees-0;death-0;other_aid-0;infrastructure_related-0;transport-0;buildings-0;electricity-0;tools-0;hospitals-0;shops-0;aid_centers-0;other_infrastructure-0;weather_related-0;floods-0;storm-0;fire-0;earth…
293	related-0;request-0;offer-0;aid_related-0;medical_help-0;medical_products-0;search_and_rescue-0;security-0;military-0;child_alone-0;water-0;food-0;shelter-0;clothing-0;money-0;missing_people-0;refugees-0;death-0;other_aid-0;infrastructure_related-0;transport-0;buildings-0;electricity-0;tools-0;hospitals-0;shops-0;aid_centers-0;other_infrastructure-0;weather_related-0;floods-0;storm-0;fire-0;earth…
294	related-1;request-0;offer-0;aid_related-0;medical_help-0;medical_products-0;search_and_rescue-0;security-0;military-0;child_alone-0;water-0;food-0;shelter-0;clothing-0;money-0;missing_people-0;refugees-0;death-0;other_aid-0;infrastructure_related-0;transport-0;buildings-0;electricity-0;tools-0;hospitals-0;shops-0;aid_centers-0;other_infrastructure-0;weather_related-0;floods-0;storm-0;fire-0;earth…
295	related-1;request-0;offer-0;aid_related-0;medical_help-0;medical_products-0;search_and_rescue-0;security-0;military-0;child_alone-0;water-0;food-0;shelter-0;clothing-0;money-0;missing_people-0;refugees-0;death-0;other_aid-0;infrastructure_related-0;transport-0;buildings-0;electricity-0;tools-0;hospitals-0;shops-0;aid_centers-0;other_infrastructure-0;weather_related-0;floods-0;storm-0;fire-0;earth…
296	related-1;request-1;offer-0;aid_related-1;medical_help-0;medical_products-0;search_and_rescue-0;security-0;military-0;child_alone-0;water-0;food-0;shelter-0;clothing-0;money-0;missing_people-0;refugees-0;death-0;other_aid-1;infrastructure_related-0;transport-0;buildings-0;electricity-0;tools-0;hospitals-0;shops-0;aid_centers-0;other_infrastructure-0;weather_related-0;floods-0;storm-0;fire-0;earth…
298	related-0;request-0;offer-0;aid_related-0;medical_help-0;medical_products-0;search_and_rescue-0;security-0;military-0;child_alone-0;water-0;food-0;shelter-0;clothing-0;money-0;missing_people-0;refugees-0;death-0;other_aid-0;infrastructure_related-0;transport-0;buildings-0;electricity-0;tools-0;hospitals-0;shops-0;aid_centers-0;other_infrastructure-0;weather_related-0;floods-0;storm-0;fire-0;earth…
299	related-1;request-0;offer-0;aid_related-1;medical_help-0;medical_products-0;search_and_rescue-0;security-0;military-0;child_alone-0;water-0;food-1;shelter-0;clothing-0;money-0;missing_people-0;refugees-0;death-0;other_aid-0;infrastructure_related-0;transport-0;buildings-0;electricity-0;tools-0;hospitals-0;shops-0;aid_centers-0;other_infrastructure-0;weather_related-0;floods-0;storm-0;fire-0;earth…
301	related-0;request-0;offer-0;aid_related-0;medical_help-0;medical_products-0;search_and_rescue-0;security-0;military-0;child_alone-0;water-0;food-0;shelter-0;clothing-0;money-0;missing_people-0;refugees-0;death-0;other_aid-0;infrastructure_related-0;transport-0;buildings-0;electricity-0;tools-0;hospitals-0;shops-0;aid_centers-0;other_infrastructure-0;weather_related-0;floods-0;storm-0;fire-0;earth…
302	related-1;request-0;offer-0;aid_related-1;medical_help-0;medical_products-0;search_and_rescue-0;security-0;military-0;child_alone-0;water-0;food-0;shelter-0;clothing-0;money-1;missing_people-0;refugees-0;death-0;other_aid-0;infrastructure_related-0;transport-0;buildings-0;electricity-0;tools-0;hospitals-0;shops-0;aid_centers-0;other_infrastructure-0;weather_related-0;floods-0;storm-0;fire-0;earth…
303	related-1;request-1;offer-0;aid_related-1;medical_help-0;medical_products-0;search_and_rescue-0;security-0;military-0;child_alone-0;water-1;food-0;shelter-0;clothing-0;money-0;missing_people-0;refugees-0;death-0;other_aid-0;infrastructure_related-0;transport-0;buildings-0;electricity-0;tools-0;hospitals-0;shops-0;aid_centers-0;other_infrastructure-0;weather_related-0;floods-0;storm-0;fire-0;earth…
304	related-1;request-1;offer-0;aid_related-1;medical_help-1;medical_products-0;search_and_rescue-0;security-0;military-0;child_alone-0;water-0;food-0;shelter-0;clothing-0;money-0;missing_people-0;refugees-0;death-0;other_aid-1;infrastructure_related-0;transport-1;buildings-0;electricity-0;tools-0;hospitals-0;shops-0;aid_centers-0;other_infrastructure-0;weather_related-1;floods-1;storm-0;fire-0;earth…
306	related-1;request-1;offer-0;aid_related-1;medical_help-0;medical_products-0;search_and_rescue-1;security-0;military-0;child_alone-0;water-1;food-1;shelter-0;clothing-0;money-0;missing_people-0;refugees-0;death-0;other_aid-1;infrastructure_related-0;transport-0;buildings-0;electricity-0;tools-0;hospitals-0;shops-0;aid_centers-0;other_infrastructure-0;weather_related-0;floods-0;storm-0;fire-0;earth…
307	related-1;request-1;offer-0;aid_related-1;medical_help-0;medical_products-0;search_and_rescue-0;security-0;military-0;child_alone-0;water-0;food-1;shelter-1;clothing-0;money-0;missing_people-0;refugees-0;death-0;other_aid-0;infrastructure_related-0;transport-0;buildings-0;electricity-0;tools-0;hospitals-0;shops-0;aid_centers-0;other_infrastructure-0;weather_related-0;floods-0;storm-0;fire-0;earth…
308	related-1;request-1;offer-0;aid_related-1;medical_help-0;medical_products-0;search_and_rescue-0;security-0;military-0;child_alone-0;water-1;food-0;shelter-0;clothing-0;money-0;missing_people-0;refugees-0;death-0;other_aid-0;infrastructure_related-0;transport-0;buildings-0;electricity-0;tools-0;hospitals-0;shops-0;aid_centers-0;other_infrastructure-0;weather_related-0;floods-0;storm-0;fire-0;earth…
309	related-1;request-0;offer-1;aid_related-1;medical_help-0;medical_products-0;search_and_rescue-0;security-0;military-0;child_alone-0;water-0;food-0;shelter-0;clothing-0;money-0;missing_people-0;refugees-0;death-0;other_aid-1;infrastructure_related-0;transport-0;buildings-0;electricity-0;tools-0;hospitals-0;shops-0;aid_centers-0;other_infrastructure-0;weather_related-1;floods-0;storm-0;fire-0;earth…
310	related-1;request-1;offer-0;aid_related-1;medical_help-0;medical_products-0;search_and_rescue-0;security-0;military-0;child_alone-0;water-1;food-0;shelter-0;clothing-0;money-0;missing_people-0;refugees-0;death-0;other_aid-0;infrastructure_related-0;transport-0;buildings-0;electricity-0;tools-0;hospitals-0;shops-0;aid_centers-0;other_infrastructure-0;weather_related-0;floods-0;storm-0;fire-0;earth…
311	related-1;request-0;offer-0;aid_related-0;medical_help-0;medical_products-0;search_and_rescue-0;security-0;military-0;child_alone-0;water-0;food-0;shelter-0;clothing-0;money-0;missing_people-0;refugees-0;death-0;other_aid-0;infrastructure_related-0;transport-0;buildings-0;electricity-0;tools-0;hospitals-0;shops-0;aid_centers-0;other_infrastructure-0;weather_related-0;floods-0;storm-0;fire-0;earth…
312	related-1;request-0;offer-0;aid_related-0;medical_help-0;medical_products-0;search_and_rescue-0;security-0;military-0;child_alone-0;water-0;food-0;shelter-0;clothing-0;money-0;missing_people-0;refugees-0;death-0;other_aid-0;infrastructure_related-0;transport-0;buildings-0;electricity-0;tools-0;hospitals-0;shops-0;aid_centers-0;other_infrastructure-0;weather_related-0;floods-0;storm-0;fire-0;earth…
313	related-1;request-1;offer-0;aid_related-1;medical_help-0;medical_products-0;search_and_rescue-0;security-0;military-0;child_alone-0;water-0;food-0;shelter-0;clothing-0;money-0;missing_people-0;refugees-0;death-0;other_aid-1;infrastructure_related-0;transport-0;buildings-0;electricity-0;tools-0;hospitals-0;shops-0;aid_centers-0;other_infrastructure-0;weather_related-1;floods-0;storm-0;fire-0;earth…
315	related-1;request-0;offer-0;aid_related-0;medical_help-0;medical_products-0;search_and_rescue-0;security-0;military-0;child_alone-0;water-0;food-0;shelter-0;clothing-0;money-0;missing_people-0;refugees-0;death-0;other_aid-0;infrastructure_related-0;transport-0;buildings-0;electricity-0;tools-0;hospitals-0;shops-0;aid_centers-0;other_infrastructure-0;weather_related-0;floods-0;storm-0;fire-0;earth…
316	related-1;request-1;offer-0;aid_related-1;medical_help-0;medical_products-0;search_and_rescue-0;security-0;military-0;child_alone-0;water-0;food-0;shelter-0;clothing-0;money-0;missing_people-0;refugees-0;death-0;other_aid-1;infrastructure_related-0;transport-0;buildings-0;electricity-0;tools-0;hospitals-0;shops-0;aid_centers-0;other_infrastructure-0;weather_related-0;floods-0;storm-0;fire-0;earth…
317	related-1;request-1;offer-0;aid_related-1;medical_help-0;medical_products-0;search_and_rescue-0;security-0;military-0;child_alone-0;water-1;food-1;shelter-0;clothing-0;money-0;missing_people-0;refugees-0;death-0;other_aid-0;infrastructure_related-0;transport-0;buildings-0;electricity-0;tools-0;hospitals-0;shops-0;aid_centers-0;other_infrastructure-0;weather_related-0;floods-0;storm-0;fire-0;earth…
318	related-1;request-0;offer-0;aid_related-0;medical_help-0;medical_products-0;search_and_rescue-0;security-0;military-0;child_alone-0;water-0;food-0;shelter-0;clothing-0;money-0;missing_people-0;refugees-0;death-0;other_aid-0;infrastructure_related-0;transport-0;buildings-0;electricity-0;tools-0;hospitals-0;shops-0;aid_centers-0;other_infrastructure-0;weather_related-0;floods-0;storm-0;fire-0;earth…
319	related-1;request-0;offer-0;aid_related-0;medical_help-0;medical_products-0;search_and_rescue-0;security-0;military-0;child_alone-0;water-0;food-0;shelter-0;clothing-0;money-0;missing_people-0;refugees-0;death-0;other_aid-0;infrastructure_related-0;transport-0;buildings-0;electricity-0;tools-0;hospitals-0;shops-0;aid_centers-0;other_infrastructure-0;weather_related-0;floods-0;storm-0;fire-0;earth…
320	related-1;request-1;offer-0;aid_related-1;medical_help-0;medical_products-0;search_and_rescue-0;security-0;military-0;child_alone-0;water-1;food-1;shelter-0;clothing-0;money-0;missing_people-0;refugees-0;death-1;other_aid-0;infrastructure_related-0;transport-0;buildings-0;electricity-0;tools-0;hospitals-0;shops-0;aid_centers-0;other_infrastructure-0;weather_related-0;floods-0;storm-0;fire-0;earth…
321	related-1;request-1;offer-0;aid_related-1;medical_help-0;medical_products-0;search_and_rescue-0;security-0;military-0;child_alone-0;water-0;food-0;shelter-0;clothing-0;money-0;missing_people-0;refugees-0;death-0;other_aid-1;infrastructure_related-0;transport-0;buildings-0;electricity-0;tools-0;hospitals-0;shops-0;aid_centers-0;other_infrastructure-0;weather_related-0;floods-0;storm-0;fire-0;earth…
322	related-1;request-0;offer-0;aid_related-0;medical_help-0;medical_products-0;search_and_rescue-0;security-0;military-0;child_alone-0;water-0;food-0;shelter-0;clothing-0;money-0;missing_people-0;refugees-0;death-0;other_aid-0;infrastructure_related-0;transport-0;buildings-0;electricity-0;tools-0;hospitals-0;shops-0;aid_centers-0;other_infrastructure-0;weather_related-0;floods-0;storm-0;fire-0;earth…
323	related-1;request-0;offer-0;aid_related-1;medical_help-0;medical_products-0;search_and_rescue-0;security-0;military-0;child_alone-0;water-0;food-0;shelter-0;clothing-0;money-0;missing_people-1;refugees-0;death-0;other_aid-0;infrastructure_related-0;transport-0;buildings-0;electricity-0;tools-0;hospitals-0;shops-0;aid_centers-0;other_infrastructure-0;weather_related-0;floods-0;storm-0;fire-0;earth…
324	related-1;request-0;offer-0;aid_related-0;medical_help-0;medical_products-0;search_and_rescue-0;security-0;military-0;child_alone-0;water-0;food-0;shelter-0;clothing-0;money-0;missing_people-0;refugees-0;death-0;other_aid-0;infrastructure_related-0;transport-0;buildings-0;electricity-0;tools-0;hospitals-0;shops-0;aid_centers-0;other_infrastructure-0;weather_related-0;floods-0;storm-0;fire-0;earth…
325	related-1;request-1;offer-0;aid_related-1;medical_help-1;medical_products-0;search_and_rescue-0;security-0;military-0;child_alone-0;water-0;food-0;shelter-0;clothing-0;money-0;missing_people-0;refugees-0;death-0;other_aid-0;infrastructure_related-0;transport-0;buildings-0;electricity-0;tools-0;hospitals-0;shops-0;aid_centers-0;other_infrastructure-0;weather_related-0;floods-0;storm-0;fire-0;earth…
326	related-1;request-1;offer-0;aid_related-1;medical_help-0;medical_products-0;search_and_rescue-0;security-0;military-0;child_alone-0;water-1;food-1;shelter-1;clothing-0;money-0;missing_people-0;refugees-0;death-0;other_aid-0;infrastructure_related-0;transport-0;buildings-0;electricity-0;tools-0;hospitals-0;shops-0;aid_centers-0;other_infrastructure-0;weather_related-0;floods-0;storm-0;fire-0;earth…
328	related-1;request-0;offer-0;aid_related-0;medical_help-0;medical_products-0;search_and_rescue-0;security-0;military-0;child_alone-0;water-0;food-0;shelter-0;clothing-0;money-0;missing_people-0;refugees-0;death-0;other_aid-0;infrastructure_related-0;transport-0;buildings-0;electricity-0;tools-0;hospitals-0;shops-0;aid_centers-0;other_infrastructure-0;weather_related-0;floods-0;storm-0;fire-0;earth…
329	related-1;request-0;offer-1;aid_related-1;medical_help-0;medical_products-0;search_and_rescue-0;security-0;military-0;child_alone-0;water-0;food-0;shelter-0;clothing-0;money-0;missing_people-0;refugees-0;death-0;other_aid-1;infrastructure_related-0;transport-0;buildings-0;electricity-0;tools-0;hospitals-0;shops-0;aid_centers-0;other_infrastructure-0;weather_related-0;floods-0;storm-0;fire-0;earth…
331	related-1;request-0;offer-0;aid_related-1;medical_help-0;medical_products-0;search_and_rescue-0;security-0;military-0;child_alone-0;water-0;food-0;shelter-0;clothing-0;money-0;missing_people-0;refugees-0;death-0;other_aid-1;infrastructure_related-0;transport-0;buildings-0;electricity-0;tools-0;hospitals-0;shops-0;aid_centers-0;other_infrastructure-0;weather_related-0;floods-0;storm-0;fire-0;earth…
332	related-1;request-0;offer-0;aid_related-0;medical_help-0;medical_products-0;search_and_rescue-0;security-0;military-0;child_alone-0;water-0;food-0;shelter-0;clothing-0;money-0;missing_people-0;refugees-0;death-0;other_aid-0;infrastructure_related-0;transport-0;buildings-0;electricity-0;tools-0;hospitals-0;shops-0;aid_centers-0;other_infrastructure-0;weather_related-0;floods-0;storm-0;fire-0;earth…
333	related-1;request-0;offer-0;aid_related-1;medical_help-0;medical_products-0;search_and_rescue-0;security-0;military-0;child_alone-0;water-1;food-0;shelter-0;clothing-0;money-0;missing_people-0;refugees-0;death-0;other_aid-0;infrastructure_related-1;transport-0;buildings-0;electricity-0;tools-0;hospitals-0;shops-1;aid_centers-0;other_infrastructure-0;weather_related-1;floods-0;storm-0;fire-0;earth…
334	related-1;request-0;offer-0;aid_related-0;medical_help-0;medical_products-0;search_and_rescue-0;security-0;military-0;child_alone-0;water-0;food-0;shelter-0;clothing-0;money-0;missing_people-0;refugees-0;death-0;other_aid-0;infrastructure_related-0;transport-0;buildings-0;electricity-0;tools-0;hospitals-0;shops-0;aid_centers-0;other_infrastructure-0;weather_related-0;floods-0;storm-0;fire-0;earth…
335	related-1;request-0;offer-0;aid_related-0;medical_help-0;medical_products-0;search_and_rescue-0;security-0;military-0;child_alone-0;water-0;food-0;shelter-0;clothing-0;money-0;missing_people-0;refugees-0;death-0;other_aid-0;infrastructure_related-0;transport-0;buildings-1;electricity-0;tools-0;hospitals-0;shops-0;aid_centers-0;other_infrastructure-0;weather_related-0;floods-0;storm-0;fire-0;earth…
336	related-1;request-1;offer-0;aid_related-1;medical_help-1;medical_products-1;search_and_rescue-1;security-0;military-0;child_alone-0;water-1;food-1;shelter-1;clothing-1;money-0;missing_people-0;refugees-0;death-0;other_aid-1;infrastructure_related-0;transport-0;buildings-0;electricity-0;tools-0;hospitals-0;shops-0;aid_centers-0;other_infrastructure-0;weather_related-1;floods-0;storm-0;fire-0;earth…
337	related-1;request-1;offer-0;aid_related-1;medical_help-0;medical_products-0;search_and_rescue-0;security-0;military-0;child_alone-0;water-0;food-0;shelter-0;clothing-0;money-0;missing_people-0;refugees-0;death-0;other_aid-1;infrastructure_related-0;transport-0;buildings-0;electricity-0;tools-0;hospitals-0;shops-0;aid_centers-0;other_infrastructure-0;weather_related-0;floods-0;storm-0;fire-0;earth…
340	related-1;request-1;offer-0;aid_related-1;medical_help-0;medical_products-0;search_and_rescue-0;security-0;military-0;child_alone-0;water-0;food-1;shelter-1;clothing-0;money-0;missing_people-0;refugees-0;death-0;other_aid-0;infrastructure_related-0;transport-0;buildings-0;electricity-0;tools-0;hospitals-0;shops-0;aid_centers-0;other_infrastructure-0;weather_related-0;floods-0;storm-0;fire-0;earth…
341	related-1;request-1;offer-0;aid_related-1;medical_help-0;medical_products-0;search_and_rescue-0;security-0;military-0;child_alone-0;water-0;food-0;shelter-0;clothing-0;money-0;missing_people-0;refugees-0;death-0;other_aid-1;infrastructure_related-0;transport-0;buildings-0;electricity-0;tools-0;hospitals-0;shops-0;aid_centers-0;other_infrastructure-0;weather_related-0;floods-0;storm-0;fire-0;earth…
342	related-1;request-1;offer-0;aid_related-1;medical_help-0;medical_products-0;search_and_rescue-0;security-0;military-0;child_alone-0;water-0;food-1;shelter-0;clothing-0;money-0;missing_people-0;refugees-0;death-0;other_aid-0;infrastructure_related-0;transport-0;buildings-0;electricity-0;tools-0;hospitals-0;shops-0;aid_centers-0;other_infrastructure-0;weather_related-0;floods-0;storm-0;fire-0;earth…
345	related-1;request-0;offer-0;aid_related-0;medical_help-0;medical_products-0;search_and_rescue-0;security-0;military-0;child_alone-0;water-0;food-0;shelter-0;clothing-0;money-0;missing_people-0;refugees-0;death-0;other_aid-0;infrastructure_related-0;transport-0;buildings-0;electricity-0;tools-0;hospitals-0;shops-0;aid_centers-0;other_infrastructure-0;weather_related-0;floods-0;storm-0;fire-0;earth…
346	related-1;request-1;offer-0;aid_related-1;medical_help-1;medical_products-0;search_and_rescue-0;security-0;military-0;child_alone-0;water-0;food-0;shelter-0;clothing-0;money-0;missing_people-0;refugees-0;death-0;other_aid-0;infrastructure_related-0;transport-1;buildings-1;electricity-0;tools-0;hospitals-0;shops-0;aid_centers-0;other_infrastructure-0;weather_related-1;floods-1;storm-0;fire-0;earth…
347	related-1;request-1;offer-0;aid_related-1;medical_help-0;medical_products-0;search_and_rescue-0;security-0;military-0;child_alone-0;water-0;food-0;shelter-1;clothing-0;money-0;missing_people-0;refugees-0;death-0;other_aid-1;infrastructure_related-0;transport-0;buildings-0;electricity-0;tools-0;hospitals-0;shops-0;aid_centers-0;other_infrastructure-0;weather_related-0;floods-0;storm-0;fire-0;earth…
349	related-1;request-1;offer-0;aid_related-1;medical_help-1;medical_products-0;search_and_rescue-0;security-0;military-0;child_alone-0;water-1;food-0;shelter-0;clothing-0;money-0;missing_people-0;refugees-0;death-0;other_aid-0;infrastructure_related-0;transport-0;buildings-0;electricity-0;tools-0;hospitals-0;shops-0;aid_centers-0;other_infrastructure-0;weather_related-0;floods-0;storm-0;fire-0;earth…
351	related-0;request-0;offer-0;aid_related-0;medical_help-0;medical_products-0;search_and_rescue-0;security-0;military-0;child_alone-0;water-0;food-0;shelter-0;clothing-0;money-0;missing_people-0;refugees-0;death-0;other_aid-0;infrastructure_related-0;transport-0;buildings-0;electricity-0;tools-0;hospitals-0;shops-0;aid_centers-0;other_infrastructure-0;weather_related-0;floods-0;storm-0;fire-0;earth…
352	related-0;request-0;offer-0;aid_related-0;medical_help-0;medical_products-0;search_and_rescue-0;security-0;military-0;child_alone-0;water-0;food-0;shelter-0;clothing-0;money-0;missing_people-0;refugees-0;death-0;other_aid-0;infrastructure_related-0;transport-0;buildings-0;electricity-0;tools-0;hospitals-0;shops-0;aid_centers-0;other_infrastructure-0;weather_related-0;floods-0;storm-0;fire-0;earth…
353	related-0;request-0;offer-0;aid_related-0;medical_help-0;medical_products-0;search_and_rescue-0;security-0;military-0;child_alone-0;water-0;food-0;shelter-0;clothing-0;money-0;missing_people-0;refugees-0;death-0;other_aid-0;infrastructure_related-0;transport-0;buildings-0;electricity-0;tools-0;hospitals-0;shops-0;aid_centers-0;other_infrastructure-0;weather_related-0;floods-0;storm-0;fire-0;earth…
354	related-0;request-0;offer-0;aid_related-0;medical_help-0;medical_products-0;search_and_rescue-0;security-0;military-0;child_alone-0;water-0;food-0;shelter-0;clothing-0;money-0;missing_people-0;refugees-0;death-0;other_aid-0;infrastructure_related-0;transport-0;buildings-0;electricity-0;tools-0;hospitals-0;shops-0;aid_centers-0;other_infrastructure-0;weather_related-0;floods-0;storm-0;fire-0;earth…
355	related-1;request-0;offer-0;aid_related-0;medical_help-0;medical_products-0;search_and_rescue-0;security-0;military-0;child_alone-0;water-0;food-0;shelter-0;clothing-0;money-0;missing_people-0;refugees-0;death-0;other_aid-0;infrastructure_related-0;transport-0;buildings-0;electricity-0;tools-0;hospitals-0;shops-0;aid_centers-0;other_infrastructure-0;weather_related-0;floods-0;storm-0;fire-0;earth…
356	related-1;request-0;offer-0;aid_related-1;medical_help-0;medical_products-0;search_and_rescue-0;security-1;military-0;child_alone-0;water-0;food-0;shelter-0;clothing-0;money-0;missing_people-0;refugees-0;death-0;other_aid-0;infrastructure_related-0;transport-0;buildings-0;electricity-0;tools-0;hospitals-0;shops-0;aid_centers-0;other_infrastructure-0;weather_related-0;floods-0;storm-0;fire-0;earth…
358	related-1;request-1;offer-0;aid_related-1;medical_help-0;medical_products-0;search_and_rescue-0;security-0;military-0;child_alone-0;water-1;food-1;shelter-1;clothing-0;money-0;missing_people-0;refugees-0;death-0;other_aid-0;infrastructure_related-1;transport-0;buildings-0;electricity-0;tools-0;hospitals-0;shops-0;aid_centers-1;other_infrastructure-0;weather_related-1;floods-0;storm-1;fire-0;earth…
360	related-1;request-1;offer-0;aid_related-1;medical_help-1;medical_products-0;search_and_rescue-0;security-0;military-0;child_alone-0;water-1;food-1;shelter-1;clothing-0;money-0;missing_people-0;refugees-0;death-0;other_aid-0;infrastructure_related-0;transport-0;buildings-0;electricity-0;tools-0;hospitals-0;shops-0;aid_centers-0;other_infrastructure-0;weather_related-0;floods-0;storm-0;fire-0;earth…
361	related-1;request-1;offer-0;aid_related-1;medical_help-0;medical_products-0;search_and_rescue-0;security-0;military-0;child_alone-0;water-0;food-1;shelter-0;clothing-0;money-0;missing_people-0;refugees-0;death-0;other_aid-0;infrastructure_related-0;transport-0;buildings-0;electricity-0;tools-0;hospitals-0;shops-0;aid_centers-0;other_infrastructure-0;weather_related-0;floods-0;storm-0;fire-0;earth…
362	related-1;request-0;offer-0;aid_related-0;medical_help-0;medical_products-0;search_and_rescue-0;security-0;military-0;child_alone-0;water-0;food-0;shelter-0;clothing-0;money-0;missing_people-0;refugees-0;death-0;other_aid-0;infrastructure_related-0;transport-0;buildings-0;electricity-0;tools-0;hospitals-0;shops-0;aid_centers-0;other_infrastructure-0;weather_related-0;floods-0;storm-0;fire-0;earth…
363	related-1;request-0;offer-0;aid_related-0;medical_help-0;medical_products-0;search_and_rescue-0;security-0;military-0;child_alone-0;water-0;food-0;shelter-0;clothing-0;money-0;missing_people-0;refugees-0;death-0;other_aid-0;infrastructure_related-0;transport-0;buildings-0;electricity-0;tools-0;hospitals-0;shops-0;aid_centers-0;other_infrastructure-0;weather_related-0;floods-0;storm-0;fire-0;earth…
367	related-1;request-0;offer-0;aid_related-1;medical_help-0;medical_products-0;search_and_rescue-0;security-0;military-0;child_alone-0;water-0;food-1;shelter-0;clothing-0;money-0;missing_people-0;refugees-0;death-0;other_aid-0;infrastructure_related-0;transport-0;buildings-0;electricity-0;tools-0;hospitals-0;shops-0;aid_centers-0;other_infrastructure-0;weather_related-0;floods-0;storm-0;fire-0;earth…
368	related-1;request-0;offer-0;aid_related-0;medical_help-0;medical_products-0;search_and_rescue-0;security-0;military-0;child_alone-0;water-0;food-0;shelter-0;clothing-0;money-0;missing_people-0;refugees-0;death-0;other_aid-0;infrastructure_related-0;transport-0;buildings-0;electricity-0;tools-0;hospitals-0;shops-0;aid_centers-0;other_infrastructure-0;weather_related-0;floods-0;storm-0;fire-0;earth…
369	related-1;request-0;offer-0;aid_related-0;medical_help-0;medical_products-0;search_and_rescue-0;security-0;military-0;child_alone-0;water-0;food-0;shelter-0;clothing-0;money-0;missing_people-0;refugees-0;death-0;other_aid-0;infrastructure_related-0;transport-0;buildings-0;electricity-0;tools-0;hospitals-0;shops-0;aid_centers-0;other_infrastructure-0;weather_related-0;floods-0;storm-0;fire-0;earth…
371	related-1;request-0;offer-0;aid_related-0;medical_help-0;medical_products-0;search_and_rescue-0;security-0;military-0;child_alone-0;water-0;food-0;shelter-0;clothing-0;money-0;missing_people-0;refugees-0;death-0;other_aid-0;infrastructure_related-0;transport-0;buildings-0;electricity-0;tools-0;hospitals-0;shops-0;aid_centers-0;other_infrastructure-0;weather_related-0;floods-0;storm-0;fire-0;earth…
372	related-1;request-1;offer-0;aid_related-0;medical_help-0;medical_products-0;search_and_rescue-0;security-0;military-0;child_alone-0;water-0;food-0;shelter-0;clothing-0;money-0;missing_people-0;refugees-0;death-0;other_aid-0;infrastructure_related-0;transport-0;buildings-0;electricity-1;tools-0;hospitals-0;shops-0;aid_centers-0;other_infrastructure-0;weather_related-0;floods-0;storm-0;fire-0;earth…
373	related-2;request-0;offer-0;aid_related-0;medical_help-0;medical_products-0;search_and_rescue-0;security-0;military-0;child_alone-0;water-0;food-0;shelter-0;clothing-0;money-0;missing_people-0;refugees-0;death-0;other_aid-0;infrastructure_related-0;transport-0;buildings-0;electricity-0;tools-0;hospitals-0;shops-0;aid_centers-0;other_infrastructure-0;weather_related-0;floods-0;storm-0;fire-0;earth…
375	related-0;request-0;offer-0;aid_related-0;medical_help-0;medical_products-0;search_and_rescue-0;security-0;military-0;child_alone-0;water-0;food-0;shelter-0;clothing-0;money-0;missing_people-0;refugees-0;death-0;other_aid-0;infrastructure_related-0;transport-0;buildings-0;electricity-0;tools-0;hospitals-0;shops-0;aid_centers-0;other_infrastructure-0;weather_related-0;floods-0;storm-0;fire-0;earth…
376	related-0;request-0;offer-0;aid_related-0;medical_help-0;medical_products-0;search_and_rescue-0;security-0;military-0;child_alone-0;water-0;food-0;shelter-0;clothing-0;money-0;missing_people-0;refugees-0;death-0;other_aid-0;infrastructure_related-0;transport-0;buildings-0;electricity-0;tools-0;hospitals-0;shops-0;aid_centers-0;other_infrastructure-0;weather_related-0;floods-0;storm-0;fire-0;earth…
377	related-1;request-0;offer-0;aid_related-0;medical_help-0;medical_products-0;search_and_rescue-0;security-0;military-0;child_alone-0;water-0;food-0;shelter-0;clothing-0;money-0;missing_people-0;refugees-0;death-0;other_aid-0;infrastructure_related-0;transport-0;buildings-0;electricity-0;tools-0;hospitals-0;shops-0;aid_centers-0;other_infrastructure-0;weather_related-0;floods-0;storm-0;fire-0;earth…
378	related-0;request-0;offer-0;aid_related-0;medical_help-0;medical_products-0;search_and_rescue-0;security-0;military-0;child_alone-0;water-0;food-0;shelter-0;clothing-0;money-0;missing_people-0;refugees-0;death-0;other_aid-0;infrastructure_related-0;transport-0;buildings-0;electricity-0;tools-0;hospitals-0;shops-0;aid_centers-0;other_infrastructure-0;weather_related-0;floods-0;storm-0;fire-0;earth…
379	related-1;request-1;offer-0;aid_related-1;medical_help-0;medical_products-0;search_and_rescue-0;security-0;military-0;child_alone-0;water-1;food-1;shelter-1;clothing-0;money-1;missing_people-0;refugees-0;death-0;other_aid-0;infrastructure_related-0;transport-0;buildings-0;electricity-0;tools-1;hospitals-0;shops-0;aid_centers-0;other_infrastructure-0;weather_related-0;floods-0;storm-0;fire-0;earth…
380	related-0;request-0;offer-0;aid_related-0;medical_help-0;medical_products-0;search_and_rescue-0;security-0;military-0;child_alone-0;water-0;food-0;shelter-0;clothing-0;money-0;missing_people-0;refugees-0;death-0;other_aid-0;infrastructure_related-0;transport-0;buildings-0;electricity-0;tools-0;hospitals-0;shops-0;aid_centers-0;other_infrastructure-0;weather_related-0;floods-0;storm-0;fire-0;earth…
381	related-1;request-1;offer-0;aid_related-1;medical_help-0;medical_products-0;search_and_rescue-0;security-0;military-0;child_alone-0;water-0;food-1;shelter-0;clothing-0;money-0;missing_people-0;refugees-0;death-0;other_aid-0;infrastructure_related-0;transport-0;buildings-0;electricity-0;tools-0;hospitals-0;shops-0;aid_centers-0;other_infrastructure-0;weather_related-0;floods-0;storm-0;fire-0;earth…
382	related-0;request-0;offer-0;aid_related-0;medical_help-0;medical_products-0;search_and_rescue-0;security-0;military-0;child_alone-0;water-0;food-0;shelter-0;clothing-0;money-0;missing_people-0;refugees-0;death-0;other_aid-0;infrastructure_related-0;transport-0;buildings-0;electricity-0;tools-0;hospitals-0;shops-0;aid_centers-0;other_infrastructure-0;weather_related-0;floods-0;storm-0;fire-0;earth…
383	related-0;request-0;offer-0;aid_related-0;medical_help-0;medical_products-0;search_and_rescue-0;security-0;military-0;child_alone-0;water-0;food-0;shelter-0;clothing-0;money-0;missing_people-0;refugees-0;death-0;other_aid-0;infrastructure_related-0;transport-0;buildings-0;electricity-0;tools-0;hospitals-0;shops-0;aid_centers-0;other_infrastructure-0;weather_related-0;floods-0;storm-0;fire-0;earth…
384	related-1;request-1;offer-0;aid_related-1;medical_help-0;medical_products-0;search_and_rescue-0;security-0;military-0;child_alone-0;water-1;food-1;shelter-0;clothing-0;money-0;missing_people-0;refugees-0;death-0;other_aid-0;infrastructure_related-0;transport-0;buildings-0;electricity-0;tools-0;hospitals-0;shops-0;aid_centers-0;other_infrastructure-0;weather_related-0;floods-0;storm-0;fire-0;earth…
385	related-0;request-0;offer-0;aid_related-0;medical_help-0;medical_products-0;search_and_rescue-0;security-0;military-0;child_alone-0;water-0;food-0;shelter-0;clothing-0;money-0;missing_people-0;refugees-0;death-0;other_aid-0;infrastructure_related-0;transport-0;buildings-0;electricity-0;tools-0;hospitals-0;shops-0;aid_centers-0;other_infrastructure-0;weather_related-0;floods-0;storm-0;fire-0;earth…
386	related-1;request-0;offer-0;aid_related-1;medical_help-0;medical_products-0;search_and_rescue-0;security-0;military-0;child_alone-0;water-0;food-0;shelter-0;clothing-0;money-0;missing_people-0;refugees-0;death-0;other_aid-1;infrastructure_related-0;transport-0;buildings-0;electricity-0;tools-0;hospitals-0;shops-0;aid_centers-0;other_infrastructure-0;weather_related-1;floods-0;storm-0;fire-0;earth…
388	related-0;request-0;offer-0;aid_related-0;medical_help-0;medical_products-0;search_and_rescue-0;security-0;military-0;child_alone-0;water-0;food-0;shelter-0;clothing-0;money-0;missing_people-0;refugees-0;death-0;other_aid-0;infrastructure_related-0;transport-0;buildings-0;electricity-0;tools-0;hospitals-0;shops-0;aid_centers-0;other_infrastructure-0;weather_related-0;floods-0;storm-0;fire-0;earth…
389	related-1;request-0;offer-0;aid_related-0;medical_help-0;medical_products-0;search_and_rescue-0;security-0;military-0;child_alone-0;water-0;food-0;shelter-0;clothing-0;money-0;missing_people-0;refugees-0;death-0;other_aid-0;infrastructure_related-0;transport-0;buildings-0;electricity-0;tools-0;hospitals-0;shops-0;aid_centers-0;other_infrastructure-0;weather_related-0;floods-0;storm-0;fire-0;earth…
391	related-0;request-0;offer-0;aid_related-0;medical_help-0;medical_products-0;search_and_rescue-0;security-0;military-0;child_alone-0;water-0;food-0;shelter-0;clothing-0;money-0;missing_people-0;refugees-0;death-0;other_aid-0;infrastructure_related-0;transport-0;buildings-0;electricity-0;tools-0;hospitals-0;shops-0;aid_centers-0;other_infrastructure-0;weather_related-0;floods-0;storm-0;fire-0;earth…
392	related-1;request-0;offer-0;aid_related-0;medical_help-0;medical_products-0;search_and_rescue-0;security-0;military-0;child_alone-0;water-0;food-0;shelter-0;clothing-0;money-0;missing_people-0;refugees-0;death-0;other_aid-0;infrastructure_related-0;transport-0;buildings-0;electricity-0;tools-0;hospitals-0;shops-0;aid_centers-0;other_infrastructure-0;weather_related-1;floods-0;storm-0;fire-0;earth…
393	related-1;request-1;offer-0;aid_related-1;medical_help-1;medical_products-1;search_and_rescue-1;security-0;military-0;child_alone-0;water-0;food-0;shelter-0;clothing-0;money-0;missing_people-0;refugees-0;death-0;other_aid-0;infrastructure_related-0;transport-0;buildings-0;electricity-0;tools-0;hospitals-0;shops-0;aid_centers-0;other_infrastructure-0;weather_related-0;floods-0;storm-0;fire-0;earth…
395	related-1;request-1;offer-0;aid_related-1;medical_help-0;medical_products-0;search_and_rescue-0;security-0;military-0;child_alone-0;water-0;food-0;shelter-0;clothing-0;money-0;missing_people-0;refugees-0;death-0;other_aid-1;infrastructure_related-0;transport-0;buildings-0;electricity-0;tools-0;hospitals-0;shops-0;aid_centers-0;other_infrastructure-0;weather_related-0;floods-0;storm-0;fire-0;earth…
396	related-1;request-1;offer-0;aid_related-1;medical_help-0;medical_products-0;search_and_rescue-0;security-0;military-0;child_alone-0;water-0;food-1;shelter-0;clothing-0;money-0;missing_people-0;refugees-0;death-0;other_aid-0;infrastructure_related-0;transport-0;buildings-0;electricity-0;tools-0;hospitals-0;shops-0;aid_centers-0;other_infrastructure-0;weather_related-0;floods-0;storm-0;fire-0;earth…
397	related-1;request-1;offer-0;aid_related-1;medical_help-1;medical_products-0;search_and_rescue-0;security-0;military-0;child_alone-0;water-0;food-0;shelter-0;clothing-0;money-0;missing_people-0;refugees-0;death-0;other_aid-1;infrastructure_related-0;transport-0;buildings-0;electricity-0;tools-0;hospitals-0;shops-0;aid_centers-0;other_infrastructure-0;weather_related-1;floods-0;storm-0;fire-0;earth…
398	related-1;request-0;offer-0;aid_related-0;medical_help-0;medical_products-0;search_and_rescue-0;security-0;military-0;child_alone-0;water-0;food-0;shelter-0;clothing-0;money-0;missing_people-0;refugees-0;death-0;other_aid-0;infrastructure_related-0;transport-0;buildings-0;electricity-0;tools-0;hospitals-0;shops-0;aid_centers-0;other_infrastructure-0;weather_related-0;floods-0;storm-0;fire-0;earth…
399	related-1;request-0;offer-0;aid_related-0;medical_help-0;medical_products-0;search_and_rescue-0;security-0;military-0;child_alone-0;water-0;food-0;shelter-0;clothing-0;money-0;missing_people-0;refugees-0;death-0;other_aid-0;infrastructure_related-0;transport-0;buildings-0;electricity-0;tools-0;hospitals-0;shops-0;aid_centers-0;other_infrastructure-0;weather_related-0;floods-0;storm-0;fire-0;earth…
400	related-1;request-1;offer-0;aid_related-0;medical_help-0;medical_products-0;search_and_rescue-0;security-0;military-0;child_alone-0;water-0;food-0;shelter-0;clothing-0;money-0;missing_people-0;refugees-0;death-0;other_aid-0;infrastructure_related-0;transport-0;buildings-0;electricity-0;tools-0;hospitals-0;shops-0;aid_centers-0;other_infrastructure-0;weather_related-0;floods-0;storm-0;fire-0;earth…
401	related-1;request-1;offer-0;aid_related-1;medical_help-0;medical_products-0;search_and_rescue-0;security-0;military-0;child_alone-0;water-1;food-1;shelter-0;clothing-0;money-0;missing_people-0;refugees-0;death-0;other_aid-0;infrastructure_related-0;transport-0;buildings-0;electricity-0;tools-0;hospitals-0;shops-0;aid_centers-0;other_infrastructure-0;weather_related-0;floods-0;storm-0;fire-0;earth…
402	related-1;request-0;offer-0;aid_related-1;medical_help-0;medical_products-1;search_and_rescue-0;security-0;military-0;child_alone-0;water-0;food-0;shelter-0;clothing-0;money-0;missing_people-0;refugees-0;death-0;other_aid-0;infrastructure_related-0;transport-0;buildings-0;electricity-0;tools-0;hospitals-0;shops-0;aid_centers-0;other_infrastructure-0;weather_related-0;floods-0;storm-0;fire-0;earth…
403	related-0;request-0;offer-0;aid_related-0;medical_help-0;medical_products-0;search_and_rescue-0;security-0;military-0;child_alone-0;water-0;food-0;shelter-0;clothing-0;money-0;missing_people-0;refugees-0;death-0;other_aid-0;infrastructure_related-0;transport-0;buildings-0;electricity-0;tools-0;hospitals-0;shops-0;aid_centers-0;other_infrastructure-0;weather_related-0;floods-0;storm-0;fire-0;earth…
404	related-0;request-0;offer-0;aid_related-0;medical_help-0;medical_products-0;search_and_rescue-0;security-0;military-0;child_alone-0;water-0;food-0;shelter-0;clothing-0;money-0;missing_people-0;refugees-0;death-0;other_aid-0;infrastructure_related-0;transport-0;buildings-0;electricity-0;tools-0;hospitals-0;shops-0;aid_centers-0;other_infrastructure-0;weather_related-0;floods-0;storm-0;fire-0;earth…
405	related-1;request-1;offer-0;aid_related-1;medical_help-1;medical_products-1;search_and_rescue-0;security-0;military-0;child_alone-0;water-1;food-1;shelter-0;clothing-0;money-0;missing_people-0;refugees-0;death-0;other_aid-0;infrastructure_related-0;transport-0;buildings-0;electricity-0;tools-0;hospitals-0;shops-0;aid_centers-0;other_infrastructure-0;weather_related-0;floods-0;storm-0;fire-0;earth…
406	related-1;request-0;offer-0;aid_related-0;medical_help-0;medical_products-0;search_and_rescue-0;security-0;military-0;child_alone-0;water-0;food-0;shelter-0;clothing-0;money-0;missing_people-0;refugees-0;death-0;other_aid-0;infrastructure_related-0;transport-0;buildings-0;electricity-0;tools-0;hospitals-0;shops-0;aid_centers-0;other_infrastructure-0;weather_related-0;floods-0;storm-0;fire-0;earth…
407	related-1;request-0;offer-0;aid_related-0;medical_help-0;medical_products-0;search_and_rescue-0;security-0;military-0;child_alone-0;water-0;food-0;shelter-0;clothing-0;money-0;missing_people-0;refugees-0;death-0;other_aid-0;infrastructure_related-0;transport-0;buildings-0;electricity-0;tools-0;hospitals-0;shops-0;aid_centers-0;other_infrastructure-0;weather_related-0;floods-0;storm-0;fire-0;earth…
408	related-1;request-0;offer-0;aid_related-0;medical_help-0;medical_products-0;search_and_rescue-0;security-0;military-0;child_alone-0;water-0;food-0;shelter-0;clothing-0;money-0;missing_people-0;refugees-0;death-0;other_aid-0;infrastructure_related-0;transport-0;buildings-0;electricity-0;tools-0;hospitals-0;shops-0;aid_centers-0;other_infrastructure-0;weather_related-0;floods-0;storm-0;fire-0;earth…
409	related-1;request-0;offer-0;aid_related-0;medical_help-0;medical_products-0;search_and_rescue-0;security-0;military-0;child_alone-0;water-0;food-0;shelter-0;clothing-0;money-0;missing_people-0;refugees-0;death-0;other_aid-0;infrastructure_related-0;transport-0;buildings-0;electricity-0;tools-0;hospitals-0;shops-0;aid_centers-0;other_infrastructure-0;weather_related-0;floods-0;storm-0;fire-0;earth…
410	related-0;request-0;offer-0;aid_related-0;medical_help-0;medical_products-0;search_and_rescue-0;security-0;military-0;child_alone-0;water-0;food-0;shelter-0;clothing-0;money-0;missing_people-0;refugees-0;death-0;other_aid-0;infrastructure_related-0;transport-0;buildings-0;electricity-0;tools-0;hospitals-0;shops-0;aid_centers-0;other_infrastructure-0;weather_related-0;floods-0;storm-0;fire-0;earth…
411	related-1;request-1;offer-0;aid_related-1;medical_help-0;medical_products-0;search_and_rescue-0;security-1;military-0;child_alone-0;water-0;food-0;shelter-0;clothing-0;money-0;missing_people-0;refugees-0;death-0;other_aid-0;infrastructure_related-0;transport-0;buildings-0;electricity-0;tools-0;hospitals-0;shops-0;aid_centers-0;other_infrastructure-0;weather_related-0;floods-0;storm-0;fire-0;earth…
412	related-1;request-1;offer-0;aid_related-1;medical_help-0;medical_products-0;search_and_rescue-0;security-0;military-0;child_alone-0;water-0;food-0;shelter-0;clothing-0;money-0;missing_people-0;refugees-0;death-0;other_aid-1;infrastructure_related-0;transport-0;buildings-0;electricity-0;tools-0;hospitals-0;shops-0;aid_centers-0;other_infrastructure-0;weather_related-0;floods-0;storm-0;fire-0;earth…
413	related-1;request-0;offer-0;aid_related-1;medical_help-0;medical_products-0;search_and_rescue-0;security-0;military-0;child_alone-0;water-0;food-0;shelter-1;clothing-0;money-0;missing_people-0;refugees-1;death-1;other_aid-0;infrastructure_related-1;transport-0;buildings-1;electricity-0;tools-0;hospitals-0;shops-0;aid_centers-0;other_infrastructure-1;weather_related-0;floods-0;storm-0;fire-0;earth…
414	related-1;request-1;offer-0;aid_related-1;medical_help-0;medical_products-0;search_and_rescue-0;security-0;military-0;child_alone-0;water-0;food-0;shelter-0;clothing-0;money-0;missing_people-0;refugees-0;death-0;other_aid-1;infrastructure_related-0;transport-0;buildings-0;electricity-0;tools-0;hospitals-0;shops-0;aid_centers-0;other_infrastructure-0;weather_related-0;floods-0;storm-0;fire-0;earth…
415	related-0;request-0;offer-0;aid_related-0;medical_help-0;medical_products-0;search_and_rescue-0;security-0;military-0;child_alone-0;water-0;food-0;shelter-0;clothing-0;money-0;missing_people-0;refugees-0;death-0;other_aid-0;infrastructure_related-0;transport-0;buildings-0;electricity-0;tools-0;hospitals-0;shops-0;aid_centers-0;other_infrastructure-0;weather_related-0;floods-0;storm-0;fire-0;earth…
416	related-1;request-1;offer-0;aid_related-1;medical_help-1;medical_products-1;search_and_rescue-0;security-0;military-0;child_alone-0;water-1;food-1;shelter-1;clothing-0;money-0;missing_people-0;refugees-0;death-0;other_aid-0;infrastructure_related-1;transport-0;buildings-0;electricity-0;tools-0;hospitals-0;shops-0;aid_centers-1;other_infrastructure-0;weather_related-0;floods-0;storm-0;fire-0;earth…
417	related-1;request-0;offer-0;aid_related-0;medical_help-0;medical_products-0;search_and_rescue-0;security-0;military-0;child_alone-0;water-0;food-0;shelter-0;clothing-0;money-0;missing_people-0;refugees-0;death-0;other_aid-0;infrastructure_related-0;transport-0;buildings-0;electricity-0;tools-0;hospitals-0;shops-0;aid_centers-0;other_infrastructure-0;weather_related-0;floods-0;storm-0;fire-0;earth…
418	related-1;request-0;offer-0;aid_related-1;medical_help-0;medical_products-0;search_and_rescue-0;security-0;military-0;child_alone-0;water-1;food-1;shelter-0;clothing-0;money-0;missing_people-0;refugees-0;death-0;other_aid-0;infrastructure_related-0;transport-0;buildings-0;electricity-0;tools-0;hospitals-0;shops-0;aid_centers-0;other_infrastructure-0;weather_related-0;floods-0;storm-0;fire-0;earth…
419	related-1;request-1;offer-0;aid_related-1;medical_help-0;medical_products-0;search_and_rescue-0;security-0;military-0;child_alone-0;water-1;food-1;shelter-1;clothing-1;money-1;missing_people-0;refugees-0;death-1;other_aid-0;infrastructure_related-0;transport-0;buildings-1;electricity-0;tools-0;hospitals-0;shops-0;aid_centers-0;other_infrastructure-0;weather_related-0;floods-0;storm-0;fire-0;earth…
420	related-1;request-0;offer-0;aid_related-0;medical_help-0;medical_products-0;search_and_rescue-0;security-0;military-0;child_alone-0;water-0;food-0;shelter-0;clothing-0;money-0;missing_people-0;refugees-0;death-0;other_aid-0;infrastructure_related-0;transport-0;buildings-0;electricity-0;tools-0;hospitals-0;shops-0;aid_centers-0;other_infrastructure-0;weather_related-1;floods-0;storm-1;fire-0;earth…
423	related-1;request-1;offer-0;aid_related-1;medical_help-1;medical_products-0;search_and_rescue-0;security-0;military-0;child_alone-0;water-0;food-0;shelter-0;clothing-0;money-0;missing_people-0;refugees-0;death-0;other_aid-1;infrastructure_related-0;transport-0;buildings-0;electricity-0;tools-0;hospitals-0;shops-0;aid_centers-0;other_infrastructure-0;weather_related-0;floods-0;storm-0;fire-0;earth…
424	related-1;request-0;offer-0;aid_related-1;medical_help-0;medical_products-0;search_and_rescue-0;security-0;military-0;child_alone-0;water-0;food-1;shelter-0;clothing-0;money-0;missing_people-0;refugees-0;death-0;other_aid-0;infrastructure_related-0;transport-0;buildings-0;electricity-0;tools-0;hospitals-0;shops-0;aid_centers-0;other_infrastructure-0;weather_related-0;floods-0;storm-0;fire-0;earth…
425	related-1;request-1;offer-0;aid_related-1;medical_help-0;medical_products-0;search_and_rescue-0;security-0;military-0;child_alone-0;water-1;food-1;shelter-0;clothing-0;money-0;missing_people-0;refugees-0;death-0;other_aid-0;infrastructure_related-0;transport-0;buildings-0;electricity-0;tools-0;hospitals-0;shops-0;aid_centers-0;other_infrastructure-0;weather_related-0;floods-0;storm-0;fire-0;earth…
426	related-1;request-1;offer-0;aid_related-0;medical_help-0;medical_products-0;search_and_rescue-0;security-0;military-0;child_alone-0;water-0;food-0;shelter-0;clothing-0;money-0;missing_people-0;refugees-0;death-0;other_aid-0;infrastructure_related-0;transport-0;buildings-0;electricity-0;tools-0;hospitals-0;shops-0;aid_centers-0;other_infrastructure-0;weather_related-0;floods-0;storm-0;fire-0;earth…
428	related-1;request-0;offer-0;aid_related-0;medical_help-0;medical_products-0;search_and_rescue-0;security-0;military-0;child_alone-0;water-0;food-0;shelter-0;clothing-0;money-0;missing_people-0;refugees-0;death-0;other_aid-0;infrastructure_related-0;transport-0;buildings-0;electricity-0;tools-0;hospitals-0;shops-0;aid_centers-0;other_infrastructure-0;weather_related-0;floods-0;storm-0;fire-0;earth…
429	related-1;request-1;offer-0;aid_related-1;medical_help-0;medical_products-0;search_and_rescue-0;security-0;military-0;child_alone-0;water-0;food-1;shelter-1;clothing-0;money-0;missing_people-0;refugees-0;death-0;other_aid-0;infrastructure_related-0;transport-0;buildings-0;electricity-0;tools-0;hospitals-0;shops-0;aid_centers-0;other_infrastructure-0;weather_related-0;floods-0;storm-0;fire-0;earth…
431	related-1;request-1;offer-0;aid_related-1;medical_help-0;medical_products-0;search_and_rescue-1;security-0;military-0;child_alone-0;water-0;food-0;shelter-0;clothing-0;money-0;missing_people-0;refugees-0;death-0;other_aid-1;infrastructure_related-0;transport-0;buildings-1;electricity-0;tools-0;hospitals-0;shops-0;aid_centers-0;other_infrastructure-0;weather_related-1;floods-0;storm-0;fire-0;earth…
432	related-1;request-0;offer-0;aid_related-0;medical_help-0;medical_products-0;search_and_rescue-0;security-0;military-0;child_alone-0;water-0;food-0;shelter-0;clothing-0;money-0;missing_people-0;refugees-0;death-0;other_aid-0;infrastructure_related-0;transport-0;buildings-0;electricity-0;tools-0;hospitals-0;shops-0;aid_centers-0;other_infrastructure-0;weather_related-0;floods-0;storm-0;fire-0;earth…
433	related-1;request-1;offer-0;aid_related-1;medical_help-0;medical_products-1;search_and_rescue-0;security-0;military-0;child_alone-0;water-0;food-0;shelter-0;clothing-0;money-0;missing_people-0;refugees-0;death-0;other_aid-1;infrastructure_related-0;transport-0;buildings-0;electricity-0;tools-1;hospitals-0;shops-0;aid_centers-0;other_infrastructure-0;weather_related-1;floods-0;storm-0;fire-0;earth…
435	related-1;request-1;offer-0;aid_related-1;medical_help-0;medical_products-1;search_and_rescue-0;security-1;military-0;child_alone-0;water-1;food-1;shelter-0;clothing-0;money-0;missing_people-0;refugees-0;death-0;other_aid-0;infrastructure_related-0;transport-0;buildings-0;electricity-0;tools-0;hospitals-0;shops-0;aid_centers-0;other_infrastructure-0;weather_related-0;floods-0;storm-0;fire-0;earth…
436	related-0;request-0;offer-0;aid_related-0;medical_help-0;medical_products-0;search_and_rescue-0;security-0;military-0;child_alone-0;water-0;food-0;shelter-0;clothing-0;money-0;missing_people-0;refugees-0;death-0;other_aid-0;infrastructure_related-0;transport-0;buildings-0;electricity-0;tools-0;hospitals-0;shops-0;aid_centers-0;other_infrastructure-0;weather_related-0;floods-0;storm-0;fire-0;earth…
437	related-1;request-1;offer-0;aid_related-1;medical_help-0;medical_products-1;search_and_rescue-0;security-0;military-0;child_alone-0;water-1;food-1;shelter-0;clothing-0;money-0;missing_people-0;refugees-0;death-0;other_aid-0;infrastructure_related-0;transport-0;buildings-0;electricity-0;tools-0;hospitals-0;shops-0;aid_centers-0;other_infrastructure-0;weather_related-0;floods-0;storm-0;fire-0;earth…
438	related-1;request-1;offer-0;aid_related-1;medical_help-0;medical_products-0;search_and_rescue-0;security-0;military-0;child_alone-0;water-1;food-1;shelter-0;clothing-0;money-0;missing_people-0;refugees-0;death-0;other_aid-0;infrastructure_related-0;transport-0;buildings-0;electricity-0;tools-0;hospitals-0;shops-0;aid_centers-0;other_infrastructure-0;weather_related-0;floods-0;storm-0;fire-0;earth…
440	related-1;request-1;offer-0;aid_related-1;medical_help-1;medical_products-1;search_and_rescue-0;security-0;military-0;child_alone-0;water-1;food-1;shelter-0;clothing-0;money-0;missing_people-0;refugees-0;death-0;other_aid-0;infrastructure_related-0;transport-0;buildings-0;electricity-0;tools-0;hospitals-0;shops-0;aid_centers-0;other_infrastructure-0;weather_related-0;floods-0;storm-0;fire-0;earth…
443	related-1;request-1;offer-0;aid_related-1;medical_help-0;medical_products-0;search_and_rescue-0;security-0;military-0;child_alone-0;water-0;food-0;shelter-1;clothing-0;money-0;missing_people-0;refugees-0;death-0;other_aid-1;infrastructure_related-0;transport-0;buildings-1;electricity-0;tools-0;hospitals-0;shops-0;aid_centers-0;other_infrastructure-0;weather_related-1;floods-0;storm-1;fire-0;earth…
444	related-1;request-0;offer-0;aid_related-0;medical_help-0;medical_products-0;search_and_rescue-0;security-0;military-0;child_alone-0;water-0;food-0;shelter-0;clothing-0;money-0;missing_people-0;refugees-0;death-0;other_aid-0;infrastructure_related-0;transport-0;buildings-0;electricity-0;tools-0;hospitals-0;shops-0;aid_centers-0;other_infrastructure-0;weather_related-1;floods-0;storm-0;fire-0;earth…
446	related-1;request-1;offer-0;aid_related-1;medical_help-0;medical_products-0;search_and_rescue-0;security-0;military-0;child_alone-0;water-0;food-0;shelter-0;clothing-0;money-0;missing_people-0;refugees-0;death-0;other_aid-1;infrastructure_related-0;transport-0;buildings-0;electricity-0;tools-0;hospitals-0;shops-0;aid_centers-0;other_infrastructure-0;weather_related-1;floods-0;storm-0;fire-0;earth…
447	related-1;request-1;offer-0;aid_related-1;medical_help-0;medical_products-0;search_and_rescue-0;security-1;military-1;child_alone-0;water-0;food-1;shelter-0;clothing-0;money-0;missing_people-0;refugees-0;death-0;other_aid-0;infrastructure_related-0;transport-0;buildings-0;electricity-0;tools-0;hospitals-0;shops-0;aid_centers-0;other_infrastructure-0;weather_related-0;floods-0;storm-0;fire-0;earth…
448	related-0;request-0;offer-0;aid_related-0;medical_help-0;medical_products-0;search_and_rescue-0;security-0;military-0;child_alone-0;water-0;food-0;shelter-0;clothing-0;money-0;missing_people-0;refugees-0;death-0;other_aid-0;infrastructure_related-0;transport-0;buildings-0;electricity-0;tools-0;hospitals-0;shops-0;aid_centers-0;other_infrastructure-0;weather_related-0;floods-0;storm-0;fire-0;earth…
449	related-1;request-1;offer-0;aid_related-1;medical_help-0;medical_products-0;search_and_rescue-0;security-0;military-0;child_alone-0;water-0;food-0;shelter-0;clothing-0;money-1;missing_people-0;refugees-0;death-0;other_aid-0;infrastructure_related-0;transport-0;buildings-0;electricity-0;tools-0;hospitals-0;shops-0;aid_centers-0;other_infrastructure-0;weather_related-0;floods-0;storm-0;fire-0;earth…
451	related-1;request-1;offer-0;aid_related-1;medical_help-0;medical_products-0;search_and_rescue-1;security-0;military-0;child_alone-0;water-0;food-0;shelter-0;clothing-0;money-0;missing_people-0;refugees-0;death-0;other_aid-1;infrastructure_related-0;transport-0;buildings-0;electricity-0;tools-0;hospitals-0;shops-0;aid_centers-0;other_infrastructure-0;weather_related-1;floods-0;storm-0;fire-0;earth…
453	related-1;request-0;offer-0;aid_related-0;medical_help-0;medical_products-0;search_and_rescue-0;security-0;military-0;child_alone-0;water-0;food-0;shelter-0;clothing-0;money-0;missing_people-0;refugees-0;death-0;other_aid-0;infrastructure_related-0;transport-0;buildings-0;electricity-0;tools-0;hospitals-0;shops-0;aid_centers-0;other_infrastructure-0;weather_related-1;floods-0;storm-0;fire-0;earth…
455	related-0;request-0;offer-0;aid_related-0;medical_help-0;medical_products-0;search_and_rescue-0;security-0;military-0;child_alone-0;water-0;food-0;shelter-0;clothing-0;money-0;missing_people-0;refugees-0;death-0;other_aid-0;infrastructure_related-0;transport-0;buildings-0;electricity-0;tools-0;hospitals-0;shops-0;aid_centers-0;other_infrastructure-0;weather_related-0;floods-0;storm-0;fire-0;earth…
456	related-0;request-0;offer-0;aid_related-0;medical_help-0;medical_products-0;search_and_rescue-0;security-0;military-0;child_alone-0;water-0;food-0;shelter-0;clothing-0;money-0;missing_people-0;refugees-0;death-0;other_aid-0;infrastructure_related-0;transport-0;buildings-0;electricity-0;tools-0;hospitals-0;shops-0;aid_centers-0;other_infrastructure-0;weather_related-0;floods-0;storm-0;fire-0;earth…
460	related-1;request-1;offer-0;aid_related-0;medical_help-0;medical_products-0;search_and_rescue-0;security-0;military-0;child_alone-0;water-0;food-0;shelter-0;clothing-0;money-0;missing_people-0;refugees-0;death-0;other_aid-0;infrastructure_related-0;transport-0;buildings-0;electricity-0;tools-0;hospitals-0;shops-0;aid_centers-0;other_infrastructure-0;weather_related-0;floods-0;storm-0;fire-0;earth…
461	related-1;request-0;offer-0;aid_related-1;medical_help-0;medical_products-0;search_and_rescue-0;security-0;military-0;child_alone-0;water-0;food-1;shelter-0;clothing-0;money-0;missing_people-0;refugees-0;death-0;other_aid-0;infrastructure_related-0;transport-0;buildings-0;electricity-0;tools-0;hospitals-0;shops-0;aid_centers-0;other_infrastructure-0;weather_related-0;floods-0;storm-0;fire-0;earth…
462	related-0;request-0;offer-0;aid_related-0;medical_help-0;medical_products-0;search_and_rescue-0;security-0;military-0;child_alone-0;water-0;food-0;shelter-0;clothing-0;money-0;missing_people-0;refugees-0;death-0;other_aid-0;infrastructure_related-0;transport-0;buildings-0;electricity-0;tools-0;hospitals-0;shops-0;aid_centers-0;other_infrastructure-0;weather_related-0;floods-0;storm-0;fire-0;earth…
463	related-0;request-0;offer-0;aid_related-0;medical_help-0;medical_products-0;search_and_rescue-0;security-0;military-0;child_alone-0;water-0;food-0;shelter-0;clothing-0;money-0;missing_people-0;refugees-0;death-0;other_aid-0;infrastructure_related-0;transport-0;buildings-0;electricity-0;tools-0;hospitals-0;shops-0;aid_centers-0;other_infrastructure-0;weather_related-0;floods-0;storm-0;fire-0;earth…
465	related-1;request-0;offer-0;aid_related-0;medical_help-0;medical_products-0;search_and_rescue-0;security-0;military-0;child_alone-0;water-0;food-0;shelter-0;clothing-0;money-0;missing_people-0;refugees-0;death-0;other_aid-0;infrastructure_related-0;transport-0;buildings-0;electricity-0;tools-0;hospitals-0;shops-0;aid_centers-0;other_infrastructure-0;weather_related-0;floods-0;storm-0;fire-0;earth…
466	related-0;request-0;offer-0;aid_related-0;medical_help-0;medical_products-0;search_and_rescue-0;security-0;military-0;child_alone-0;water-0;food-0;shelter-0;clothing-0;money-0;missing_people-0;refugees-0;death-0;other_aid-0;infrastructure_related-0;transport-0;buildings-0;electricity-0;tools-0;hospitals-0;shops-0;aid_centers-0;other_infrastructure-0;weather_related-0;floods-0;storm-0;fire-0;earth…
467	related-0;request-0;offer-0;aid_related-0;medical_help-0;medical_products-0;search_and_rescue-0;security-0;military-0;child_alone-0;water-0;food-0;shelter-0;clothing-0;money-0;missing_people-0;refugees-0;death-0;other_aid-0;infrastructure_related-0;transport-0;buildings-0;electricity-0;tools-0;hospitals-0;shops-0;aid_centers-0;other_infrastructure-0;weather_related-0;floods-0;storm-0;fire-0;earth…
468	related-0;request-0;offer-0;aid_related-0;medical_help-0;medical_products-0;search_and_rescue-0;security-0;military-0;child_alone-0;water-0;food-0;shelter-0;clothing-0;money-0;missing_people-0;refugees-0;death-0;other_aid-0;infrastructure_related-0;transport-0;buildings-0;electricity-0;tools-0;hospitals-0;shops-0;aid_centers-0;other_infrastructure-0;weather_related-0;floods-0;storm-0;fire-0;earth…
469	related-1;request-1;offer-0;aid_related-1;medical_help-0;medical_products-0;search_and_rescue-0;security-0;military-0;child_alone-0;water-0;food-0;shelter-0;clothing-0;money-0;missing_people-0;refugees-0;death-0;other_aid-1;infrastructure_related-0;transport-0;buildings-0;electricity-0;tools-0;hospitals-0;shops-0;aid_centers-0;other_infrastructure-0;weather_related-0;floods-0;storm-0;fire-0;earth…
470	related-1;request-0;offer-0;aid_related-0;medical_help-0;medical_products-0;search_and_rescue-0;security-0;military-0;child_alone-0;water-0;food-0;shelter-0;clothing-0;money-0;missing_people-0;refugees-0;death-0;other_aid-0;infrastructure_related-0;transport-0;buildings-0;electricity-0;tools-0;hospitals-0;shops-0;aid_centers-0;other_infrastructure-0;weather_related-0;floods-0;storm-0;fire-0;earth…
471	related-1;request-0;offer-0;aid_related-1;medical_help-0;medical_products-0;search_and_rescue-0;security-1;military-0;child_alone-0;water-0;food-1;shelter-0;clothing-0;money-0;missing_people-0;refugees-0;death-0;other_aid-0;infrastructure_related-1;transport-0;buildings-0;electricity-0;tools-0;hospitals-0;shops-0;aid_centers-0;other_infrastructure-1;weather_related-0;floods-0;storm-0;fire-0;earth…
474	related-0;request-0;offer-0;aid_related-0;medical_help-0;medical_products-0;search_and_rescue-0;security-0;military-0;child_alone-0;water-0;food-0;shelter-0;clothing-0;money-0;missing_people-0;refugees-0;death-0;other_aid-0;infrastructure_related-0;transport-0;buildings-0;electricity-0;tools-0;hospitals-0;shops-0;aid_centers-0;other_infrastructure-0;weather_related-0;floods-0;storm-0;fire-0;earth…
478	related-1;request-0;offer-0;aid_related-0;medical_help-0;medical_products-0;search_and_rescue-0;security-0;military-0;child_alone-0;water-0;food-0;shelter-0;clothing-0;money-0;missing_people-0;refugees-0;death-0;other_aid-0;infrastructure_related-0;transport-0;buildings-0;electricity-0;tools-0;hospitals-0;shops-0;aid_centers-0;other_infrastructure-0;weather_related-0;floods-0;storm-0;fire-0;earth…
479	related-1;request-0;offer-0;aid_related-0;medical_help-0;medical_products-0;search_and_rescue-0;security-0;military-0;child_alone-0;water-0;food-0;shelter-0;clothing-0;money-0;missing_people-0;refugees-0;death-0;other_aid-0;infrastructure_related-0;transport-0;buildings-0;electricity-0;tools-0;hospitals-0;shops-0;aid_centers-0;other_infrastructure-0;weather_related-0;floods-0;storm-0;fire-0;earth…
480	related-0;request-0;offer-0;aid_related-0;medical_help-0;medical_products-0;search_and_rescue-0;security-0;military-0;child_alone-0;water-0;food-0;shelter-0;clothing-0;money-0;missing_people-0;refugees-0;death-0;other_aid-0;infrastructure_related-0;transport-0;buildings-0;electricity-0;tools-0;hospitals-0;shops-0;aid_centers-0;other_infrastructure-0;weather_related-0;floods-0;storm-0;fire-0;earth…
481	related-0;request-0;offer-0;aid_related-0;medical_help-0;medical_products-0;search_and_rescue-0;security-0;military-0;child_alone-0;water-0;food-0;shelter-0;clothing-0;money-0;missing_people-0;refugees-0;death-0;other_aid-0;infrastructure_related-0;transport-0;buildings-0;electricity-0;tools-0;hospitals-0;shops-0;aid_centers-0;other_infrastructure-0;weather_related-0;floods-0;storm-0;fire-0;earth…
482	related-1;request-0;offer-0;aid_related-0;medical_help-0;medical_products-0;search_and_rescue-0;security-0;military-0;child_alone-0;water-0;food-0;shelter-0;clothing-0;money-0;missing_people-0;refugees-0;death-0;other_aid-0;infrastructure_related-0;transport-0;buildings-0;electricity-0;tools-0;hospitals-0;shops-0;aid_centers-0;other_infrastructure-0;weather_related-0;floods-0;storm-0;fire-0;earth…
483	related-1;request-0;offer-0;aid_related-0;medical_help-0;medical_products-0;search_and_rescue-0;security-0;military-0;child_alone-0;water-0;food-0;shelter-0;clothing-0;money-0;missing_people-0;refugees-0;death-0;other_aid-0;infrastructure_related-0;transport-0;buildings-0;electricity-0;tools-0;hospitals-0;shops-0;aid_centers-0;other_infrastructure-0;weather_related-0;floods-0;storm-0;fire-0;earth…
484	related-1;request-0;offer-0;aid_related-1;medical_help-0;medical_products-0;search_and_rescue-0;security-0;military-0;child_alone-0;water-0;food-1;shelter-0;clothing-0;money-0;missing_people-0;refugees-0;death-0;other_aid-0;infrastructure_related-0;transport-0;buildings-0;electricity-0;tools-0;hospitals-0;shops-0;aid_centers-0;other_infrastructure-0;weather_related-0;floods-0;storm-0;fire-0;earth…
485	related-0;request-0;offer-0;aid_related-0;medical_help-0;medical_products-0;search_and_rescue-0;security-0;military-0;child_alone-0;water-0;food-0;shelter-0;clothing-0;money-0;missing_people-0;refugees-0;death-0;other_aid-0;infrastructure_related-0;transport-0;buildings-0;electricity-0;tools-0;hospitals-0;shops-0;aid_centers-0;other_infrastructure-0;weather_related-0;floods-0;storm-0;fire-0;earth…
486	related-0;request-0;offer-0;aid_related-0;medical_help-0;medical_products-0;search_and_rescue-0;security-0;military-0;child_alone-0;water-0;food-0;shelter-0;clothing-0;money-0;missing_people-0;refugees-0;death-0;other_aid-0;infrastructure_related-0;transport-0;buildings-0;electricity-0;tools-0;hospitals-0;shops-0;aid_centers-0;other_infrastructure-0;weather_related-0;floods-0;storm-0;fire-0;earth…
487	related-0;request-0;offer-0;aid_related-0;medical_help-0;medical_products-0;search_and_rescue-0;security-0;military-0;child_alone-0;water-0;food-0;shelter-0;clothing-0;money-0;missing_people-0;refugees-0;death-0;other_aid-0;infrastructure_related-0;transport-0;buildings-0;electricity-0;tools-0;hospitals-0;shops-0;aid_centers-0;other_infrastructure-0;weather_related-0;floods-0;storm-0;fire-0;earth…
491	related-1;request-0;offer-0;aid_related-0;medical_help-0;medical_products-0;search_and_rescue-0;security-0;military-0;child_alone-0;water-0;food-0;shelter-0;clothing-0;money-0;missing_people-0;refugees-0;death-0;other_aid-0;infrastructure_related-0;transport-0;buildings-0;electricity-0;tools-0;hospitals-0;shops-0;aid_centers-0;other_infrastructure-0;weather_related-0;floods-0;storm-0;fire-0;earth…
492	related-1;request-1;offer-0;aid_related-1;medical_help-0;medical_products-0;search_and_rescue-0;security-0;military-0;child_alone-0;water-0;food-1;shelter-0;clothing-0;money-0;missing_people-0;refugees-0;death-0;other_aid-0;infrastructure_related-0;transport-0;buildings-0;electricity-0;tools-0;hospitals-0;shops-0;aid_centers-0;other_infrastructure-0;weather_related-1;floods-0;storm-0;fire-0;earth…
493	related-0;request-0;offer-0;aid_related-0;medical_help-0;medical_products-0;search_and_rescue-0;security-0;military-0;child_alone-0;water-0;food-0;shelter-0;clothing-0;money-0;missing_people-0;refugees-0;death-0;other_aid-0;infrastructure_related-0;transport-0;buildings-0;electricity-0;tools-0;hospitals-0;shops-0;aid_centers-0;other_infrastructure-0;weather_related-0;floods-0;storm-0;fire-0;earth…
494	related-1;request-0;offer-0;aid_related-0;medical_help-0;medical_products-0;search_and_rescue-0;security-0;military-0;child_alone-0;water-0;food-0;shelter-0;clothing-0;money-0;missing_people-0;refugees-0;death-0;other_aid-0;infrastructure_related-0;transport-0;buildings-0;electricity-0;tools-0;hospitals-0;shops-0;aid_centers-0;other_infrastructure-0;weather_related-0;floods-0;storm-0;fire-0;earth…
496	related-1;request-0;offer-0;aid_related-0;medical_help-0;medical_products-0;search_and_rescue-0;security-0;military-0;child_alone-0;water-0;food-0;shelter-0;clothing-0;money-0;missing_people-0;refugees-0;death-0;other_aid-0;infrastructure_related-0;transport-0;buildings-0;electricity-0;tools-0;hospitals-0;shops-0;aid_centers-0;other_infrastructure-0;weather_related-0;floods-0;storm-0;fire-0;earth…
497	related-1;request-0;offer-0;aid_related-0;medical_help-0;medical_products-0;search_and_rescue-0;security-0;military-0;child_alone-0;water-0;food-0;shelter-0;clothing-0;money-0;missing_people-0;refugees-0;death-0;other_aid-0;infrastructure_related-0;transport-0;buildings-0;electricity-0;tools-0;hospitals-0;shops-0;aid_centers-0;other_infrastructure-0;weather_related-0;floods-0;storm-0;fire-0;earth…
498	related-1;request-1;offer-0;aid_related-1;medical_help-0;medical_products-0;search_and_rescue-0;security-0;military-0;child_alone-0;water-0;food-1;shelter-0;clothing-0;money-0;missing_people-0;refugees-0;death-0;other_aid-0;infrastructure_related-0;transport-0;buildings-0;electricity-0;tools-0;hospitals-0;shops-0;aid_centers-0;other_infrastructure-0;weather_related-0;floods-0;storm-0;fire-0;earth…
500	related-1;request-1;offer-0;aid_related-1;medical_help-1;medical_products-0;search_and_rescue-0;security-0;military-0;child_alone-0;water-1;food-1;shelter-0;clothing-0;money-0;missing_people-0;refugees-0;death-0;other_aid-0;infrastructure_related-0;transport-1;buildings-0;electricity-0;tools-0;hospitals-0;shops-0;aid_centers-0;other_infrastructure-0;weather_related-1;floods-1;storm-0;fire-0;earth…
504	related-1;request-1;offer-0;aid_related-0;medical_help-0;medical_products-0;search_and_rescue-0;security-0;military-0;child_alone-0;water-0;food-0;shelter-0;clothing-0;money-0;missing_people-0;refugees-0;death-0;other_aid-0;infrastructure_related-0;transport-0;buildings-0;electricity-0;tools-0;hospitals-0;shops-0;aid_centers-0;other_infrastructure-0;weather_related-0;floods-0;storm-0;fire-0;earth…
505	related-1;request-1;offer-0;aid_related-1;medical_help-1;medical_products-0;search_and_rescue-1;security-0;military-0;child_alone-0;water-0;food-0;shelter-0;clothing-0;money-0;missing_people-0;refugees-0;death-0;other_aid-0;infrastructure_related-0;transport-0;buildings-1;electricity-0;tools-0;hospitals-0;shops-0;aid_centers-0;other_infrastructure-0;weather_related-0;floods-0;storm-0;fire-0;earth…
507	related-1;request-0;offer-0;aid_related-0;medical_help-0;medical_products-0;search_and_rescue-0;security-0;military-0;child_alone-0;water-0;food-0;shelter-0;clothing-0;money-0;missing_people-0;refugees-0;death-0;other_aid-0;infrastructure_related-0;transport-0;buildings-0;electricity-0;tools-0;hospitals-0;shops-0;aid_centers-0;other_infrastructure-0;weather_related-0;floods-0;storm-0;fire-0;earth…
508	related-1;request-1;offer-0;aid_related-1;medical_help-0;medical_products-0;search_and_rescue-0;security-0;military-0;child_alone-0;water-1;food-1;shelter-0;clothing-0;money-0;missing_people-0;refugees-0;death-0;other_aid-0;infrastructure_related-0;transport-0;buildings-0;electricity-0;tools-0;hospitals-0;shops-0;aid_centers-0;other_infrastructure-0;weather_related-0;floods-0;storm-0;fire-0;earth…
509	related-1;request-0;offer-0;aid_related-0;medical_help-0;medical_products-0;search_and_rescue-0;security-0;military-0;child_alone-0;water-0;food-0;shelter-0;clothing-0;money-0;missing_people-0;refugees-0;death-0;other_aid-0;infrastructure_related-0;transport-0;buildings-0;electricity-0;tools-0;hospitals-0;shops-0;aid_centers-0;other_infrastructure-0;weather_related-0;floods-0;storm-0;fire-0;earth…
510	related-1;request-1;offer-0;aid_related-1;medical_help-1;medical_products-1;search_and_rescue-0;security-0;military-0;child_alone-0;water-1;food-1;shelter-0;clothing-0;money-0;missing_people-0;refugees-0;death-0;other_aid-0;infrastructure_related-0;transport-0;buildings-0;electricity-0;tools-0;hospitals-0;shops-0;aid_centers-0;other_infrastructure-0;weather_related-0;floods-0;storm-0;fire-0;earth…
511	related-1;request-1;offer-0;aid_related-1;medical_help-0;medical_products-1;search_and_rescue-0;security-0;military-0;child_alone-0;water-1;food-1;shelter-0;clothing-0;money-0;missing_people-0;refugees-0;death-0;other_aid-0;infrastructure_related-0;transport-0;buildings-0;electricity-0;tools-0;hospitals-0;shops-0;aid_centers-0;other_infrastructure-0;weather_related-0;floods-0;storm-0;fire-0;earth…
512	related-1;request-1;offer-0;aid_related-1;medical_help-0;medical_products-0;search_and_rescue-0;security-0;military-0;child_alone-0;water-0;food-0;shelter-1;clothing-0;money-0;missing_people-0;refugees-0;death-0;other_aid-0;infrastructure_related-0;transport-0;buildings-0;electricity-0;tools-0;hospitals-0;shops-0;aid_centers-0;other_infrastructure-0;weather_related-0;floods-0;storm-0;fire-0;earth…
513	related-1;request-1;offer-0;aid_related-1;medical_help-1;medical_products-0;search_and_rescue-0;security-0;military-0;child_alone-0;water-0;food-0;shelter-0;clothing-0;money-0;missing_people-0;refugees-0;death-0;other_aid-0;infrastructure_related-0;transport-0;buildings-0;electricity-0;tools-0;hospitals-0;shops-0;aid_centers-0;other_infrastructure-0;weather_related-0;floods-0;storm-0;fire-0;earth…
514	related-0;request-0;offer-0;aid_related-0;medical_help-0;medical_products-0;search_and_rescue-0;security-0;military-0;child_alone-0;water-0;food-0;shelter-0;clothing-0;money-0;missing_people-0;refugees-0;death-0;other_aid-0;infrastructure_related-0;transport-0;buildings-0;electricity-0;tools-0;hospitals-0;shops-0;aid_centers-0;other_infrastructure-0;weather_related-0;floods-0;storm-0;fire-0;earth…
515	related-1;request-0;offer-0;aid_related-0;medical_help-0;medical_products-0;search_and_rescue-0;security-0;military-0;child_alone-0;water-0;food-0;shelter-0;clothing-0;money-0;missing_people-0;refugees-0;death-0;other_aid-0;infrastructure_related-0;transport-0;buildings-0;electricity-0;tools-0;hospitals-0;shops-0;aid_centers-0;other_infrastructure-0;weather_related-0;floods-0;storm-0;fire-0;earth…
516	related-1;request-1;offer-0;aid_related-1;medical_help-0;medical_products-0;search_and_rescue-1;security-0;military-0;child_alone-0;water-0;food-1;shelter-0;clothing-0;money-0;missing_people-0;refugees-0;death-0;other_aid-1;infrastructure_related-0;transport-0;buildings-0;electricity-0;tools-0;hospitals-0;shops-0;aid_centers-0;other_infrastructure-0;weather_related-0;floods-0;storm-0;fire-0;earth…
517	related-0;request-0;offer-0;aid_related-0;medical_help-0;medical_products-0;search_and_rescue-0;security-0;military-0;child_alone-0;water-0;food-0;shelter-0;clothing-0;money-0;missing_people-0;refugees-0;death-0;other_aid-0;infrastructure_related-0;transport-0;buildings-0;electricity-0;tools-0;hospitals-0;shops-0;aid_centers-0;other_infrastructure-0;weather_related-0;floods-0;storm-0;fire-0;earth…
518	related-0;request-0;offer-0;aid_related-0;medical_help-0;medical_products-0;search_and_rescue-0;security-0;military-0;child_alone-0;water-0;food-0;shelter-0;clothing-0;money-0;missing_people-0;refugees-0;death-0;other_aid-0;infrastructure_related-0;transport-0;buildings-0;electricity-0;tools-0;hospitals-0;shops-0;aid_centers-0;other_infrastructure-0;weather_related-0;floods-0;storm-0;fire-0;earth…
519	related-1;request-0;offer-0;aid_related-0;medical_help-0;medical_products-0;search_and_rescue-0;security-0;military-0;child_alone-0;water-0;food-0;shelter-0;clothing-0;money-0;missing_people-0;refugees-0;death-0;other_aid-0;infrastructure_related-0;transport-0;buildings-0;electricity-0;tools-0;hospitals-0;shops-0;aid_centers-0;other_infrastructure-0;weather_related-0;floods-0;storm-0;fire-0;earth…
520	related-0;request-0;offer-0;aid_related-0;medical_help-0;medical_products-0;search_and_rescue-0;security-0;military-0;child_alone-0;water-0;food-0;shelter-0;clothing-0;money-0;missing_people-0;refugees-0;death-0;other_aid-0;infrastructure_related-0;transport-0;buildings-0;electricity-0;tools-0;hospitals-0;shops-0;aid_centers-0;other_infrastructure-0;weather_related-0;floods-0;storm-0;fire-0;earth…
522	related-1;request-1;offer-0;aid_related-1;medical_help-0;medical_products-0;search_and_rescue-0;security-0;military-0;child_alone-0;water-0;food-0;shelter-0;clothing-0;money-0;missing_people-0;refugees-0;death-0;other_aid-1;infrastructure_related-0;transport-0;buildings-0;electricity-0;tools-0;hospitals-0;shops-0;aid_centers-0;other_infrastructure-0;weather_related-1;floods-0;storm-0;fire-0;earth…
523	related-1;request-1;offer-0;aid_related-1;medical_help-1;medical_products-1;search_and_rescue-0;security-0;military-0;child_alone-0;water-1;food-1;shelter-0;clothing-0;money-0;missing_people-0;refugees-0;death-0;other_aid-1;infrastructure_related-1;transport-1;buildings-1;electricity-0;tools-0;hospitals-0;shops-0;aid_centers-0;other_infrastructure-1;weather_related-1;floods-1;storm-1;fire-0;earth…
524	related-1;request-1;offer-0;aid_related-1;medical_help-0;medical_products-0;search_and_rescue-0;security-0;military-0;child_alone-0;water-0;food-1;shelter-0;clothing-0;money-0;missing_people-0;refugees-0;death-0;other_aid-0;infrastructure_related-0;transport-0;buildings-0;electricity-0;tools-0;hospitals-0;shops-0;aid_centers-0;other_infrastructure-0;weather_related-0;floods-0;storm-0;fire-0;earth…
525	related-0;request-0;offer-0;aid_related-0;medical_help-0;medical_products-0;search_and_rescue-0;security-0;military-0;child_alone-0;water-0;food-0;shelter-0;clothing-0;money-0;missing_people-0;refugees-0;death-0;other_aid-0;infrastructure_related-0;transport-0;buildings-0;electricity-0;tools-0;hospitals-0;shops-0;aid_centers-0;other_infrastructure-0;weather_related-0;floods-0;storm-0;fire-0;earth…
526	related-1;request-1;offer-0;aid_related-1;medical_help-0;medical_products-0;search_and_rescue-0;security-0;military-0;child_alone-0;water-1;food-1;shelter-0;clothing-0;money-0;missing_people-0;refugees-0;death-0;other_aid-0;infrastructure_related-0;transport-1;buildings-0;electricity-0;tools-0;hospitals-0;shops-0;aid_centers-0;other_infrastructure-0;weather_related-1;floods-0;storm-0;fire-0;earth…
527	related-1;request-1;offer-0;aid_related-1;medical_help-0;medical_products-0;search_and_rescue-0;security-0;military-0;child_alone-0;water-0;food-0;shelter-0;clothing-0;money-0;missing_people-0;refugees-0;death-0;other_aid-1;infrastructure_related-0;transport-0;buildings-0;electricity-0;tools-0;hospitals-0;shops-0;aid_centers-0;other_infrastructure-0;weather_related-0;floods-0;storm-0;fire-0;earth…
528	related-1;request-0;offer-0;aid_related-0;medical_help-0;medical_products-0;search_and_rescue-0;security-0;military-0;child_alone-0;water-0;food-0;shelter-0;clothing-0;money-0;missing_people-0;refugees-0;death-0;other_aid-0;infrastructure_related-0;transport-0;buildings-0;electricity-0;tools-0;hospitals-0;shops-0;aid_centers-0;other_infrastructure-0;weather_related-0;floods-0;storm-0;fire-0;earth…
529	related-1;request-1;offer-0;aid_related-1;medical_help-0;medical_products-0;search_and_rescue-0;security-0;military-0;child_alone-0;water-0;food-0;shelter-0;clothing-0;money-0;missing_people-0;refugees-0;death-0;other_aid-1;infrastructure_related-0;transport-0;buildings-0;electricity-0;tools-0;hospitals-0;shops-0;aid_centers-0;other_infrastructure-0;weather_related-0;floods-0;storm-0;fire-0;earth…
530	related-1;request-1;offer-0;aid_related-1;medical_help-0;medical_products-0;search_and_rescue-0;security-0;military-0;child_alone-0;water-0;food-0;shelter-0;clothing-0;money-0;missing_people-0;refugees-0;death-0;other_aid-1;infrastructure_related-0;transport-0;buildings-0;electricity-0;tools-0;hospitals-0;shops-0;aid_centers-0;other_infrastructure-0;weather_related-0;floods-0;storm-0;fire-0;earth…
531	related-1;request-0;offer-0;aid_related-0;medical_help-0;medical_products-0;search_and_rescue-0;security-0;military-0;child_alone-0;water-0;food-0;shelter-0;clothing-0;money-0;missing_people-0;refugees-0;death-0;other_aid-0;infrastructure_related-0;transport-0;buildings-0;electricity-0;tools-0;hospitals-0;shops-0;aid_centers-0;other_infrastructure-0;weather_related-0;floods-0;storm-0;fire-0;earth…
532	related-1;request-0;offer-0;aid_related-1;medical_help-0;medical_products-0;search_and_rescue-0;security-0;military-0;child_alone-0;water-0;food-0;shelter-0;clothing-0;money-0;missing_people-0;refugees-0;death-0;other_aid-1;infrastructure_related-0;transport-0;buildings-0;electricity-0;tools-0;hospitals-0;shops-0;aid_centers-0;other_infrastructure-0;weather_related-0;floods-0;storm-0;fire-0;earth…
533	related-1;request-1;offer-0;aid_related-1;medical_help-0;medical_products-0;search_and_rescue-0;security-0;military-0;child_alone-0;water-0;food-1;shelter-0;clothing-0;money-1;missing_people-0;refugees-0;death-0;other_aid-0;infrastructure_related-0;transport-0;buildings-0;electricity-0;tools-0;hospitals-0;shops-0;aid_centers-0;other_infrastructure-0;weather_related-0;floods-0;storm-0;fire-0;earth…
534	related-0;request-0;offer-0;aid_related-0;medical_help-0;medical_products-0;search_and_rescue-0;security-0;military-0;child_alone-0;water-0;food-0;shelter-0;clothing-0;money-0;missing_people-0;refugees-0;death-0;other_aid-0;infrastructure_related-0;transport-0;buildings-0;electricity-0;tools-0;hospitals-0;shops-0;aid_centers-0;other_infrastructure-0;weather_related-0;floods-0;storm-0;fire-0;earth…
535	related-1;request-0;offer-0;aid_related-0;medical_help-0;medical_products-0;search_and_rescue-0;security-0;military-0;child_alone-0;water-0;food-0;shelter-0;clothing-0;money-0;missing_people-0;refugees-0;death-0;other_aid-0;infrastructure_related-0;transport-0;buildings-0;electricity-0;tools-0;hospitals-0;shops-0;aid_centers-0;other_infrastructure-0;weather_related-0;floods-0;storm-0;fire-0;earth…
536	related-0;request-0;offer-0;aid_related-0;medical_help-0;medical_products-0;search_and_rescue-0;security-0;military-0;child_alone-0;water-0;food-0;shelter-0;clothing-0;money-0;missing_people-0;refugees-0;death-0;other_aid-0;infrastructure_related-0;transport-0;buildings-0;electricity-0;tools-0;hospitals-0;shops-0;aid_centers-0;other_infrastructure-0;weather_related-0;floods-0;storm-0;fire-0;earth…
538	related-1;request-1;offer-0;aid_related-1;medical_help-1;medical_products-1;search_and_rescue-0;security-0;military-0;child_alone-0;water-1;food-1;shelter-1;clothing-0;money-0;missing_people-0;refugees-1;death-0;other_aid-0;infrastructure_related-0;transport-0;buildings-0;electricity-0;tools-0;hospitals-0;shops-0;aid_centers-0;other_infrastructure-0;weather_related-0;floods-0;storm-0;fire-0;earth…
539	related-1;request-1;offer-0;aid_related-1;medical_help-0;medical_products-0;search_and_rescue-0;security-0;military-0;child_alone-0;water-0;food-1;shelter-0;clothing-0;money-0;missing_people-0;refugees-0;death-0;other_aid-0;infrastructure_related-0;transport-0;buildings-0;electricity-0;tools-0;hospitals-0;shops-0;aid_centers-0;other_infrastructure-0;weather_related-0;floods-0;storm-0;fire-0;earth…
540	related-1;request-0;offer-0;aid_related-0;medical_help-0;medical_products-0;search_and_rescue-0;security-0;military-0;child_alone-0;water-0;food-0;shelter-0;clothing-0;money-0;missing_people-0;refugees-0;death-0;other_aid-0;infrastructure_related-0;transport-0;buildings-0;electricity-0;tools-0;hospitals-0;shops-0;aid_centers-0;other_infrastructure-0;weather_related-0;floods-0;storm-0;fire-0;earth…
541	related-1;request-1;offer-0;aid_related-1;medical_help-0;medical_products-0;search_and_rescue-0;security-0;military-0;child_alone-0;water-1;food-1;shelter-1;clothing-0;money-0;missing_people-0;refugees-0;death-0;other_aid-0;infrastructure_related-0;transport-0;buildings-0;electricity-0;tools-0;hospitals-0;shops-0;aid_centers-0;other_infrastructure-0;weather_related-0;floods-0;storm-0;fire-0;earth…
542	related-1;request-1;offer-0;aid_related-1;medical_help-0;medical_products-0;search_and_rescue-0;security-0;military-0;child_alone-0;water-0;food-1;shelter-0;clothing-0;money-0;missing_people-0;refugees-0;death-0;other_aid-1;infrastructure_related-0;transport-0;buildings-0;electricity-0;tools-0;hospitals-0;shops-0;aid_centers-0;other_infrastructure-0;weather_related-0;floods-0;storm-0;fire-0;earth…
543	related-1;request-1;offer-0;aid_related-1;medical_help-0;medical_products-0;search_and_rescue-0;security-0;military-0;child_alone-0;water-1;food-1;shelter-0;clothing-0;money-0;missing_people-0;refugees-0;death-0;other_aid-0;infrastructure_related-0;transport-0;buildings-0;electricity-0;tools-0;hospitals-0;shops-0;aid_centers-0;other_infrastructure-0;weather_related-0;floods-0;storm-0;fire-0;earth…
544	related-1;request-0;offer-0;aid_related-0;medical_help-0;medical_products-0;search_and_rescue-0;security-0;military-0;child_alone-0;water-0;food-0;shelter-0;clothing-0;money-0;missing_people-0;refugees-0;death-0;other_aid-0;infrastructure_related-0;transport-0;buildings-0;electricity-0;tools-0;hospitals-0;shops-0;aid_centers-0;other_infrastructure-0;weather_related-0;floods-0;storm-0;fire-0;earth…
545	related-1;request-0;offer-0;aid_related-0;medical_help-0;medical_products-0;search_and_rescue-0;security-0;military-0;child_alone-0;water-0;food-0;shelter-0;clothing-0;money-0;missing_people-0;refugees-0;death-0;other_aid-0;infrastructure_related-0;transport-0;buildings-0;electricity-0;tools-0;hospitals-0;shops-0;aid_centers-0;other_infrastructure-0;weather_related-1;floods-0;storm-0;fire-0;earth…
546	related-1;request-0;offer-0;aid_related-0;medical_help-0;medical_products-0;search_and_rescue-0;security-0;military-0;child_alone-0;water-0;food-0;shelter-0;clothing-0;money-0;missing_people-0;refugees-0;death-0;other_aid-0;infrastructure_related-0;transport-0;buildings-0;electricity-0;tools-0;hospitals-0;shops-0;aid_centers-0;other_infrastructure-0;weather_related-0;floods-0;storm-0;fire-0;earth…
547	related-1;request-1;offer-0;aid_related-1;medical_help-0;medical_products-0;search_and_rescue-0;security-0;military-0;child_alone-0;water-0;food-0;shelter-0;clothing-1;money-0;missing_people-0;refugees-0;death-0;other_aid-0;infrastructure_related-0;transport-0;buildings-0;electricity-0;tools-0;hospitals-0;shops-0;aid_centers-0;other_infrastructure-0;weather_related-0;floods-0;storm-0;fire-0;earth…
548	related-1;request-1;offer-0;aid_related-1;medical_help-0;medical_products-0;search_and_rescue-0;security-0;military-1;child_alone-0;water-0;food-0;shelter-0;clothing-0;money-0;missing_people-0;refugees-0;death-0;other_aid-0;infrastructure_related-0;transport-0;buildings-0;electricity-1;tools-0;hospitals-0;shops-0;aid_centers-0;other_infrastructure-0;weather_related-1;floods-0;storm-0;fire-1;earth…
549	related-1;request-1;offer-0;aid_related-1;medical_help-0;medical_products-1;search_and_rescue-0;security-0;military-0;child_alone-0;water-1;food-1;shelter-0;clothing-0;money-0;missing_people-0;refugees-0;death-1;other_aid-0;infrastructure_related-0;transport-0;buildings-0;electricity-0;tools-0;hospitals-0;shops-0;aid_centers-0;other_infrastructure-0;weather_related-0;floods-0;storm-0;fire-0;earth…
550	related-1;request-1;offer-0;aid_related-1;medical_help-0;medical_products-0;search_and_rescue-0;security-0;military-0;child_alone-0;water-0;food-1;shelter-0;clothing-0;money-0;missing_people-0;refugees-0;death-0;other_aid-0;infrastructure_related-0;transport-0;buildings-0;electricity-0;tools-0;hospitals-0;shops-0;aid_centers-0;other_infrastructure-0;weather_related-0;floods-0;storm-0;fire-0;earth…
551	related-0;request-0;offer-0;aid_related-0;medical_help-0;medical_products-0;search_and_rescue-0;security-0;military-0;child_alone-0;water-0;food-0;shelter-0;clothing-0;money-0;missing_people-0;refugees-0;death-0;other_aid-0;infrastructure_related-0;transport-0;buildings-0;electricity-0;tools-0;hospitals-0;shops-0;aid_centers-0;other_infrastructure-0;weather_related-0;floods-0;storm-0;fire-0;earth…
552	related-1;request-0;offer-0;aid_related-0;medical_help-0;medical_products-0;search_and_rescue-0;security-0;military-0;child_alone-0;water-0;food-0;shelter-0;clothing-0;money-0;missing_people-0;refugees-0;death-0;other_aid-0;infrastructure_related-0;transport-0;buildings-0;electricity-0;tools-0;hospitals-0;shops-0;aid_centers-0;other_infrastructure-0;weather_related-0;floods-0;storm-0;fire-0;earth…
553	related-1;request-1;offer-0;aid_related-1;medical_help-0;medical_products-0;search_and_rescue-0;security-0;military-0;child_alone-0;water-0;food-0;shelter-1;clothing-0;money-0;missing_people-0;refugees-0;death-0;other_aid-0;infrastructure_related-0;transport-0;buildings-0;electricity-0;tools-0;hospitals-0;shops-0;aid_centers-0;other_infrastructure-0;weather_related-0;floods-0;storm-0;fire-0;earth…
554	related-1;request-1;offer-0;aid_related-1;medical_help-0;medical_products-0;search_and_rescue-0;security-0;military-0;child_alone-0;water-0;food-0;shelter-1;clothing-0;money-0;missing_people-0;refugees-0;death-0;other_aid-0;infrastructure_related-0;transport-0;buildings-1;electricity-0;tools-0;hospitals-0;shops-0;aid_centers-0;other_infrastructure-0;weather_related-0;floods-0;storm-0;fire-0;earth…
555	related-1;request-1;offer-0;aid_related-1;medical_help-0;medical_products-0;search_and_rescue-0;security-0;military-0;child_alone-0;water-1;food-1;shelter-0;clothing-0;money-0;missing_people-0;refugees-0;death-0;other_aid-0;infrastructure_related-1;transport-0;buildings-0;electricity-1;tools-0;hospitals-0;shops-0;aid_centers-0;other_infrastructure-1;weather_related-0;floods-0;storm-0;fire-0;earth…
556	related-1;request-0;offer-0;aid_related-0;medical_help-0;medical_products-0;search_and_rescue-0;security-0;military-0;child_alone-0;water-0;food-0;shelter-0;clothing-0;money-0;missing_people-0;refugees-0;death-0;other_aid-0;infrastructure_related-0;transport-0;buildings-0;electricity-0;tools-0;hospitals-0;shops-0;aid_centers-0;other_infrastructure-0;weather_related-0;floods-0;storm-0;fire-0;earth…
557	related-0;request-0;offer-0;aid_related-0;medical_help-0;medical_products-0;search_and_rescue-0;security-0;military-0;child_alone-0;water-0;food-0;shelter-0;clothing-0;money-0;missing_people-0;refugees-0;death-0;other_aid-0;infrastructure_related-0;transport-0;buildings-0;electricity-0;tools-0;hospitals-0;shops-0;aid_centers-0;other_infrastructure-0;weather_related-0;floods-0;storm-0;fire-0;earth…
558	related-1;request-1;offer-0;aid_related-1;medical_help-0;medical_products-0;search_and_rescue-0;security-0;military-0;child_alone-0;water-1;food-1;shelter-0;clothing-0;money-0;missing_people-0;refugees-0;death-0;other_aid-0;infrastructure_related-0;transport-0;buildings-0;electricity-0;tools-0;hospitals-0;shops-0;aid_centers-0;other_infrastructure-0;weather_related-0;floods-0;storm-0;fire-0;earth…
559	related-1;request-1;offer-0;aid_related-1;medical_help-0;medical_products-0;search_and_rescue-0;security-0;military-0;child_alone-0;water-0;food-1;shelter-0;clothing-0;money-0;missing_people-0;refugees-0;death-0;other_aid-0;infrastructure_related-0;transport-0;buildings-0;electricity-0;tools-0;hospitals-0;shops-0;aid_centers-0;other_infrastructure-0;weather_related-0;floods-0;storm-0;fire-0;earth…
561	related-1;request-0;offer-0;aid_related-1;medical_help-0;medical_products-0;search_and_rescue-0;security-1;military-0;child_alone-0;water-0;food-0;shelter-0;clothing-0;money-0;missing_people-0;refugees-1;death-0;other_aid-0;infrastructure_related-1;transport-0;buildings-0;electricity-0;tools-0;hospitals-1;shops-0;aid_centers-0;other_infrastructure-0;weather_related-1;floods-0;storm-0;fire-0;earth…
562	related-0;request-0;offer-0;aid_related-0;medical_help-0;medical_products-0;search_and_rescue-0;security-0;military-0;child_alone-0;water-0;food-0;shelter-0;clothing-0;money-0;missing_people-0;refugees-0;death-0;other_aid-0;infrastructure_related-0;transport-0;buildings-0;electricity-0;tools-0;hospitals-0;shops-0;aid_centers-0;other_infrastructure-0;weather_related-0;floods-0;storm-0;fire-0;earth…
563	related-0;request-0;offer-0;aid_related-0;medical_help-0;medical_products-0;search_and_rescue-0;security-0;military-0;child_alone-0;water-0;food-0;shelter-0;clothing-0;money-0;missing_people-0;refugees-0;death-0;other_aid-0;infrastructure_related-0;transport-0;buildings-0;electricity-0;tools-0;hospitals-0;shops-0;aid_centers-0;other_infrastructure-0;weather_related-0;floods-0;storm-0;fire-0;earth…
564	related-1;request-0;offer-0;aid_related-0;medical_help-0;medical_products-0;search_and_rescue-0;security-0;military-0;child_alone-0;water-0;food-0;shelter-0;clothing-0;money-0;missing_people-0;refugees-0;death-0;other_aid-0;infrastructure_related-0;transport-0;buildings-0;electricity-0;tools-0;hospitals-0;shops-0;aid_centers-0;other_infrastructure-0;weather_related-0;floods-0;storm-0;fire-0;earth…
565	related-2;request-0;offer-0;aid_related-0;medical_help-0;medical_products-0;search_and_rescue-0;security-0;military-0;child_alone-0;water-0;food-0;shelter-0;clothing-0;money-0;missing_people-0;refugees-0;death-0;other_aid-0;infrastructure_related-0;transport-0;buildings-0;electricity-0;tools-0;hospitals-0;shops-0;aid_centers-0;other_infrastructure-0;weather_related-0;floods-0;storm-0;fire-0;earth…
566	related-1;request-0;offer-0;aid_related-1;medical_help-0;medical_products-0;search_and_rescue-0;security-0;military-0;child_alone-0;water-0;food-0;shelter-0;clothing-0;money-0;missing_people-0;refugees-1;death-0;other_aid-1;infrastructure_related-0;transport-0;buildings-0;electricity-0;tools-0;hospitals-0;shops-0;aid_centers-0;other_infrastructure-0;weather_related-0;floods-0;storm-0;fire-0;earth…
568	related-0;request-0;offer-0;aid_related-0;medical_help-0;medical_products-0;search_and_rescue-0;security-0;military-0;child_alone-0;water-0;food-0;shelter-0;clothing-0;money-0;missing_people-0;refugees-0;death-0;other_aid-0;infrastructure_related-0;transport-0;buildings-0;electricity-0;tools-0;hospitals-0;shops-0;aid_centers-0;other_infrastructure-0;weather_related-0;floods-0;storm-0;fire-0;earth…
569	related-0;request-0;offer-0;aid_related-0;medical_help-0;medical_products-0;search_and_rescue-0;security-0;military-0;child_alone-0;water-0;food-0;shelter-0;clothing-0;money-0;missing_people-0;refugees-0;death-0;other_aid-0;infrastructure_related-0;transport-0;buildings-0;electricity-0;tools-0;hospitals-0;shops-0;aid_centers-0;other_infrastructure-0;weather_related-0;floods-0;storm-0;fire-0;earth…
571	related-0;request-0;offer-0;aid_related-0;medical_help-0;medical_products-0;search_and_rescue-0;security-0;military-0;child_alone-0;water-0;food-0;shelter-0;clothing-0;money-0;missing_people-0;refugees-0;death-0;other_aid-0;infrastructure_related-0;transport-0;buildings-0;electricity-0;tools-0;hospitals-0;shops-0;aid_centers-0;other_infrastructure-0;weather_related-0;floods-0;storm-0;fire-0;earth…
572	related-1;request-1;offer-0;aid_related-0;medical_help-0;medical_products-0;search_and_rescue-0;security-0;military-0;child_alone-0;water-0;food-0;shelter-0;clothing-0;money-0;missing_people-0;refugees-0;death-0;other_aid-0;infrastructure_related-0;transport-0;buildings-0;electricity-0;tools-0;hospitals-0;shops-0;aid_centers-0;other_infrastructure-0;weather_related-0;floods-0;storm-0;fire-0;earth…
573	related-0;request-0;offer-0;aid_related-0;medical_help-0;medical_products-0;search_and_rescue-0;security-0;military-0;child_alone-0;water-0;food-0;shelter-0;clothing-0;money-0;missing_people-0;refugees-0;death-0;other_aid-0;infrastructure_related-0;transport-0;buildings-0;electricity-0;tools-0;hospitals-0;shops-0;aid_centers-0;other_infrastructure-0;weather_related-0;floods-0;storm-0;fire-0;earth…
574	related-0;request-0;offer-0;aid_related-0;medical_help-0;medical_products-0;search_and_rescue-0;security-0;military-0;child_alone-0;water-0;food-0;shelter-0;clothing-0;money-0;missing_people-0;refugees-0;death-0;other_aid-0;infrastructure_related-0;transport-0;buildings-0;electricity-0;tools-0;hospitals-0;shops-0;aid_centers-0;other_infrastructure-0;weather_related-0;floods-0;storm-0;fire-0;earth…
575	related-0;request-0;offer-0;aid_related-0;medical_help-0;medical_products-0;search_and_rescue-0;security-0;military-0;child_alone-0;water-0;food-0;shelter-0;clothing-0;money-0;missing_people-0;refugees-0;death-0;other_aid-0;infrastructure_related-0;transport-0;buildings-0;electricity-0;tools-0;hospitals-0;shops-0;aid_centers-0;other_infrastructure-0;weather_related-0;floods-0;storm-0;fire-0;earth…
576	related-1;request-0;offer-0;aid_related-0;medical_help-0;medical_products-0;search_and_rescue-0;security-0;military-0;child_alone-0;water-0;food-0;shelter-0;clothing-0;money-0;missing_people-0;refugees-0;death-0;other_aid-0;infrastructure_related-0;transport-0;buildings-0;electricity-0;tools-0;hospitals-0;shops-0;aid_centers-0;other_infrastructure-0;weather_related-0;floods-0;storm-0;fire-0;earth…
577	related-1;request-1;offer-0;aid_related-1;medical_help-0;medical_products-0;search_and_rescue-0;security-0;military-0;child_alone-0;water-0;food-1;shelter-0;clothing-0;money-0;missing_people-0;refugees-0;death-0;other_aid-0;infrastructure_related-0;transport-0;buildings-0;electricity-0;tools-0;hospitals-0;shops-0;aid_centers-0;other_infrastructure-0;weather_related-0;floods-0;storm-0;fire-0;earth…
580	related-1;request-1;offer-0;aid_related-1;medical_help-1;medical_products-0;search_and_rescue-0;security-0;military-0;child_alone-0;water-0;food-0;shelter-0;clothing-0;money-0;missing_people-0;refugees-0;death-0;other_aid-1;infrastructure_related-0;transport-1;buildings-0;electricity-0;tools-0;hospitals-0;shops-0;aid_centers-0;other_infrastructure-0;weather_related-1;floods-1;storm-0;fire-0;earth…
582	related-1;request-1;offer-0;aid_related-1;medical_help-1;medical_products-0;search_and_rescue-0;security-0;military-0;child_alone-0;water-1;food-1;shelter-0;clothing-0;money-0;missing_people-0;refugees-0;death-0;other_aid-0;infrastructure_related-0;transport-0;buildings-1;electricity-0;tools-0;hospitals-0;shops-0;aid_centers-0;other_infrastructure-0;weather_related-0;floods-0;storm-0;fire-0;earth…
583	related-0;request-0;offer-0;aid_related-0;medical_help-0;medical_products-0;search_and_rescue-0;security-0;military-0;child_alone-0;water-0;food-0;shelter-0;clothing-0;money-0;missing_people-0;refugees-0;death-0;other_aid-0;infrastructure_related-0;transport-0;buildings-0;electricity-0;tools-0;hospitals-0;shops-0;aid_centers-0;other_infrastructure-0;weather_related-0;floods-0;storm-0;fire-0;earth…
584	related-1;request-0;offer-0;aid_related-0;medical_help-0;medical_products-0;search_and_rescue-0;security-0;military-0;child_alone-0;water-0;food-0;shelter-0;clothing-0;money-0;missing_people-0;refugees-0;death-0;other_aid-0;infrastructure_related-0;transport-0;buildings-0;electricity-0;tools-0;hospitals-0;shops-0;aid_centers-0;other_infrastructure-0;weather_related-0;floods-0;storm-0;fire-0;earth…
585	related-0;request-0;offer-0;aid_related-0;medical_help-0;medical_products-0;search_and_rescue-0;security-0;military-0;child_alone-0;water-0;food-0;shelter-0;clothing-0;money-0;missing_people-0;refugees-0;death-0;other_aid-0;infrastructure_related-0;transport-0;buildings-0;electricity-0;tools-0;hospitals-0;shops-0;aid_centers-0;other_infrastructure-0;weather_related-0;floods-0;storm-0;fire-0;earth…
587	related-1;request-1;offer-0;aid_related-1;medical_help-0;medical_products-0;search_and_rescue-0;security-0;military-0;child_alone-0;water-0;food-0;shelter-0;clothing-0;money-0;missing_people-0;refugees-0;death-0;other_aid-1;infrastructure_related-0;transport-0;buildings-0;electricity-0;tools-0;hospitals-0;shops-0;aid_centers-0;other_infrastructure-0;weather_related-0;floods-0;storm-0;fire-0;earth…
589	related-1;request-1;offer-0;aid_related-1;medical_help-1;medical_products-1;search_and_rescue-0;security-0;military-0;child_alone-0;water-1;food-1;shelter-1;clothing-1;money-0;missing_people-0;refugees-0;death-1;other_aid-0;infrastructure_related-0;transport-0;buildings-0;electricity-0;tools-0;hospitals-0;shops-0;aid_centers-0;other_infrastructure-0;weather_related-0;floods-0;storm-0;fire-0;earth…
590	related-1;request-0;offer-0;aid_related-1;medical_help-0;medical_products-0;search_and_rescue-0;security-0;military-0;child_alone-0;water-0;food-0;shelter-0;clothing-0;money-0;missing_people-0;refugees-0;death-0;other_aid-1;infrastructure_related-0;transport-0;buildings-0;electricity-0;tools-0;hospitals-0;shops-0;aid_centers-0;other_infrastructure-0;weather_related-0;floods-0;storm-0;fire-0;earth…
591	related-0;request-0;offer-0;aid_related-0;medical_help-0;medical_products-0;search_and_rescue-0;security-0;military-0;child_alone-0;water-0;food-0;shelter-0;clothing-0;money-0;missing_people-0;refugees-0;death-0;other_aid-0;infrastructure_related-0;transport-0;buildings-0;electricity-0;tools-0;hospitals-0;shops-0;aid_centers-0;other_infrastructure-0;weather_related-0;floods-0;storm-0;fire-0;earth…
592	related-1;request-1;offer-0;aid_related-1;medical_help-0;medical_products-0;search_and_rescue-0;security-0;military-0;child_alone-0;water-0;food-0;shelter-1;clothing-0;money-0;missing_people-0;refugees-0;death-0;other_aid-0;infrastructure_related-0;transport-0;buildings-0;electricity-0;tools-0;hospitals-0;shops-0;aid_centers-0;other_infrastructure-0;weather_related-0;floods-0;storm-0;fire-0;earth…
593	related-0;request-0;offer-0;aid_related-0;medical_help-0;medical_products-0;search_and_rescue-0;security-0;military-0;child_alone-0;water-0;food-0;shelter-0;clothing-0;money-0;missing_people-0;refugees-0;death-0;other_aid-0;infrastructure_related-0;transport-0;buildings-0;electricity-0;tools-0;hospitals-0;shops-0;aid_centers-0;other_infrastructure-0;weather_related-0;floods-0;storm-0;fire-0;earth…
594	related-1;request-1;offer-0;aid_related-1;medical_help-1;medical_products-1;search_and_rescue-0;security-0;military-0;child_alone-0;water-0;food-1;shelter-1;clothing-0;money-0;missing_people-0;refugees-0;death-0;other_aid-0;infrastructure_related-0;transport-0;buildings-0;electricity-0;tools-0;hospitals-0;shops-0;aid_centers-0;other_infrastructure-0;weather_related-0;floods-0;storm-0;fire-0;earth…
595	related-1;request-1;offer-0;aid_related-0;medical_help-0;medical_products-0;search_and_rescue-0;security-0;military-0;child_alone-0;water-0;food-0;shelter-0;clothing-0;money-0;missing_people-0;refugees-0;death-0;other_aid-0;infrastructure_related-0;transport-0;buildings-0;electricity-0;tools-0;hospitals-0;shops-0;aid_centers-0;other_infrastructure-0;weather_related-0;floods-0;storm-0;fire-0;earth…
596	related-1;request-1;offer-0;aid_related-1;medical_help-0;medical_products-0;search_and_rescue-0;security-0;military-0;child_alone-0;water-0;food-0;shelter-0;clothing-0;money-0;missing_people-0;refugees-0;death-0;other_aid-1;infrastructure_related-1;transport-0;buildings-0;electricity-0;tools-0;hospitals-0;shops-0;aid_centers-0;other_infrastructure-1;weather_related-0;floods-0;storm-0;fire-0;earth…
597	related-0;request-0;offer-0;aid_related-0;medical_help-0;medical_products-0;search_and_rescue-0;security-0;military-0;child_alone-0;water-0;food-0;shelter-0;clothing-0;money-0;missing_people-0;refugees-0;death-0;other_aid-0;infrastructure_related-0;transport-0;buildings-0;electricity-0;tools-0;hospitals-0;shops-0;aid_centers-0;other_infrastructure-0;weather_related-0;floods-0;storm-0;fire-0;earth…
598	related-1;request-0;offer-0;aid_related-0;medical_help-0;medical_products-0;search_and_rescue-0;security-0;military-0;child_alone-0;water-0;food-0;shelter-0;clothing-0;money-0;missing_people-0;refugees-0;death-0;other_aid-0;infrastructure_related-0;transport-0;buildings-0;electricity-0;tools-0;hospitals-0;shops-0;aid_centers-0;other_infrastructure-0;weather_related-0;floods-0;storm-0;fire-0;earth…
599	related-1;request-1;offer-0;aid_related-1;medical_help-0;medical_products-0;search_and_rescue-0;security-0;military-0;child_alone-0;water-1;food-1;shelter-0;clothing-0;money-1;missing_people-0;refugees-0;death-0;other_aid-1;infrastructure_related-0;transport-0;buildings-0;electricity-0;tools-0;hospitals-0;shops-0;aid_centers-0;other_infrastructure-0;weather_related-0;floods-0;storm-0;fire-0;earth…
600	related-0;request-0;offer-0;aid_related-0;medical_help-0;medical_products-0;search_and_rescue-0;security-0;military-0;child_alone-0;water-0;food-0;shelter-0;clothing-0;money-0;missing_people-0;refugees-0;death-0;other_aid-0;infrastructure_related-0;transport-0;buildings-0;electricity-0;tools-0;hospitals-0;shops-0;aid_centers-0;other_infrastructure-0;weather_related-0;floods-0;storm-0;fire-0;earth…
601	related-1;request-0;offer-0;aid_related-0;medical_help-0;medical_products-0;search_and_rescue-0;security-0;military-0;child_alone-0;water-0;food-0;shelter-0;clothing-0;money-0;missing_people-0;refugees-0;death-0;other_aid-0;infrastructure_related-0;transport-0;buildings-0;electricity-0;tools-0;hospitals-0;shops-0;aid_centers-0;other_infrastructure-0;weather_related-0;floods-0;storm-0;fire-0;earth…
602	related-0;request-0;offer-0;aid_related-0;medical_help-0;medical_products-0;search_and_rescue-0;security-0;military-0;child_alone-0;water-0;food-0;shelter-0;clothing-0;money-0;missing_people-0;refugees-0;death-0;other_aid-0;infrastructure_related-0;transport-0;buildings-0;electricity-0;tools-0;hospitals-0;shops-0;aid_centers-0;other_infrastructure-0;weather_related-0;floods-0;storm-0;fire-0;earth…
603	related-0;request-0;offer-0;aid_related-0;medical_help-0;medical_products-0;search_and_rescue-0;security-0;military-0;child_alone-0;water-0;food-0;shelter-0;clothing-0;money-0;missing_people-0;refugees-0;death-0;other_aid-0;infrastructure_related-0;transport-0;buildings-0;electricity-0;tools-0;hospitals-0;shops-0;aid_centers-0;other_infrastructure-0;weather_related-0;floods-0;storm-0;fire-0;earth…
605	related-1;request-1;offer-0;aid_related-1;medical_help-0;medical_products-0;search_and_rescue-0;security-0;military-0;child_alone-0;water-0;food-0;shelter-0;clothing-0;money-0;missing_people-0;refugees-0;death-0;other_aid-1;infrastructure_related-0;transport-0;buildings-0;electricity-0;tools-0;hospitals-0;shops-0;aid_centers-0;other_infrastructure-0;weather_related-0;floods-0;storm-0;fire-0;earth…
606	related-1;request-1;offer-0;aid_related-1;medical_help-0;medical_products-0;search_and_rescue-0;security-0;military-0;child_alone-0;water-0;food-1;shelter-0;clothing-0;money-0;missing_people-0;refugees-0;death-1;other_aid-0;infrastructure_related-0;transport-0;buildings-0;electricity-0;tools-0;hospitals-0;shops-0;aid_centers-0;other_infrastructure-0;weather_related-0;floods-0;storm-0;fire-0;earth…
608	related-0;request-0;offer-0;aid_related-0;medical_help-0;medical_products-0;search_and_rescue-0;security-0;military-0;child_alone-0;water-0;food-0;shelter-0;clothing-0;money-0;missing_people-0;refugees-0;death-0;other_aid-0;infrastructure_related-0;transport-0;buildings-0;electricity-0;tools-0;hospitals-0;shops-0;aid_centers-0;other_infrastructure-0;weather_related-0;floods-0;storm-0;fire-0;earth…
609	related-1;request-0;offer-0;aid_related-0;medical_help-0;medical_products-0;search_and_rescue-0;security-0;military-0;child_alone-0;water-0;food-0;shelter-0;clothing-0;money-0;missing_people-0;refugees-0;death-0;other_aid-0;infrastructure_related-0;transport-0;buildings-0;electricity-0;tools-0;hospitals-0;shops-0;aid_centers-0;other_infrastructure-0;weather_related-0;floods-0;storm-0;fire-0;earth…
610	related-1;request-1;offer-0;aid_related-1;medical_help-0;medical_products-0;search_and_rescue-0;security-0;military-0;child_alone-0;water-0;food-1;shelter-0;clothing-0;money-0;missing_people-0;refugees-0;death-0;other_aid-0;infrastructure_related-0;transport-0;buildings-0;electricity-0;tools-0;hospitals-0;shops-0;aid_centers-0;other_infrastructure-0;weather_related-0;floods-0;storm-0;fire-0;earth…
611	related-1;request-1;offer-0;aid_related-1;medical_help-1;medical_products-0;search_and_rescue-0;security-0;military-0;child_alone-0;water-1;food-1;shelter-1;clothing-0;money-0;missing_people-0;refugees-0;death-0;other_aid-0;infrastructure_related-0;transport-0;buildings-0;electricity-0;tools-0;hospitals-0;shops-0;aid_centers-0;other_infrastructure-0;weather_related-0;floods-0;storm-0;fire-0;earth…
612	related-1;request-1;offer-0;aid_related-1;medical_help-1;medical_products-0;search_and_rescue-0;security-0;military-0;child_alone-0;water-0;food-1;shelter-1;clothing-0;money-0;missing_people-0;refugees-0;death-0;other_aid-0;infrastructure_related-0;transport-0;buildings-0;electricity-0;tools-0;hospitals-0;shops-0;aid_centers-0;other_infrastructure-0;weather_related-0;floods-0;storm-0;fire-0;earth…
613	related-0;request-0;offer-0;aid_related-0;medical_help-0;medical_products-0;search_and_rescue-0;security-0;military-0;child_alone-0;water-0;food-0;shelter-0;clothing-0;money-0;missing_people-0;refugees-0;death-0;other_aid-0;infrastructure_related-0;transport-0;buildings-0;electricity-0;tools-0;hospitals-0;shops-0;aid_centers-0;other_infrastructure-0;weather_related-0;floods-0;storm-0;fire-0;earth…
614	related-1;request-1;offer-0;aid_related-1;medical_help-0;medical_products-0;search_and_rescue-0;security-0;military-0;child_alone-0;water-1;food-1;shelter-0;clothing-0;money-0;missing_people-0;refugees-0;death-0;other_aid-1;infrastructure_related-1;transport-0;buildings-0;electricity-0;tools-0;hospitals-0;shops-0;aid_centers-1;other_infrastructure-0;weather_related-0;floods-0;storm-0;fire-0;earth…
615	related-1;request-1;offer-0;aid_related-1;medical_help-0;medical_products-0;search_and_rescue-1;security-0;military-0;child_alone-0;water-0;food-0;shelter-0;clothing-0;money-0;missing_people-0;refugees-0;death-0;other_aid-1;infrastructure_related-0;transport-0;buildings-0;electricity-0;tools-0;hospitals-0;shops-0;aid_centers-0;other_infrastructure-0;weather_related-0;floods-0;storm-0;fire-0;earth…
617	related-1;request-0;offer-0;aid_related-0;medical_help-0;medical_products-0;search_and_rescue-0;security-0;military-0;child_alone-0;water-0;food-0;shelter-0;clothing-0;money-0;missing_people-0;refugees-0;death-0;other_aid-0;infrastructure_related-0;transport-0;buildings-0;electricity-0;tools-0;hospitals-0;shops-0;aid_centers-0;other_infrastructure-0;weather_related-0;floods-0;storm-0;fire-0;earth…
619	related-1;request-1;offer-0;aid_related-1;medical_help-0;medical_products-0;search_and_rescue-1;security-0;military-0;child_alone-0;water-0;food-0;shelter-0;clothing-0;money-0;missing_people-0;refugees-0;death-0;other_aid-0;infrastructure_related-0;transport-0;buildings-0;electricity-0;tools-0;hospitals-0;shops-0;aid_centers-0;other_infrastructure-0;weather_related-0;floods-0;storm-0;fire-0;earth…
620	related-0;request-0;offer-0;aid_related-0;medical_help-0;medical_products-0;search_and_rescue-0;security-0;military-0;child_alone-0;water-0;food-0;shelter-0;clothing-0;money-0;missing_people-0;refugees-0;death-0;other_aid-0;infrastructure_related-0;transport-0;buildings-0;electricity-0;tools-0;hospitals-0;shops-0;aid_centers-0;other_infrastructure-0;weather_related-0;floods-0;storm-0;fire-0;earth…
621	related-0;request-0;offer-0;aid_related-0;medical_help-0;medical_products-0;search_and_rescue-0;security-0;military-0;child_alone-0;water-0;food-0;shelter-0;clothing-0;money-0;missing_people-0;refugees-0;death-0;other_aid-0;infrastructure_related-0;transport-0;buildings-0;electricity-0;tools-0;hospitals-0;shops-0;aid_centers-0;other_infrastructure-0;weather_related-0;floods-0;storm-0;fire-0;earth…
622	related-1;request-0;offer-0;aid_related-0;medical_help-0;medical_products-0;search_and_rescue-0;security-0;military-0;child_alone-0;water-0;food-0;shelter-0;clothing-0;money-0;missing_people-0;refugees-0;death-0;other_aid-0;infrastructure_related-0;transport-0;buildings-0;electricity-0;tools-0;hospitals-0;shops-0;aid_centers-0;other_infrastructure-0;weather_related-0;floods-0;storm-0;fire-0;earth…
623	related-0;request-0;offer-0;aid_related-0;medical_help-0;medical_products-0;search_and_rescue-0;security-0;military-0;child_alone-0;water-0;food-0;shelter-0;clothing-0;money-0;missing_people-0;refugees-0;death-0;other_aid-0;infrastructure_related-0;transport-0;buildings-0;electricity-0;tools-0;hospitals-0;shops-0;aid_centers-0;other_infrastructure-0;weather_related-0;floods-0;storm-0;fire-0;earth…
624	related-1;request-0;offer-0;aid_related-0;medical_help-0;medical_products-0;search_and_rescue-0;security-0;military-0;child_alone-0;water-0;food-0;shelter-0;clothing-0;money-0;missing_people-0;refugees-0;death-0;other_aid-0;infrastructure_related-0;transport-0;buildings-0;electricity-0;tools-0;hospitals-0;shops-0;aid_centers-0;other_infrastructure-0;weather_related-0;floods-0;storm-0;fire-0;earth…
625	related-0;request-0;offer-0;aid_related-0;medical_help-0;medical_products-0;search_and_rescue-0;security-0;military-0;child_alone-0;water-0;food-0;shelter-0;clothing-0;money-0;missing_people-0;refugees-0;death-0;other_aid-0;infrastructure_related-0;transport-0;buildings-0;electricity-0;tools-0;hospitals-0;shops-0;aid_centers-0;other_infrastructure-0;weather_related-0;floods-0;storm-0;fire-0;earth…
626	related-1;request-1;offer-0;aid_related-1;medical_help-1;medical_products-0;search_and_rescue-1;security-0;military-0;child_alone-0;water-1;food-1;shelter-1;clothing-0;money-0;missing_people-0;refugees-0;death-0;other_aid-0;infrastructure_related-0;transport-0;buildings-0;electricity-0;tools-0;hospitals-0;shops-0;aid_centers-0;other_infrastructure-0;weather_related-0;floods-0;storm-0;fire-0;earth…
627	related-1;request-1;offer-0;aid_related-1;medical_help-0;medical_products-0;search_and_rescue-0;security-0;military-0;child_alone-0;water-0;food-1;shelter-0;clothing-0;money-0;missing_people-0;refugees-0;death-0;other_aid-0;infrastructure_related-0;transport-0;buildings-0;electricity-0;tools-0;hospitals-0;shops-0;aid_centers-0;other_infrastructure-0;weather_related-0;floods-0;storm-0;fire-0;earth…
628	related-1;request-1;offer-0;aid_related-1;medical_help-0;medical_products-0;search_and_rescue-0;security-0;military-0;child_alone-0;water-0;food-0;shelter-0;clothing-0;money-0;missing_people-0;refugees-0;death-0;other_aid-1;infrastructure_related-1;transport-0;buildings-0;electricity-1;tools-0;hospitals-0;shops-0;aid_centers-0;other_infrastructure-1;weather_related-0;floods-0;storm-0;fire-0;earth…
629	related-1;request-0;offer-0;aid_related-0;medical_help-0;medical_products-0;search_and_rescue-0;security-0;military-0;child_alone-0;water-0;food-0;shelter-0;clothing-0;money-0;missing_people-0;refugees-0;death-0;other_aid-0;infrastructure_related-0;transport-0;buildings-0;electricity-0;tools-0;hospitals-0;shops-0;aid_centers-0;other_infrastructure-0;weather_related-0;floods-0;storm-0;fire-0;earth…
630	related-1;request-1;offer-0;aid_related-1;medical_help-1;medical_products-0;search_and_rescue-0;security-0;military-0;child_alone-0;water-1;food-0;shelter-0;clothing-0;money-0;missing_people-0;refugees-0;death-0;other_aid-0;infrastructure_related-0;transport-0;buildings-0;electricity-0;tools-0;hospitals-0;shops-0;aid_centers-0;other_infrastructure-0;weather_related-0;floods-0;storm-0;fire-0;earth…
631	related-1;request-0;offer-0;aid_related-0;medical_help-0;medical_products-0;search_and_rescue-0;security-0;military-0;child_alone-0;water-0;food-0;shelter-0;clothing-0;money-0;missing_people-0;refugees-0;death-0;other_aid-0;infrastructure_related-0;transport-0;buildings-0;electricity-0;tools-0;hospitals-0;shops-0;aid_centers-0;other_infrastructure-0;weather_related-0;floods-0;storm-0;fire-0;earth…
633	related-0;request-0;offer-0;aid_related-0;medical_help-0;medical_products-0;search_and_rescue-0;security-0;military-0;child_alone-0;water-0;food-0;shelter-0;clothing-0;money-0;missing_people-0;refugees-0;death-0;other_aid-0;infrastructure_related-0;transport-0;buildings-0;electricity-0;tools-0;hospitals-0;shops-0;aid_centers-0;other_infrastructure-0;weather_related-0;floods-0;storm-0;fire-0;earth…
634	related-1;request-1;offer-0;aid_related-1;medical_help-0;medical_products-0;search_and_rescue-1;security-0;military-0;child_alone-0;water-0;food-0;shelter-0;clothing-0;money-0;missing_people-0;refugees-0;death-0;other_aid-0;infrastructure_related-0;transport-0;buildings-0;electricity-0;tools-0;hospitals-0;shops-0;aid_centers-0;other_infrastructure-0;weather_related-0;floods-0;storm-0;fire-0;earth…
635	related-1;request-1;offer-0;aid_related-1;medical_help-0;medical_products-0;search_and_rescue-0;security-0;military-0;child_alone-0;water-1;food-0;shelter-0;clothing-0;money-0;missing_people-0;refugees-0;death-1;other_aid-0;infrastructure_related-0;transport-0;buildings-0;electricity-0;tools-0;hospitals-0;shops-0;aid_centers-0;other_infrastructure-0;weather_related-0;floods-0;storm-0;fire-0;earth…
636	related-0;request-0;offer-0;aid_related-0;medical_help-0;medical_products-0;search_and_rescue-0;security-0;military-0;child_alone-0;water-0;food-0;shelter-0;clothing-0;money-0;missing_people-0;refugees-0;death-0;other_aid-0;infrastructure_related-0;transport-0;buildings-0;electricity-0;tools-0;hospitals-0;shops-0;aid_centers-0;other_infrastructure-0;weather_related-0;floods-0;storm-0;fire-0;earth…
637	related-1;request-1;offer-0;aid_related-0;medical_help-0;medical_products-0;search_and_rescue-0;security-0;military-0;child_alone-0;water-0;food-0;shelter-0;clothing-0;money-0;missing_people-0;refugees-0;death-0;other_aid-0;infrastructure_related-0;transport-0;buildings-1;electricity-0;tools-0;hospitals-0;shops-0;aid_centers-0;other_infrastructure-0;weather_related-1;floods-0;storm-0;fire-0;earth…
638	related-1;request-1;offer-0;aid_related-1;medical_help-0;medical_products-0;search_and_rescue-0;security-0;military-0;child_alone-0;water-0;food-0;shelter-0;clothing-0;money-0;missing_people-0;refugees-0;death-0;other_aid-1;infrastructure_related-0;transport-0;buildings-0;electricity-0;tools-0;hospitals-0;shops-0;aid_centers-0;other_infrastructure-0;weather_related-0;floods-0;storm-0;fire-0;earth…
639	related-1;request-1;offer-0;aid_related-1;medical_help-0;medical_products-0;search_and_rescue-0;security-0;military-0;child_alone-0;water-1;food-1;shelter-0;clothing-0;money-0;missing_people-0;refugees-0;death-1;other_aid-0;infrastructure_related-0;transport-0;buildings-1;electricity-0;tools-0;hospitals-0;shops-0;aid_centers-0;other_infrastructure-0;weather_related-0;floods-0;storm-0;fire-0;earth…
640	related-1;request-1;offer-0;aid_related-1;medical_help-1;medical_products-0;search_and_rescue-1;security-0;military-0;child_alone-0;water-1;food-0;shelter-0;clothing-0;money-0;missing_people-1;refugees-1;death-1;other_aid-1;infrastructure_related-0;transport-1;buildings-0;electricity-0;tools-0;hospitals-0;shops-0;aid_centers-0;other_infrastructure-0;weather_related-1;floods-1;storm-0;fire-0;earth…
641	related-1;request-1;offer-0;aid_related-1;medical_help-0;medical_products-0;search_and_rescue-0;security-0;military-0;child_alone-0;water-1;food-1;shelter-0;clothing-0;money-0;missing_people-0;refugees-0;death-0;other_aid-0;infrastructure_related-0;transport-0;buildings-0;electricity-0;tools-0;hospitals-0;shops-0;aid_centers-0;other_infrastructure-0;weather_related-0;floods-0;storm-0;fire-0;earth…
642	related-1;request-1;offer-0;aid_related-1;medical_help-0;medical_products-0;search_and_rescue-1;security-0;military-0;child_alone-0;water-0;food-1;shelter-0;clothing-0;money-0;missing_people-0;refugees-0;death-0;other_aid-0;infrastructure_related-0;transport-0;buildings-0;electricity-0;tools-0;hospitals-0;shops-0;aid_centers-0;other_infrastructure-0;weather_related-0;floods-0;storm-0;fire-0;earth…
643	related-1;request-1;offer-0;aid_related-1;medical_help-0;medical_products-0;search_and_rescue-0;security-0;military-0;child_alone-0;water-1;food-1;shelter-0;clothing-0;money-0;missing_people-0;refugees-0;death-0;other_aid-0;infrastructure_related-0;transport-0;buildings-0;electricity-0;tools-0;hospitals-0;shops-0;aid_centers-0;other_infrastructure-0;weather_related-0;floods-0;storm-0;fire-0;earth…
644	related-1;request-1;offer-0;aid_related-0;medical_help-0;medical_products-0;search_and_rescue-0;security-0;military-0;child_alone-0;water-0;food-0;shelter-0;clothing-0;money-0;missing_people-0;refugees-0;death-0;other_aid-0;infrastructure_related-0;transport-0;buildings-0;electricity-0;tools-0;hospitals-0;shops-0;aid_centers-0;other_infrastructure-0;weather_related-0;floods-0;storm-0;fire-0;earth…
645	related-1;request-1;offer-0;aid_related-1;medical_help-0;medical_products-0;search_and_rescue-0;security-0;military-0;child_alone-0;water-0;food-0;shelter-1;clothing-0;money-0;missing_people-0;refugees-0;death-0;other_aid-1;infrastructure_related-0;transport-0;buildings-0;electricity-0;tools-0;hospitals-0;shops-0;aid_centers-0;other_infrastructure-0;weather_related-0;floods-0;storm-0;fire-0;earth…
647	related-1;request-1;offer-0;aid_related-1;medical_help-0;medical_products-0;search_and_rescue-0;security-0;military-0;child_alone-0;water-0;food-1;shelter-1;clothing-0;money-0;missing_people-0;refugees-0;death-0;other_aid-0;infrastructure_related-0;transport-0;buildings-1;electricity-0;tools-0;hospitals-0;shops-0;aid_centers-0;other_infrastructure-0;weather_related-0;floods-0;storm-0;fire-0;earth…
648	related-1;request-1;offer-0;aid_related-1;medical_help-0;medical_products-0;search_and_rescue-0;security-0;military-0;child_alone-0;water-0;food-0;shelter-0;clothing-0;money-0;missing_people-0;refugees-0;death-0;other_aid-1;infrastructure_related-0;transport-0;buildings-0;electricity-0;tools-0;hospitals-0;shops-0;aid_centers-0;other_infrastructure-0;weather_related-0;floods-0;storm-0;fire-0;earth…
649	related-1;request-1;offer-0;aid_related-1;medical_help-0;medical_products-0;search_and_rescue-0;security-0;military-0;child_alone-0;water-0;food-1;shelter-0;clothing-0;money-0;missing_people-0;refugees-0;death-1;other_aid-0;infrastructure_related-0;transport-0;buildings-0;electricity-0;tools-0;hospitals-0;shops-0;aid_centers-0;other_infrastructure-0;weather_related-0;floods-0;storm-0;fire-0;earth…
651	related-1;request-1;offer-0;aid_related-1;medical_help-0;medical_products-0;search_and_rescue-0;security-0;military-0;child_alone-0;water-0;food-1;shelter-1;clothing-0;money-0;missing_people-0;refugees-1;death-0;other_aid-0;infrastructure_related-0;transport-0;buildings-0;electricity-0;tools-0;hospitals-0;shops-0;aid_centers-0;other_infrastructure-0;weather_related-0;floods-0;storm-0;fire-0;earth…
652	related-1;request-1;offer-0;aid_related-1;medical_help-1;medical_products-1;search_and_rescue-0;security-0;military-0;child_alone-0;water-0;food-0;shelter-0;clothing-0;money-0;missing_people-0;refugees-0;death-0;other_aid-0;infrastructure_related-1;transport-0;buildings-0;electricity-0;tools-0;hospitals-1;shops-0;aid_centers-0;other_infrastructure-0;weather_related-0;floods-0;storm-0;fire-0;earth…
653	related-1;request-0;offer-0;aid_related-0;medical_help-0;medical_products-0;search_and_rescue-0;security-0;military-0;child_alone-0;water-0;food-0;shelter-0;clothing-0;money-0;missing_people-0;refugees-0;death-0;other_aid-0;infrastructure_related-0;transport-0;buildings-0;electricity-0;tools-0;hospitals-0;shops-0;aid_centers-0;other_infrastructure-0;weather_related-0;floods-0;storm-0;fire-0;earth…
654	related-1;request-1;offer-0;aid_related-0;medical_help-0;medical_products-0;search_and_rescue-0;security-0;military-0;child_alone-0;water-0;food-0;shelter-0;clothing-0;money-0;missing_people-0;refugees-0;death-0;other_aid-0;infrastructure_related-0;transport-0;buildings-0;electricity-0;tools-0;hospitals-0;shops-0;aid_centers-0;other_infrastructure-0;weather_related-0;floods-0;storm-0;fire-0;earth…
655	related-1;request-1;offer-0;aid_related-1;medical_help-0;medical_products-0;search_and_rescue-0;security-0;military-0;child_alone-0;water-1;food-1;shelter-0;clothing-0;money-0;missing_people-0;refugees-0;death-0;other_aid-1;infrastructure_related-1;transport-0;buildings-0;electricity-0;tools-0;hospitals-0;shops-0;aid_centers-0;other_infrastructure-1;weather_related-0;floods-0;storm-0;fire-0;earth…
656	related-1;request-1;offer-0;aid_related-1;medical_help-1;medical_products-1;search_and_rescue-0;security-0;military-0;child_alone-0;water-1;food-1;shelter-1;clothing-0;money-0;missing_people-0;refugees-0;death-0;other_aid-0;infrastructure_related-0;transport-0;buildings-1;electricity-0;tools-0;hospitals-0;shops-0;aid_centers-0;other_infrastructure-0;weather_related-1;floods-0;storm-0;fire-0;earth…
657	related-0;request-0;offer-0;aid_related-0;medical_help-0;medical_products-0;search_and_rescue-0;security-0;military-0;child_alone-0;water-0;food-0;shelter-0;clothing-0;money-0;missing_people-0;refugees-0;death-0;other_aid-0;infrastructure_related-0;transport-0;buildings-0;electricity-0;tools-0;hospitals-0;shops-0;aid_centers-0;other_infrastructure-0;weather_related-0;floods-0;storm-0;fire-0;earth…
658	related-1;request-1;offer-0;aid_related-1;medical_help-0;medical_products-0;search_and_rescue-0;security-0;military-0;child_alone-0;water-0;food-1;shelter-0;clothing-0;money-0;missing_people-0;refugees-0;death-0;other_aid-0;infrastructure_related-0;transport-0;buildings-0;electricity-0;tools-0;hospitals-0;shops-0;aid_centers-0;other_infrastructure-0;weather_related-0;floods-0;storm-0;fire-0;earth…
659	related-1;request-1;offer-0;aid_related-1;medical_help-0;medical_products-0;search_and_rescue-0;security-0;military-0;child_alone-0;water-1;food-1;shelter-1;clothing-0;money-0;missing_people-0;refugees-0;death-0;other_aid-0;infrastructure_related-0;transport-0;buildings-1;electricity-0;tools-0;hospitals-0;shops-0;aid_centers-0;other_infrastructure-0;weather_related-0;floods-0;storm-0;fire-0;earth…
660	related-1;request-1;offer-0;aid_related-1;medical_help-0;medical_products-0;search_and_rescue-0;security-0;military-0;child_alone-0;water-0;food-1;shelter-1;clothing-0;money-0;missing_people-0;refugees-0;death-0;other_aid-0;infrastructure_related-0;transport-0;buildings-1;electricity-0;tools-0;hospitals-0;shops-0;aid_centers-0;other_infrastructure-0;weather_related-0;floods-0;storm-0;fire-0;earth…
661	related-1;request-1;offer-0;aid_related-1;medical_help-0;medical_products-0;search_and_rescue-0;security-0;military-0;child_alone-0;water-0;food-1;shelter-0;clothing-0;money-0;missing_people-0;refugees-0;death-0;other_aid-0;infrastructure_related-0;transport-0;buildings-0;electricity-0;tools-0;hospitals-0;shops-0;aid_centers-0;other_infrastructure-0;weather_related-0;floods-0;storm-0;fire-0;earth…
662	related-0;request-0;offer-0;aid_related-0;medical_help-0;medical_products-0;search_and_rescue-0;security-0;military-0;child_alone-0;water-0;food-0;shelter-0;clothing-0;money-0;missing_people-0;refugees-0;death-0;other_aid-0;infrastructure_related-0;transport-0;buildings-0;electricity-0;tools-0;hospitals-0;shops-0;aid_centers-0;other_infrastructure-0;weather_related-0;floods-0;storm-0;fire-0;earth…
663	related-1;request-0;offer-0;aid_related-0;medical_help-0;medical_products-0;search_and_rescue-0;security-0;military-0;child_alone-0;water-0;food-0;shelter-0;clothing-0;money-0;missing_people-0;refugees-0;death-0;other_aid-0;infrastructure_related-0;transport-0;buildings-0;electricity-0;tools-0;hospitals-0;shops-0;aid_centers-0;other_infrastructure-0;weather_related-0;floods-0;storm-0;fire-0;earth…
664	related-1;request-1;offer-0;aid_related-1;medical_help-0;medical_products-0;search_and_rescue-0;security-0;military-0;child_alone-0;water-0;food-1;shelter-0;clothing-1;money-0;missing_people-0;refugees-0;death-0;other_aid-0;infrastructure_related-0;transport-0;buildings-0;electricity-0;tools-0;hospitals-0;shops-0;aid_centers-0;other_infrastructure-0;weather_related-0;floods-0;storm-0;fire-0;earth…
666	related-1;request-1;offer-0;aid_related-1;medical_help-0;medical_products-0;search_and_rescue-0;security-0;military-0;child_alone-0;water-0;food-0;shelter-0;clothing-0;money-0;missing_people-0;refugees-0;death-0;other_aid-1;infrastructure_related-0;transport-0;buildings-0;electricity-0;tools-0;hospitals-0;shops-0;aid_centers-0;other_infrastructure-0;weather_related-0;floods-0;storm-0;fire-0;earth…
667	related-0;request-0;offer-0;aid_related-0;medical_help-0;medical_products-0;search_and_rescue-0;security-0;military-0;child_alone-0;water-0;food-0;shelter-0;clothing-0;money-0;missing_people-0;refugees-0;death-0;other_aid-0;infrastructure_related-0;transport-0;buildings-0;electricity-0;tools-0;hospitals-0;shops-0;aid_centers-0;other_infrastructure-0;weather_related-0;floods-0;storm-0;fire-0;earth…
669	related-1;request-1;offer-0;aid_related-1;medical_help-0;medical_products-0;search_and_rescue-0;security-0;military-0;child_alone-0;water-0;food-0;shelter-0;clothing-0;money-0;missing_people-0;refugees-0;death-0;other_aid-1;infrastructure_related-0;transport-0;buildings-0;electricity-0;tools-0;hospitals-0;shops-0;aid_centers-0;other_infrastructure-0;weather_related-0;floods-0;storm-0;fire-0;earth…
670	related-1;request-0;offer-0;aid_related-0;medical_help-0;medical_products-0;search_and_rescue-0;security-0;military-0;child_alone-0;water-0;food-0;shelter-0;clothing-0;money-0;missing_people-0;refugees-0;death-0;other_aid-0;infrastructure_related-0;transport-0;buildings-0;electricity-0;tools-0;hospitals-0;shops-0;aid_centers-0;other_infrastructure-0;weather_related-0;floods-0;storm-0;fire-0;earth…
671	related-1;request-0;offer-0;aid_related-0;medical_help-0;medical_products-0;search_and_rescue-0;security-0;military-0;child_alone-0;water-0;food-0;shelter-0;clothing-0;money-0;missing_people-0;refugees-0;death-0;other_aid-0;infrastructure_related-0;transport-0;buildings-0;electricity-0;tools-0;hospitals-0;shops-0;aid_centers-0;other_infrastructure-0;weather_related-0;floods-0;storm-0;fire-0;earth…
673	related-1;request-0;offer-0;aid_related-0;medical_help-0;medical_products-0;search_and_rescue-0;security-0;military-0;child_alone-0;water-0;food-0;shelter-0;clothing-0;money-0;missing_people-0;refugees-0;death-0;other_aid-0;infrastructure_related-0;transport-0;buildings-0;electricity-0;tools-0;hospitals-0;shops-0;aid_centers-0;other_infrastructure-0;weather_related-0;floods-0;storm-0;fire-0;earth…
674	related-1;request-0;offer-0;aid_related-1;medical_help-0;medical_products-0;search_and_rescue-0;security-0;military-0;child_alone-0;water-0;food-0;shelter-1;clothing-0;money-0;missing_people-0;refugees-0;death-0;other_aid-0;infrastructure_related-0;transport-0;buildings-0;electricity-0;tools-0;hospitals-0;shops-0;aid_centers-0;other_infrastructure-0;weather_related-0;floods-0;storm-0;fire-0;earth…
675	related-0;request-0;offer-0;aid_related-0;medical_help-0;medical_products-0;search_and_rescue-0;security-0;military-0;child_alone-0;water-0;food-0;shelter-0;clothing-0;money-0;missing_people-0;refugees-0;death-0;other_aid-0;infrastructure_related-0;transport-0;buildings-0;electricity-0;tools-0;hospitals-0;shops-0;aid_centers-0;other_infrastructure-0;weather_related-0;floods-0;storm-0;fire-0;earth…
676	related-1;request-1;offer-0;aid_related-1;medical_help-1;medical_products-0;search_and_rescue-0;security-0;military-0;child_alone-0;water-0;food-0;shelter-0;clothing-0;money-0;missing_people-0;refugees-0;death-0;other_aid-0;infrastructure_related-0;transport-1;buildings-0;electricity-0;tools-0;hospitals-0;shops-0;aid_centers-0;other_infrastructure-0;weather_related-1;floods-1;storm-0;fire-0;earth…
678	related-1;request-1;offer-0;aid_related-1;medical_help-0;medical_products-0;search_and_rescue-0;security-0;military-0;child_alone-0;water-0;food-1;shelter-0;clothing-0;money-0;missing_people-0;refugees-0;death-0;other_aid-0;infrastructure_related-0;transport-0;buildings-0;electricity-0;tools-0;hospitals-0;shops-0;aid_centers-0;other_infrastructure-0;weather_related-0;floods-0;storm-0;fire-0;earth…
679	related-1;request-1;offer-0;aid_related-1;medical_help-0;medical_products-0;search_and_rescue-0;security-0;military-0;child_alone-0;water-1;food-1;shelter-1;clothing-0;money-0;missing_people-0;refugees-0;death-0;other_aid-0;infrastructure_related-0;transport-0;buildings-0;electricity-0;tools-0;hospitals-0;shops-0;aid_centers-0;other_infrastructure-0;weather_related-0;floods-0;storm-0;fire-0;earth…
680	related-1;request-1;offer-0;aid_related-1;medical_help-1;medical_products-0;search_and_rescue-1;security-0;military-0;child_alone-0;water-1;food-1;shelter-0;clothing-0;money-0;missing_people-1;refugees-0;death-0;other_aid-0;infrastructure_related-0;transport-0;buildings-0;electricity-0;tools-0;hospitals-0;shops-0;aid_centers-0;other_infrastructure-0;weather_related-0;floods-0;storm-0;fire-0;earth…
681	related-1;request-0;offer-0;aid_related-1;medical_help-0;medical_products-0;search_and_rescue-0;security-0;military-0;child_alone-0;water-0;food-0;shelter-0;clothing-0;money-0;missing_people-0;refugees-0;death-0;other_aid-1;infrastructure_related-0;transport-0;buildings-0;electricity-0;tools-0;hospitals-0;shops-0;aid_centers-0;other_infrastructure-0;weather_related-0;floods-0;storm-0;fire-0;earth…
682	related-1;request-0;offer-0;aid_related-1;medical_help-0;medical_products-0;search_and_rescue-0;security-0;military-0;child_alone-0;water-0;food-1;shelter-1;clothing-0;money-0;missing_people-0;refugees-0;death-0;other_aid-0;infrastructure_related-0;transport-0;buildings-0;electricity-0;tools-0;hospitals-0;shops-0;aid_centers-0;other_infrastructure-0;weather_related-0;floods-0;storm-0;fire-0;earth…
683	related-1;request-1;offer-0;aid_related-1;medical_help-0;medical_products-0;search_and_rescue-0;security-0;military-0;child_alone-0;water-0;food-0;shelter-1;clothing-0;money-0;missing_people-0;refugees-0;death-0;other_aid-0;infrastructure_related-0;transport-0;buildings-0;electricity-0;tools-0;hospitals-0;shops-0;aid_centers-0;other_infrastructure-0;weather_related-0;floods-0;storm-0;fire-0;earth…
684	related-1;request-1;offer-0;aid_related-1;medical_help-0;medical_products-0;search_and_rescue-0;security-0;military-0;child_alone-0;water-1;food-1;shelter-0;clothing-0;money-0;missing_people-0;refugees-0;death-0;other_aid-0;infrastructure_related-0;transport-0;buildings-0;electricity-0;tools-0;hospitals-0;shops-0;aid_centers-0;other_infrastructure-0;weather_related-0;floods-0;storm-0;fire-0;earth…
685	related-1;request-1;offer-0;aid_related-1;medical_help-0;medical_products-0;search_and_rescue-0;security-0;military-0;child_alone-0;water-0;food-0;shelter-0;clothing-0;money-0;missing_people-1;refugees-0;death-0;other_aid-0;infrastructure_related-0;transport-0;buildings-0;electricity-0;tools-0;hospitals-0;shops-0;aid_centers-0;other_infrastructure-0;weather_related-0;floods-0;storm-0;fire-0;earth…
686	related-1;request-1;offer-0;aid_related-1;medical_help-0;medical_products-0;search_and_rescue-0;security-0;military-0;child_alone-0;water-1;food-1;shelter-0;clothing-0;money-0;missing_people-0;refugees-0;death-0;other_aid-0;infrastructure_related-0;transport-0;buildings-0;electricity-0;tools-0;hospitals-0;shops-0;aid_centers-0;other_infrastructure-0;weather_related-0;floods-0;storm-0;fire-0;earth…
687	related-1;request-1;offer-0;aid_related-1;medical_help-0;medical_products-0;search_and_rescue-0;security-0;military-0;child_alone-0;water-0;food-0;shelter-0;clothing-0;money-0;missing_people-0;refugees-0;death-0;other_aid-1;infrastructure_related-0;transport-0;buildings-0;electricity-0;tools-0;hospitals-0;shops-0;aid_centers-0;other_infrastructure-0;weather_related-0;floods-0;storm-0;fire-0;earth…
688	related-1;request-1;offer-0;aid_related-1;medical_help-0;medical_products-0;search_and_rescue-0;security-0;military-0;child_alone-0;water-1;food-1;shelter-1;clothing-1;money-0;missing_people-0;refugees-0;death-0;other_aid-1;infrastructure_related-0;transport-0;buildings-0;electricity-0;tools-0;hospitals-0;shops-0;aid_centers-0;other_infrastructure-0;weather_related-0;floods-0;storm-0;fire-0;earth…
689	related-1;request-0;offer-0;aid_related-0;medical_help-0;medical_products-0;search_and_rescue-0;security-0;military-0;child_alone-0;water-0;food-0;shelter-0;clothing-0;money-0;missing_people-0;refugees-0;death-0;other_aid-0;infrastructure_related-0;transport-0;buildings-0;electricity-0;tools-0;hospitals-0;shops-0;aid_centers-0;other_infrastructure-0;weather_related-0;floods-0;storm-0;fire-0;earth…
690	related-1;request-1;offer-0;aid_related-1;medical_help-1;medical_products-1;search_and_rescue-0;security-0;military-0;child_alone-0;water-1;food-1;shelter-0;clothing-0;money-0;missing_people-0;refugees-0;death-0;other_aid-0;infrastructure_related-0;transport-0;buildings-0;electricity-0;tools-0;hospitals-0;shops-0;aid_centers-0;other_infrastructure-0;weather_related-0;floods-0;storm-0;fire-0;earth…
691	related-1;request-1;offer-0;aid_related-1;medical_help-0;medical_products-0;search_and_rescue-0;security-0;military-0;child_alone-0;water-1;food-1;shelter-0;clothing-0;money-0;missing_people-0;refugees-0;death-0;other_aid-0;infrastructure_related-0;transport-0;buildings-0;electricity-0;tools-0;hospitals-0;shops-0;aid_centers-0;other_infrastructure-0;weather_related-0;floods-0;storm-0;fire-0;earth…
692	related-1;request-1;offer-0;aid_related-1;medical_help-1;medical_products-0;search_and_rescue-0;security-0;military-0;child_alone-0;water-1;food-1;shelter-0;clothing-0;money-0;missing_people-0;refugees-0;death-0;other_aid-0;infrastructure_related-0;transport-0;buildings-0;electricity-0;tools-0;hospitals-0;shops-0;aid_centers-0;other_infrastructure-0;weather_related-0;floods-0;storm-0;fire-0;earth…
694	related-1;request-1;offer-0;aid_related-1;medical_help-1;medical_products-0;search_and_rescue-1;security-0;military-0;child_alone-0;water-0;food-0;shelter-0;clothing-0;money-0;missing_people-0;refugees-0;death-0;other_aid-0;infrastructure_related-0;transport-0;buildings-0;electricity-0;tools-0;hospitals-0;shops-0;aid_centers-0;other_infrastructure-0;weather_related-0;floods-0;storm-0;fire-0;earth…
695	related-1;request-1;offer-0;aid_related-1;medical_help-0;medical_products-0;search_and_rescue-0;security-0;military-0;child_alone-0;water-1;food-1;shelter-1;clothing-1;money-0;missing_people-0;refugees-0;death-0;other_aid-0;infrastructure_related-0;transport-0;buildings-1;electricity-0;tools-0;hospitals-0;shops-0;aid_centers-0;other_infrastructure-0;weather_related-1;floods-0;storm-0;fire-0;earth…
696	related-1;request-1;offer-0;aid_related-1;medical_help-0;medical_products-0;search_and_rescue-1;security-0;military-0;child_alone-0;water-0;food-0;shelter-0;clothing-0;money-0;missing_people-0;refugees-0;death-1;other_aid-0;infrastructure_related-0;transport-0;buildings-0;electricity-0;tools-0;hospitals-0;shops-0;aid_centers-0;other_infrastructure-0;weather_related-0;floods-0;storm-0;fire-0;earth…
697	related-1;request-1;offer-0;aid_related-1;medical_help-0;medical_products-0;search_and_rescue-0;security-0;military-0;child_alone-0;water-0;food-0;shelter-0;clothing-0;money-1;missing_people-0;refugees-0;death-0;other_aid-0;infrastructure_related-0;transport-0;buildings-0;electricity-0;tools-0;hospitals-0;shops-0;aid_centers-0;other_infrastructure-0;weather_related-0;floods-0;storm-0;fire-0;earth…
698	related-1;request-1;offer-0;aid_related-1;medical_help-1;medical_products-0;search_and_rescue-0;security-0;military-0;child_alone-0;water-1;food-1;shelter-1;clothing-1;money-0;missing_people-0;refugees-1;death-0;other_aid-1;infrastructure_related-0;transport-0;buildings-1;electricity-0;tools-0;hospitals-0;shops-0;aid_centers-0;other_infrastructure-0;weather_related-1;floods-0;storm-0;fire-0;earth…
699	related-1;request-1;offer-0;aid_related-1;medical_help-0;medical_products-0;search_and_rescue-0;security-0;military-0;child_alone-0;water-1;food-1;shelter-1;clothing-0;money-0;missing_people-0;refugees-0;death-0;other_aid-0;infrastructure_related-0;transport-0;buildings-0;electricity-0;tools-0;hospitals-0;shops-0;aid_centers-0;other_infrastructure-0;weather_related-0;floods-0;storm-0;fire-0;earth…
700	related-2;request-0;offer-0;aid_related-0;medical_help-0;medical_products-0;search_and_rescue-0;security-0;military-0;child_alone-0;water-0;food-0;shelter-0;clothing-0;money-0;missing_people-0;refugees-0;death-0;other_aid-0;infrastructure_related-0;transport-0;buildings-0;electricity-0;tools-0;hospitals-0;shops-0;aid_centers-0;other_infrastructure-0;weather_related-0;floods-0;storm-0;fire-0;earth…
701	related-1;request-0;offer-0;aid_related-0;medical_help-0;medical_products-0;search_and_rescue-0;security-0;military-0;child_alone-0;water-0;food-0;shelter-0;clothing-0;money-0;missing_people-0;refugees-0;death-0;other_aid-0;infrastructure_related-0;transport-0;buildings-0;electricity-0;tools-0;hospitals-0;shops-0;aid_centers-0;other_infrastructure-0;weather_related-0;floods-0;storm-0;fire-0;earth…
703	related-1;request-1;offer-0;aid_related-1;medical_help-0;medical_products-0;search_and_rescue-0;security-0;military-0;child_alone-0;water-0;food-0;shelter-0;clothing-0;money-0;missing_people-0;refugees-0;death-0;other_aid-1;infrastructure_related-0;transport-0;buildings-0;electricity-0;tools-0;hospitals-0;shops-0;aid_centers-0;other_infrastructure-0;weather_related-0;floods-0;storm-0;fire-0;earth…
704	related-1;request-1;offer-0;aid_related-1;medical_help-0;medical_products-0;search_and_rescue-0;security-0;military-0;child_alone-0;water-0;food-1;shelter-1;clothing-0;money-0;missing_people-0;refugees-0;death-0;other_aid-0;infrastructure_related-0;transport-0;buildings-0;electricity-0;tools-0;hospitals-0;shops-0;aid_centers-0;other_infrastructure-0;weather_related-0;floods-0;storm-0;fire-0;earth…
705	related-1;request-1;offer-0;aid_related-1;medical_help-0;medical_products-0;search_and_rescue-0;security-0;military-0;child_alone-0;water-0;food-1;shelter-0;clothing-0;money-0;missing_people-0;refugees-0;death-0;other_aid-0;infrastructure_related-0;transport-0;buildings-0;electricity-0;tools-0;hospitals-0;shops-0;aid_centers-0;other_infrastructure-0;weather_related-0;floods-0;storm-0;fire-0;earth…
706	related-1;request-1;offer-0;aid_related-1;medical_help-0;medical_products-0;search_and_rescue-0;security-0;military-0;child_alone-0;water-0;food-0;shelter-0;clothing-0;money-0;missing_people-0;refugees-0;death-0;other_aid-1;infrastructure_related-0;transport-0;buildings-0;electricity-0;tools-0;hospitals-0;shops-0;aid_centers-0;other_infrastructure-0;weather_related-0;floods-0;storm-0;fire-0;earth…
708	related-0;request-0;offer-0;aid_related-0;medical_help-0;medical_products-0;search_and_rescue-0;security-0;military-0;child_alone-0;water-0;food-0;shelter-0;clothing-0;money-0;missing_people-0;refugees-0;death-0;other_aid-0;infrastructure_related-0;transport-0;buildings-0;electricity-0;tools-0;hospitals-0;shops-0;aid_centers-0;other_infrastructure-0;weather_related-0;floods-0;storm-0;fire-0;earth…
709	related-1;request-1;offer-0;aid_related-1;medical_help-0;medical_products-0;search_and_rescue-0;security-0;military-0;child_alone-0;water-0;food-0;shelter-1;clothing-0;money-0;missing_people-0;refugees-1;death-0;other_aid-0;infrastructure_related-0;transport-0;buildings-1;electricity-0;tools-0;hospitals-0;shops-0;aid_centers-0;other_infrastructure-0;weather_related-1;floods-0;storm-0;fire-0;earth…
710	related-1;request-0;offer-0;aid_related-0;medical_help-0;medical_products-0;search_and_rescue-0;security-0;military-0;child_alone-0;water-0;food-0;shelter-0;clothing-0;money-0;missing_people-0;refugees-0;death-0;other_aid-0;infrastructure_related-0;transport-0;buildings-0;electricity-0;tools-0;hospitals-0;shops-0;aid_centers-0;other_infrastructure-0;weather_related-0;floods-0;storm-0;fire-0;earth…
711	related-1;request-1;offer-0;aid_related-0;medical_help-0;medical_products-0;search_and_rescue-0;security-0;military-0;child_alone-0;water-0;food-0;shelter-0;clothing-0;money-0;missing_people-0;refugees-0;death-0;other_aid-0;infrastructure_related-0;transport-0;buildings-0;electricity-0;tools-0;hospitals-0;shops-0;aid_centers-0;other_infrastructure-0;weather_related-0;floods-0;storm-0;fire-0;earth…
712	related-1;request-1;offer-0;aid_related-0;medical_help-0;medical_products-0;search_and_rescue-0;security-0;military-0;child_alone-0;water-0;food-0;shelter-0;clothing-0;money-0;missing_people-0;refugees-0;death-0;other_aid-0;infrastructure_related-0;transport-0;buildings-0;electricity-0;tools-0;hospitals-0;shops-0;aid_centers-0;other_infrastructure-0;weather_related-0;floods-0;storm-0;fire-0;earth…
714	related-1;request-0;offer-0;aid_related-0;medical_help-0;medical_products-0;search_and_rescue-0;security-0;military-0;child_alone-0;water-0;food-0;shelter-0;clothing-0;money-0;missing_people-0;refugees-0;death-0;other_aid-0;infrastructure_related-0;transport-0;buildings-0;electricity-0;tools-0;hospitals-0;shops-0;aid_centers-0;other_infrastructure-0;weather_related-1;floods-0;storm-0;fire-0;earth…
715	related-0;request-0;offer-0;aid_related-0;medical_help-0;medical_products-0;search_and_rescue-0;security-0;military-0;child_alone-0;water-0;food-0;shelter-0;clothing-0;money-0;missing_people-0;refugees-0;death-0;other_aid-0;infrastructure_related-0;transport-0;buildings-0;electricity-0;tools-0;hospitals-0;shops-0;aid_centers-0;other_infrastructure-0;weather_related-0;floods-0;storm-0;fire-0;earth…
718	related-1;request-1;offer-0;aid_related-1;medical_help-0;medical_products-0;search_and_rescue-1;security-0;military-0;child_alone-0;water-0;food-0;shelter-0;clothing-0;money-0;missing_people-0;refugees-0;death-0;other_aid-0;infrastructure_related-0;transport-0;buildings-0;electricity-0;tools-0;hospitals-0;shops-0;aid_centers-0;other_infrastructure-0;weather_related-0;floods-0;storm-0;fire-0;earth…
719	related-0;request-0;offer-0;aid_related-0;medical_help-0;medical_products-0;search_and_rescue-0;security-0;military-0;child_alone-0;water-0;food-0;shelter-0;clothing-0;money-0;missing_people-0;refugees-0;death-0;other_aid-0;infrastructure_related-0;transport-0;buildings-0;electricity-0;tools-0;hospitals-0;shops-0;aid_centers-0;other_infrastructure-0;weather_related-0;floods-0;storm-0;fire-0;earth…
720	related-1;request-1;offer-0;aid_related-1;medical_help-1;medical_products-1;search_and_rescue-0;security-0;military-0;child_alone-0;water-0;food-1;shelter-0;clothing-0;money-0;missing_people-0;refugees-0;death-0;other_aid-0;infrastructure_related-0;transport-0;buildings-0;electricity-0;tools-0;hospitals-0;shops-0;aid_centers-0;other_infrastructure-0;weather_related-0;floods-0;storm-0;fire-0;earth…
721	related-1;request-1;offer-0;aid_related-1;medical_help-0;medical_products-0;search_and_rescue-0;security-0;military-0;child_alone-0;water-0;food-1;shelter-0;clothing-0;money-0;missing_people-0;refugees-0;death-0;other_aid-0;infrastructure_related-0;transport-0;buildings-0;electricity-0;tools-0;hospitals-0;shops-0;aid_centers-0;other_infrastructure-0;weather_related-0;floods-0;storm-0;fire-0;earth…
726	related-1;request-0;offer-0;aid_related-1;medical_help-0;medical_products-0;search_and_rescue-0;security-0;military-0;child_alone-0;water-0;food-0;shelter-0;clothing-0;money-0;missing_people-0;refugees-0;death-1;other_aid-0;infrastructure_related-0;transport-0;buildings-0;electricity-0;tools-0;hospitals-0;shops-0;aid_centers-0;other_infrastructure-0;weather_related-0;floods-0;storm-0;fire-0;earth…
727	related-1;request-1;offer-0;aid_related-1;medical_help-1;medical_products-0;search_and_rescue-1;security-0;military-0;child_alone-0;water-0;food-0;shelter-1;clothing-0;money-0;missing_people-0;refugees-0;death-1;other_aid-0;infrastructure_related-0;transport-0;buildings-1;electricity-0;tools-0;hospitals-0;shops-0;aid_centers-0;other_infrastructure-0;weather_related-0;floods-0;storm-0;fire-0;earth…
729	related-1;request-0;offer-0;aid_related-1;medical_help-0;medical_products-0;search_and_rescue-0;security-0;military-0;child_alone-0;water-0;food-0;shelter-0;clothing-0;money-0;missing_people-0;refugees-0;death-0;other_aid-1;infrastructure_related-0;transport-0;buildings-0;electricity-0;tools-0;hospitals-0;shops-0;aid_centers-0;other_infrastructure-0;weather_related-0;floods-0;storm-0;fire-0;earth…
730	related-1;request-1;offer-0;aid_related-1;medical_help-0;medical_products-0;search_and_rescue-0;security-0;military-0;child_alone-0;water-0;food-0;shelter-0;clothing-0;money-0;missing_people-0;refugees-0;death-0;other_aid-1;infrastructure_related-0;transport-0;buildings-0;electricity-0;tools-0;hospitals-0;shops-0;aid_centers-0;other_infrastructure-0;weather_related-0;floods-0;storm-0;fire-0;earth…
731	related-1;request-1;offer-0;aid_related-1;medical_help-0;medical_products-0;search_and_rescue-0;security-0;military-0;child_alone-0;water-1;food-1;shelter-0;clothing-0;money-0;missing_people-0;refugees-0;death-0;other_aid-0;infrastructure_related-0;transport-0;buildings-0;electricity-0;tools-0;hospitals-0;shops-0;aid_centers-0;other_infrastructure-0;weather_related-0;floods-0;storm-0;fire-0;earth…
733	related-0;request-0;offer-0;aid_related-0;medical_help-0;medical_products-0;search_and_rescue-0;security-0;military-0;child_alone-0;water-0;food-0;shelter-0;clothing-0;money-0;missing_people-0;refugees-0;death-0;other_aid-0;infrastructure_related-0;transport-0;buildings-0;electricity-0;tools-0;hospitals-0;shops-0;aid_centers-0;other_infrastructure-0;weather_related-0;floods-0;storm-0;fire-0;earth…
734	related-1;request-1;offer-0;aid_related-1;medical_help-0;medical_products-0;search_and_rescue-0;security-0;military-0;child_alone-0;water-0;food-0;shelter-0;clothing-0;money-0;missing_people-0;refugees-1;death-1;other_aid-0;infrastructure_related-0;transport-0;buildings-0;electricity-0;tools-0;hospitals-0;shops-0;aid_centers-0;other_infrastructure-0;weather_related-1;floods-0;storm-0;fire-0;earth…
735	related-1;request-1;offer-0;aid_related-1;medical_help-0;medical_products-1;search_and_rescue-0;security-0;military-0;child_alone-0;water-1;food-1;shelter-0;clothing-0;money-0;missing_people-0;refugees-0;death-0;other_aid-0;infrastructure_related-0;transport-0;buildings-0;electricity-0;tools-0;hospitals-0;shops-0;aid_centers-0;other_infrastructure-0;weather_related-0;floods-0;storm-0;fire-0;earth…
736	related-1;request-0;offer-0;aid_related-0;medical_help-0;medical_products-0;search_and_rescue-0;security-0;military-0;child_alone-0;water-0;food-0;shelter-0;clothing-0;money-0;missing_people-0;refugees-0;death-0;other_aid-0;infrastructure_related-0;transport-0;buildings-0;electricity-0;tools-0;hospitals-0;shops-0;aid_centers-0;other_infrastructure-0;weather_related-0;floods-0;storm-0;fire-0;earth…
737	related-0;request-0;offer-0;aid_related-0;medical_help-0;medical_products-0;search_and_rescue-0;security-0;military-0;child_alone-0;water-0;food-0;shelter-0;clothing-0;money-0;missing_people-0;refugees-0;death-0;other_aid-0;infrastructure_related-0;transport-0;buildings-0;electricity-0;tools-0;hospitals-0;shops-0;aid_centers-0;other_infrastructure-0;weather_related-0;floods-0;storm-0;fire-0;earth…
738	related-1;request-1;offer-0;aid_related-1;medical_help-1;medical_products-0;search_and_rescue-0;security-0;military-0;child_alone-0;water-0;food-1;shelter-0;clothing-0;money-0;missing_people-0;refugees-0;death-0;other_aid-0;infrastructure_related-0;transport-0;buildings-0;electricity-0;tools-0;hospitals-0;shops-0;aid_centers-0;other_infrastructure-0;weather_related-0;floods-0;storm-0;fire-0;earth…
740	related-1;request-1;offer-0;aid_related-1;medical_help-0;medical_products-0;search_and_rescue-0;security-0;military-0;child_alone-0;water-0;food-0;shelter-1;clothing-0;money-0;missing_people-0;refugees-0;death-0;other_aid-0;infrastructure_related-0;transport-0;buildings-0;electricity-0;tools-0;hospitals-0;shops-0;aid_centers-0;other_infrastructure-0;weather_related-0;floods-0;storm-0;fire-0;earth…
741	related-1;request-0;offer-0;aid_related-0;medical_help-0;medical_products-0;search_and_rescue-0;security-0;military-0;child_alone-0;water-0;food-0;shelter-0;clothing-0;money-0;missing_people-0;refugees-0;death-0;other_aid-0;infrastructure_related-0;transport-0;buildings-0;electricity-0;tools-0;hospitals-0;shops-0;aid_centers-0;other_infrastructure-0;weather_related-1;floods-0;storm-1;fire-0;earth…
742	related-0;request-0;offer-0;aid_related-0;medical_help-0;medical_products-0;search_and_rescue-0;security-0;military-0;child_alone-0;water-0;food-0;shelter-0;clothing-0;money-0;missing_people-0;refugees-0;death-0;other_aid-0;infrastructure_related-0;transport-0;buildings-0;electricity-0;tools-0;hospitals-0;shops-0;aid_centers-0;other_infrastructure-0;weather_related-0;floods-0;storm-0;fire-0;earth…
743	related-1;request-1;offer-0;aid_related-1;medical_help-0;medical_products-0;search_and_rescue-0;security-0;military-0;child_alone-0;water-0;food-1;shelter-0;clothing-0;money-0;missing_people-0;refugees-0;death-0;other_aid-0;infrastructure_related-0;transport-0;buildings-0;electricity-0;tools-0;hospitals-0;shops-0;aid_centers-0;other_infrastructure-0;weather_related-0;floods-0;storm-0;fire-0;earth…
745	related-1;request-1;offer-0;aid_related-1;medical_help-1;medical_products-0;search_and_rescue-0;security-0;military-0;child_alone-0;water-0;food-0;shelter-0;clothing-0;money-0;missing_people-0;refugees-0;death-0;other_aid-0;infrastructure_related-0;transport-0;buildings-0;electricity-0;tools-0;hospitals-0;shops-0;aid_centers-0;other_infrastructure-0;weather_related-0;floods-0;storm-0;fire-0;earth…
749	related-1;request-1;offer-0;aid_related-1;medical_help-1;medical_products-1;search_and_rescue-0;security-0;military-0;child_alone-0;water-1;food-0;shelter-1;clothing-0;money-0;missing_people-0;refugees-0;death-0;other_aid-0;infrastructure_related-0;transport-0;buildings-0;electricity-0;tools-0;hospitals-0;shops-0;aid_centers-0;other_infrastructure-0;weather_related-0;floods-0;storm-0;fire-0;earth…
750	related-1;request-1;offer-0;aid_related-1;medical_help-0;medical_products-0;search_and_rescue-0;security-0;military-0;child_alone-0;water-1;food-1;shelter-0;clothing-0;money-0;missing_people-0;refugees-0;death-0;other_aid-0;infrastructure_related-0;transport-0;buildings-0;electricity-0;tools-0;hospitals-0;shops-0;aid_centers-0;other_infrastructure-0;weather_related-0;floods-0;storm-0;fire-0;earth…
751	related-1;request-1;offer-0;aid_related-0;medical_help-0;medical_products-0;search_and_rescue-0;security-0;military-0;child_alone-0;water-0;food-0;shelter-0;clothing-0;money-0;missing_people-0;refugees-0;death-0;other_aid-0;infrastructure_related-0;transport-0;buildings-0;electricity-0;tools-0;hospitals-0;shops-0;aid_centers-0;other_infrastructure-0;weather_related-0;floods-0;storm-0;fire-0;earth…
752	related-1;request-0;offer-0;aid_related-0;medical_help-0;medical_products-0;search_and_rescue-0;security-0;military-0;child_alone-0;water-0;food-0;shelter-0;clothing-0;money-0;missing_people-0;refugees-0;death-0;other_aid-0;infrastructure_related-0;transport-0;buildings-0;electricity-0;tools-0;hospitals-0;shops-0;aid_centers-0;other_infrastructure-0;weather_related-0;floods-0;storm-0;fire-0;earth…
756	related-0;request-0;offer-0;aid_related-0;medical_help-0;medical_products-0;search_and_rescue-0;security-0;military-0;child_alone-0;water-0;food-0;shelter-0;clothing-0;money-0;missing_people-0;refugees-0;death-0;other_aid-0;infrastructure_related-0;transport-0;buildings-0;electricity-0;tools-0;hospitals-0;shops-0;aid_centers-0;other_infrastructure-0;weather_related-0;floods-0;storm-0;fire-0;earth…
757	related-1;request-1;offer-0;aid_related-1;medical_help-0;medical_products-0;search_and_rescue-0;security-0;military-0;child_alone-0;water-0;food-1;shelter-0;clothing-0;money-0;missing_people-0;refugees-0;death-0;other_aid-0;infrastructure_related-0;transport-0;buildings-0;electricity-0;tools-0;hospitals-0;shops-0;aid_centers-0;other_infrastructure-0;weather_related-0;floods-0;storm-0;fire-0;earth…
758	related-0;request-0;offer-0;aid_related-0;medical_help-0;medical_products-0;search_and_rescue-0;security-0;military-0;child_alone-0;water-0;food-0;shelter-0;clothing-0;money-0;missing_people-0;refugees-0;death-0;other_aid-0;infrastructure_related-0;transport-0;buildings-0;electricity-0;tools-0;hospitals-0;shops-0;aid_centers-0;other_infrastructure-0;weather_related-0;floods-0;storm-0;fire-0;earth…
759	related-0;request-0;offer-0;aid_related-0;medical_help-0;medical_products-0;search_and_rescue-0;security-0;military-0;child_alone-0;water-0;food-0;shelter-0;clothing-0;money-0;missing_people-0;refugees-0;death-0;other_aid-0;infrastructure_related-0;transport-0;buildings-0;electricity-0;tools-0;hospitals-0;shops-0;aid_centers-0;other_infrastructure-0;weather_related-0;floods-0;storm-0;fire-0;earth…
761	related-1;request-0;offer-0;aid_related-1;medical_help-0;medical_products-0;search_and_rescue-0;security-0;military-0;child_alone-0;water-0;food-0;shelter-0;clothing-0;money-0;missing_people-0;refugees-0;death-1;other_aid-0;infrastructure_related-0;transport-0;buildings-0;electricity-0;tools-0;hospitals-0;shops-0;aid_centers-0;other_infrastructure-0;weather_related-0;floods-0;storm-0;fire-0;earth…
762	related-1;request-0;offer-0;aid_related-0;medical_help-0;medical_products-0;search_and_rescue-0;security-0;military-0;child_alone-0;water-0;food-0;shelter-0;clothing-0;money-0;missing_people-0;refugees-0;death-0;other_aid-0;infrastructure_related-0;transport-0;buildings-0;electricity-0;tools-0;hospitals-0;shops-0;aid_centers-0;other_infrastructure-0;weather_related-0;floods-0;storm-0;fire-0;earth…
763	related-1;request-1;offer-0;aid_related-1;medical_help-0;medical_products-1;search_and_rescue-0;security-0;military-0;child_alone-0;water-1;food-1;shelter-0;clothing-0;money-0;missing_people-0;refugees-0;death-1;other_aid-0;infrastructure_related-0;transport-0;buildings-0;electricity-0;tools-0;hospitals-0;shops-0;aid_centers-0;other_infrastructure-0;weather_related-0;floods-0;storm-0;fire-0;earth…
765	related-1;request-0;offer-0;aid_related-0;medical_help-0;medical_products-0;search_and_rescue-0;security-0;military-0;child_alone-0;water-0;food-0;shelter-0;clothing-0;money-0;missing_people-0;refugees-0;death-0;other_aid-0;infrastructure_related-0;transport-0;buildings-0;electricity-0;tools-0;hospitals-0;shops-0;aid_centers-0;other_infrastructure-0;weather_related-0;floods-0;storm-0;fire-0;earth…
767	related-1;request-1;offer-0;aid_related-1;medical_help-0;medical_products-0;search_and_rescue-0;security-1;military-0;child_alone-0;water-0;food-0;shelter-0;clothing-0;money-0;missing_people-0;refugees-0;death-0;other_aid-1;infrastructure_related-0;transport-0;buildings-1;electricity-0;tools-0;hospitals-0;shops-0;aid_centers-0;other_infrastructure-0;weather_related-1;floods-0;storm-0;fire-0;earth…
768	related-1;request-0;offer-0;aid_related-0;medical_help-0;medical_products-0;search_and_rescue-0;security-0;military-0;child_alone-0;water-0;food-0;shelter-0;clothing-0;money-0;missing_people-0;refugees-0;death-0;other_aid-0;infrastructure_related-0;transport-0;buildings-0;electricity-0;tools-0;hospitals-0;shops-0;aid_centers-0;other_infrastructure-0;weather_related-0;floods-0;storm-0;fire-0;earth…
769	related-0;request-0;offer-0;aid_related-0;medical_help-0;medical_products-0;search_and_rescue-0;security-0;military-0;child_alone-0;water-0;food-0;shelter-0;clothing-0;money-0;missing_people-0;refugees-0;death-0;other_aid-0;infrastructure_related-0;transport-0;buildings-0;electricity-0;tools-0;hospitals-0;shops-0;aid_centers-0;other_infrastructure-0;weather_related-0;floods-0;storm-0;fire-0;earth…
770	related-1;request-0;offer-0;aid_related-0;medical_help-0;medical_products-0;search_and_rescue-0;security-0;military-0;child_alone-0;water-0;food-0;shelter-0;clothing-0;money-0;missing_people-0;refugees-0;death-0;other_aid-0;infrastructure_related-0;transport-0;buildings-0;electricity-0;tools-0;hospitals-0;shops-0;aid_centers-0;other_infrastructure-0;weather_related-0;floods-0;storm-0;fire-0;earth…
771	related-1;request-1;offer-0;aid_related-1;medical_help-0;medical_products-0;search_and_rescue-0;security-0;military-0;child_alone-0;water-1;food-1;shelter-0;clothing-0;money-0;missing_people-0;refugees-0;death-0;other_aid-0;infrastructure_related-0;transport-0;buildings-0;electricity-0;tools-0;hospitals-0;shops-0;aid_centers-0;other_infrastructure-0;weather_related-0;floods-0;storm-0;fire-0;earth…
772	related-0;request-0;offer-0;aid_related-0;medical_help-0;medical_products-0;search_and_rescue-0;security-0;military-0;child_alone-0;water-0;food-0;shelter-0;clothing-0;money-0;missing_people-0;refugees-0;death-0;other_aid-0;infrastructure_related-0;transport-0;buildings-0;electricity-0;tools-0;hospitals-0;shops-0;aid_centers-0;other_infrastructure-0;weather_related-0;floods-0;storm-0;fire-0;earth…
773	related-1;request-0;offer-0;aid_related-0;medical_help-0;medical_products-0;search_and_rescue-0;security-0;military-0;child_alone-0;water-0;food-0;shelter-0;clothing-0;money-0;missing_people-0;refugees-0;death-0;other_aid-0;infrastructure_related-0;transport-0;buildings-0;electricity-0;tools-0;hospitals-0;shops-0;aid_centers-0;other_infrastructure-0;weather_related-0;floods-0;storm-0;fire-0;earth…
774	related-0;request-0;offer-0;aid_related-0;medical_help-0;medical_products-0;search_and_rescue-0;security-0;military-0;child_alone-0;water-0;food-0;shelter-0;clothing-0;money-0;missing_people-0;refugees-0;death-0;other_aid-0;infrastructure_related-0;transport-0;buildings-0;electricity-0;tools-0;hospitals-0;shops-0;aid_centers-0;other_infrastructure-0;weather_related-0;floods-0;storm-0;fire-0;earth…
775	related-1;request-1;offer-0;aid_related-1;medical_help-0;medical_products-0;search_and_rescue-0;security-1;military-0;child_alone-0;water-0;food-1;shelter-1;clothing-0;money-0;missing_people-0;refugees-0;death-0;other_aid-0;infrastructure_related-0;transport-0;buildings-0;electricity-0;tools-0;hospitals-0;shops-0;aid_centers-0;other_infrastructure-0;weather_related-0;floods-0;storm-0;fire-0;earth…
776	related-1;request-1;offer-0;aid_related-1;medical_help-0;medical_products-0;search_and_rescue-0;security-0;military-0;child_alone-0;water-0;food-0;shelter-0;clothing-0;money-0;missing_people-0;refugees-0;death-0;other_aid-1;infrastructure_related-0;transport-0;buildings-0;electricity-0;tools-0;hospitals-0;shops-0;aid_centers-0;other_infrastructure-0;weather_related-0;floods-0;storm-0;fire-0;earth…
777	related-1;request-1;offer-0;aid_related-1;medical_help-0;medical_products-0;search_and_rescue-0;security-0;military-0;child_alone-0;water-1;food-1;shelter-0;clothing-0;money-0;missing_people-0;refugees-0;death-0;other_aid-0;infrastructure_related-0;transport-0;buildings-0;electricity-0;tools-0;hospitals-0;shops-0;aid_centers-0;other_infrastructure-0;weather_related-0;floods-0;storm-0;fire-0;earth…
779	related-1;request-1;offer-0;aid_related-1;medical_help-0;medical_products-0;search_and_rescue-0;security-0;military-0;child_alone-0;water-0;food-1;shelter-0;clothing-0;money-0;missing_people-0;refugees-0;death-0;other_aid-0;infrastructure_related-0;transport-0;buildings-0;electricity-0;tools-0;hospitals-0;shops-0;aid_centers-0;other_infrastructure-0;weather_related-0;floods-0;storm-0;fire-0;earth…
780	related-1;request-1;offer-0;aid_related-1;medical_help-1;medical_products-0;search_and_rescue-0;security-0;military-0;child_alone-0;water-0;food-1;shelter-1;clothing-0;money-0;missing_people-0;refugees-0;death-0;other_aid-0;infrastructure_related-0;transport-1;buildings-0;electricity-0;tools-0;hospitals-0;shops-0;aid_centers-0;other_infrastructure-0;weather_related-1;floods-1;storm-0;fire-0;earth…
781	related-1;request-1;offer-0;aid_related-1;medical_help-0;medical_products-0;search_and_rescue-0;security-0;military-0;child_alone-0;water-0;food-1;shelter-1;clothing-0;money-0;missing_people-0;refugees-0;death-0;other_aid-0;infrastructure_related-1;transport-0;buildings-0;electricity-0;tools-0;hospitals-0;shops-0;aid_centers-0;other_infrastructure-1;weather_related-0;floods-0;storm-0;fire-0;earth…
782	related-1;request-1;offer-0;aid_related-1;medical_help-0;medical_products-0;search_and_rescue-0;security-0;military-0;child_alone-0;water-0;food-0;shelter-0;clothing-0;money-0;missing_people-0;refugees-0;death-0;other_aid-1;infrastructure_related-0;transport-0;buildings-0;electricity-0;tools-0;hospitals-0;shops-0;aid_centers-0;other_infrastructure-0;weather_related-0;floods-0;storm-0;fire-0;earth…
783	related-0;request-0;offer-0;aid_related-0;medical_help-0;medical_products-0;search_and_rescue-0;security-0;military-0;child_alone-0;water-0;food-0;shelter-0;clothing-0;money-0;missing_people-0;refugees-0;death-0;other_aid-0;infrastructure_related-0;transport-0;buildings-0;electricity-0;tools-0;hospitals-0;shops-0;aid_centers-0;other_infrastructure-0;weather_related-0;floods-0;storm-0;fire-0;earth…
784	related-1;request-1;offer-0;aid_related-1;medical_help-0;medical_products-0;search_and_rescue-0;security-0;military-0;child_alone-0;water-0;food-1;shelter-0;clothing-0;money-0;missing_people-0;refugees-0;death-0;other_aid-0;infrastructure_related-0;transport-0;buildings-0;electricity-0;tools-0;hospitals-0;shops-0;aid_centers-0;other_infrastructure-0;weather_related-0;floods-0;storm-0;fire-0;earth…
785	related-1;request-1;offer-0;aid_related-1;medical_help-1;medical_products-0;search_and_rescue-1;security-0;military-0;child_alone-0;water-0;food-0;shelter-0;clothing-0;money-0;missing_people-0;refugees-0;death-0;other_aid-0;infrastructure_related-0;transport-0;buildings-0;electricity-0;tools-0;hospitals-0;shops-0;aid_centers-0;other_infrastructure-0;weather_related-0;floods-0;storm-0;fire-0;earth…
786	related-1;request-1;offer-0;aid_related-1;medical_help-1;medical_products-0;search_and_rescue-0;security-0;military-0;child_alone-0;water-1;food-1;shelter-0;clothing-0;money-0;missing_people-0;refugees-0;death-0;other_aid-0;infrastructure_related-1;transport-0;buildings-0;electricity-0;tools-0;hospitals-1;shops-0;aid_centers-0;other_infrastructure-0;weather_related-0;floods-0;storm-0;fire-0;earth…
787	related-1;request-1;offer-0;aid_related-1;medical_help-0;medical_products-0;search_and_rescue-0;security-0;military-0;child_alone-0;water-0;food-1;shelter-0;clothing-0;money-0;missing_people-0;refugees-0;death-0;other_aid-0;infrastructure_related-0;transport-0;buildings-0;electricity-0;tools-0;hospitals-0;shops-0;aid_centers-0;other_infrastructure-0;weather_related-0;floods-0;storm-0;fire-0;earth…
789	related-1;request-1;offer-0;aid_related-1;medical_help-1;medical_products-1;search_and_rescue-0;security-0;military-0;child_alone-0;water-0;food-0;shelter-0;clothing-0;money-0;missing_people-0;refugees-0;death-0;other_aid-0;infrastructure_related-0;transport-0;buildings-0;electricity-0;tools-0;hospitals-0;shops-0;aid_centers-0;other_infrastructure-0;weather_related-0;floods-0;storm-0;fire-0;earth…
790	related-1;request-1;offer-0;aid_related-1;medical_help-1;medical_products-0;search_and_rescue-0;security-0;military-0;child_alone-0;water-1;food-1;shelter-1;clothing-0;money-0;missing_people-0;refugees-0;death-0;other_aid-0;infrastructure_related-0;transport-0;buildings-0;electricity-0;tools-0;hospitals-0;shops-0;aid_centers-0;other_infrastructure-0;weather_related-0;floods-0;storm-0;fire-0;earth…
791	related-1;request-1;offer-0;aid_related-0;medical_help-0;medical_products-0;search_and_rescue-0;security-0;military-0;child_alone-0;water-0;food-0;shelter-0;clothing-0;money-0;missing_people-0;refugees-0;death-0;other_aid-0;infrastructure_related-0;transport-0;buildings-0;electricity-0;tools-0;hospitals-0;shops-0;aid_centers-0;other_infrastructure-0;weather_related-0;floods-0;storm-0;fire-0;earth…
792	related-1;request-1;offer-0;aid_related-1;medical_help-0;medical_products-0;search_and_rescue-0;security-0;military-0;child_alone-0;water-1;food-1;shelter-1;clothing-0;money-1;missing_people-0;refugees-0;death-0;other_aid-1;infrastructure_related-0;transport-0;buildings-1;electricity-0;tools-0;hospitals-0;shops-0;aid_centers-0;other_infrastructure-0;weather_related-0;floods-0;storm-0;fire-0;earth…
793	related-1;request-1;offer-0;aid_related-1;medical_help-0;medical_products-0;search_and_rescue-0;security-0;military-0;child_alone-0;water-1;food-1;shelter-0;clothing-0;money-0;missing_people-0;refugees-0;death-0;other_aid-0;infrastructure_related-0;transport-0;buildings-0;electricity-0;tools-0;hospitals-0;shops-0;aid_centers-0;other_infrastructure-0;weather_related-0;floods-0;storm-0;fire-0;earth…
794	related-1;request-1;offer-0;aid_related-1;medical_help-0;medical_products-0;search_and_rescue-0;security-0;military-0;child_alone-0;water-1;food-1;shelter-0;clothing-0;money-0;missing_people-0;refugees-0;death-0;other_aid-0;infrastructure_related-0;transport-0;buildings-0;electricity-0;tools-0;hospitals-0;shops-0;aid_centers-0;other_infrastructure-0;weather_related-0;floods-0;storm-0;fire-0;earth…
795	related-1;request-0;offer-0;aid_related-1;medical_help-1;medical_products-1;search_and_rescue-0;security-0;military-0;child_alone-0;water-0;food-0;shelter-0;clothing-0;money-0;missing_people-0;refugees-0;death-1;other_aid-0;infrastructure_related-0;transport-0;buildings-0;electricity-0;tools-0;hospitals-0;shops-0;aid_centers-0;other_infrastructure-0;weather_related-0;floods-0;storm-0;fire-0;earth…
796	related-1;request-1;offer-0;aid_related-1;medical_help-0;medical_products-1;search_and_rescue-0;security-1;military-0;child_alone-0;water-1;food-1;shelter-1;clothing-0;money-0;missing_people-0;refugees-0;death-0;other_aid-1;infrastructure_related-0;transport-0;buildings-0;electricity-0;tools-0;hospitals-0;shops-0;aid_centers-0;other_infrastructure-0;weather_related-0;floods-0;storm-0;fire-0;earth…
797	related-1;request-1;offer-0;aid_related-1;medical_help-0;medical_products-0;search_and_rescue-0;security-0;military-0;child_alone-0;water-0;food-1;shelter-1;clothing-0;money-0;missing_people-0;refugees-0;death-0;other_aid-0;infrastructure_related-0;transport-0;buildings-0;electricity-0;tools-0;hospitals-0;shops-0;aid_centers-0;other_infrastructure-0;weather_related-0;floods-0;storm-0;fire-0;earth…
798	related-1;request-1;offer-0;aid_related-1;medical_help-0;medical_products-0;search_and_rescue-1;security-0;military-0;child_alone-0;water-0;food-0;shelter-0;clothing-0;money-0;missing_people-0;refugees-0;death-1;other_aid-0;infrastructure_related-0;transport-0;buildings-0;electricity-0;tools-0;hospitals-0;shops-0;aid_centers-0;other_infrastructure-0;weather_related-0;floods-0;storm-0;fire-0;earth…
799	related-1;request-1;offer-0;aid_related-1;medical_help-1;medical_products-0;search_and_rescue-0;security-0;military-0;child_alone-0;water-0;food-0;shelter-1;clothing-0;money-0;missing_people-0;refugees-0;death-0;other_aid-0;infrastructure_related-0;transport-0;buildings-1;electricity-0;tools-0;hospitals-0;shops-0;aid_centers-0;other_infrastructure-0;weather_related-1;floods-0;storm-0;fire-0;earth…
800	related-1;request-1;offer-0;aid_related-1;medical_help-0;medical_products-0;search_and_rescue-0;security-0;military-0;child_alone-0;water-0;food-0;shelter-0;clothing-0;money-0;missing_people-1;refugees-0;death-0;other_aid-0;infrastructure_related-0;transport-0;buildings-0;electricity-0;tools-0;hospitals-0;shops-0;aid_centers-0;other_infrastructure-0;weather_related-0;floods-0;storm-0;fire-0;earth…
801	related-1;request-1;offer-0;aid_related-1;medical_help-0;medical_products-0;search_and_rescue-0;security-0;military-0;child_alone-0;water-0;food-1;shelter-1;clothing-0;money-0;missing_people-0;refugees-0;death-0;other_aid-0;infrastructure_related-0;transport-0;buildings-0;electricity-0;tools-0;hospitals-0;shops-0;aid_centers-0;other_infrastructure-0;weather_related-0;floods-0;storm-0;fire-0;earth…
802	related-1;request-0;offer-0;aid_related-1;medical_help-1;medical_products-0;search_and_rescue-0;security-1;military-0;child_alone-0;water-0;food-0;shelter-0;clothing-0;money-0;missing_people-0;refugees-0;death-0;other_aid-0;infrastructure_related-0;transport-0;buildings-1;electricity-0;tools-0;hospitals-0;shops-0;aid_centers-0;other_infrastructure-0;weather_related-1;floods-0;storm-0;fire-0;earth…
804	related-2;request-0;offer-0;aid_related-0;medical_help-0;medical_products-0;search_and_rescue-0;security-0;military-0;child_alone-0;water-0;food-0;shelter-0;clothing-0;money-0;missing_people-0;refugees-0;death-0;other_aid-0;infrastructure_related-0;transport-0;buildings-0;electricity-0;tools-0;hospitals-0;shops-0;aid_centers-0;other_infrastructure-0;weather_related-0;floods-0;storm-0;fire-0;earth…
804	related-2;request-0;offer-0;aid_related-0;medical_help-0;medical_products-0;search_and_rescue-0;security-0;military-0;child_alone-0;water-0;food-0;shelter-0;clothing-0;money-0;missing_people-0;refugees-0;death-0;other_aid-0;infrastructure_related-0;transport-0;buildings-0;electricity-0;tools-0;hospitals-0;shops-0;aid_centers-0;other_infrastructure-0;weather_related-0;floods-0;storm-0;fire-0;earth…
805	related-1;request-0;offer-0;aid_related-0;medical_help-0;medical_products-0;search_and_rescue-0;security-0;military-0;child_alone-0;water-0;food-0;shelter-0;clothing-0;money-0;missing_people-0;refugees-0;death-0;other_aid-0;infrastructure_related-0;transport-0;buildings-0;electricity-0;tools-0;hospitals-0;shops-0;aid_centers-0;other_infrastructure-0;weather_related-0;floods-0;storm-0;fire-0;earth…
806	related-1;request-0;offer-0;aid_related-1;medical_help-0;medical_products-0;search_and_rescue-0;security-0;military-0;child_alone-0;water-0;food-0;shelter-0;clothing-0;money-0;missing_people-0;refugees-0;death-0;other_aid-1;infrastructure_related-1;transport-0;buildings-0;electricity-0;tools-0;hospitals-0;shops-0;aid_centers-0;other_infrastructure-1;weather_related-1;floods-0;storm-0;fire-0;earth…
807	related-1;request-1;offer-0;aid_related-1;medical_help-0;medical_products-0;search_and_rescue-0;security-0;military-0;child_alone-0;water-1;food-1;shelter-1;clothing-0;money-0;missing_people-0;refugees-0;death-0;other_aid-0;infrastructure_related-0;transport-0;buildings-0;electricity-0;tools-0;hospitals-0;shops-0;aid_centers-0;other_infrastructure-0;weather_related-0;floods-0;storm-0;fire-0;earth…
808	related-1;request-1;offer-0;aid_related-1;medical_help-0;medical_products-0;search_and_rescue-0;security-0;military-0;child_alone-0;water-0;food-1;shelter-1;clothing-0;money-0;missing_people-0;refugees-0;death-0;other_aid-0;infrastructure_related-0;transport-0;buildings-1;electricity-0;tools-0;hospitals-0;shops-0;aid_centers-0;other_infrastructure-0;weather_related-0;floods-0;storm-0;fire-0;earth…
809	related-1;request-1;offer-0;aid_related-1;medical_help-0;medical_products-0;search_and_rescue-0;security-0;military-0;child_alone-0;water-1;food-0;shelter-0;clothing-0;money-0;missing_people-0;refugees-0;death-0;other_aid-0;infrastructure_related-0;transport-0;buildings-0;electricity-0;tools-0;hospitals-0;shops-0;aid_centers-0;other_infrastructure-0;weather_related-0;floods-0;storm-0;fire-0;earth…
810	related-1;request-1;offer-0;aid_related-1;medical_help-0;medical_products-0;search_and_rescue-0;security-0;military-0;child_alone-0;water-0;food-1;shelter-0;clothing-0;money-0;missing_people-0;refugees-0;death-0;other_aid-0;infrastructure_related-0;transport-0;buildings-0;electricity-0;tools-0;hospitals-0;shops-0;aid_centers-0;other_infrastructure-0;weather_related-0;floods-0;storm-0;fire-0;earth…
811	related-0;request-0;offer-0;aid_related-0;medical_help-0;medical_products-0;search_and_rescue-0;security-0;military-0;child_alone-0;water-0;food-0;shelter-0;clothing-0;money-0;missing_people-0;refugees-0;death-0;other_aid-0;infrastructure_related-0;transport-0;buildings-0;electricity-0;tools-0;hospitals-0;shops-0;aid_centers-0;other_infrastructure-0;weather_related-0;floods-0;storm-0;fire-0;earth…
812	related-1;request-1;offer-0;aid_related-1;medical_help-0;medical_products-1;search_and_rescue-0;security-0;military-0;child_alone-0;water-1;food-1;shelter-1;clothing-0;money-0;missing_people-0;refugees-0;death-0;other_aid-0;infrastructure_related-0;transport-0;buildings-0;electricity-0;tools-0;hospitals-0;shops-0;aid_centers-0;other_infrastructure-0;weather_related-0;floods-0;storm-0;fire-0;earth…
813	related-1;request-1;offer-0;aid_related-1;medical_help-0;medical_products-0;search_and_rescue-0;security-0;military-0;child_alone-0;water-0;food-0;shelter-0;clothing-0;money-0;missing_people-1;refugees-0;death-0;other_aid-1;infrastructure_related-0;transport-0;buildings-0;electricity-0;tools-0;hospitals-0;shops-0;aid_centers-0;other_infrastructure-0;weather_related-0;floods-0;storm-0;fire-0;earth…
815	related-1;request-1;offer-0;aid_related-1;medical_help-0;medical_products-0;search_and_rescue-0;security-0;military-0;child_alone-0;water-0;food-0;shelter-0;clothing-0;money-0;missing_people-0;refugees-0;death-0;other_aid-1;infrastructure_related-0;transport-0;buildings-0;electricity-0;tools-0;hospitals-0;shops-0;aid_centers-0;other_infrastructure-0;weather_related-0;floods-0;storm-0;fire-0;earth…
816	related-1;request-1;offer-0;aid_related-1;medical_help-0;medical_products-0;search_and_rescue-0;security-0;military-0;child_alone-0;water-1;food-1;shelter-0;clothing-0;money-0;missing_people-0;refugees-0;death-0;other_aid-0;infrastructure_related-0;transport-0;buildings-0;electricity-0;tools-0;hospitals-0;shops-0;aid_centers-0;other_infrastructure-0;weather_related-0;floods-0;storm-0;fire-0;earth…
817	related-1;request-1;offer-0;aid_related-0;medical_help-0;medical_products-0;search_and_rescue-0;security-0;military-0;child_alone-0;water-0;food-0;shelter-0;clothing-0;money-0;missing_people-0;refugees-0;death-0;other_aid-0;infrastructure_related-0;transport-0;buildings-0;electricity-0;tools-0;hospitals-0;shops-0;aid_centers-0;other_infrastructure-0;weather_related-0;floods-0;storm-0;fire-0;earth…
818	related-0;request-0;offer-0;aid_related-0;medical_help-0;medical_products-0;search_and_rescue-0;security-0;military-0;child_alone-0;water-0;food-0;shelter-0;clothing-0;money-0;missing_people-0;refugees-0;death-0;other_aid-0;infrastructure_related-0;transport-0;buildings-0;electricity-0;tools-0;hospitals-0;shops-0;aid_centers-0;other_infrastructure-0;weather_related-0;floods-0;storm-0;fire-0;earth…
819	related-1;request-1;offer-0;aid_related-1;medical_help-0;medical_products-1;search_and_rescue-0;security-0;military-0;child_alone-0;water-1;food-1;shelter-1;clothing-0;money-0;missing_people-0;refugees-0;death-0;other_aid-1;infrastructure_related-0;transport-0;buildings-0;electricity-0;tools-0;hospitals-0;shops-0;aid_centers-0;other_infrastructure-0;weather_related-1;floods-0;storm-0;fire-0;earth…
820	related-0;request-0;offer-0;aid_related-0;medical_help-0;medical_products-0;search_and_rescue-0;security-0;military-0;child_alone-0;water-0;food-0;shelter-0;clothing-0;money-0;missing_people-0;refugees-0;death-0;other_aid-0;infrastructure_related-0;transport-0;buildings-0;electricity-0;tools-0;hospitals-0;shops-0;aid_centers-0;other_infrastructure-0;weather_related-0;floods-0;storm-0;fire-0;earth…
821	related-0;request-0;offer-0;aid_related-0;medical_help-0;medical_products-0;search_and_rescue-0;security-0;military-0;child_alone-0;water-0;food-0;shelter-0;clothing-0;money-0;missing_people-0;refugees-0;death-0;other_aid-0;infrastructure_related-0;transport-0;buildings-0;electricity-0;tools-0;hospitals-0;shops-0;aid_centers-0;other_infrastructure-0;weather_related-0;floods-0;storm-0;fire-0;earth…
822	related-1;request-0;offer-0;aid_related-0;medical_help-0;medical_products-0;search_and_rescue-0;security-0;military-0;child_alone-0;water-0;food-0;shelter-0;clothing-0;money-0;missing_people-0;refugees-0;death-0;other_aid-0;infrastructure_related-0;transport-0;buildings-0;electricity-0;tools-0;hospitals-0;shops-0;aid_centers-0;other_infrastructure-0;weather_related-0;floods-0;storm-0;fire-0;earth…
823	related-1;request-1;offer-0;aid_related-1;medical_help-0;medical_products-0;search_and_rescue-0;security-0;military-0;child_alone-0;water-0;food-1;shelter-1;clothing-1;money-0;missing_people-0;refugees-0;death-0;other_aid-0;infrastructure_related-0;transport-0;buildings-0;electricity-0;tools-0;hospitals-0;shops-0;aid_centers-0;other_infrastructure-0;weather_related-0;floods-0;storm-0;fire-0;earth…
824	related-1;request-1;offer-0;aid_related-1;medical_help-0;medical_products-0;search_and_rescue-0;security-0;military-0;child_alone-0;water-0;food-1;shelter-1;clothing-0;money-0;missing_people-0;refugees-0;death-0;other_aid-0;infrastructure_related-0;transport-0;buildings-0;electricity-0;tools-0;hospitals-0;shops-0;aid_centers-0;other_infrastructure-0;weather_related-0;floods-0;storm-0;fire-0;earth…
825	related-1;request-1;offer-0;aid_related-1;medical_help-0;medical_products-0;search_and_rescue-0;security-0;military-0;child_alone-0;water-1;food-1;shelter-0;clothing-0;money-0;missing_people-0;refugees-0;death-1;other_aid-0;infrastructure_related-0;transport-1;buildings-0;electricity-0;tools-0;hospitals-0;shops-0;aid_centers-0;other_infrastructure-0;weather_related-1;floods-0;storm-0;fire-0;earth…
826	related-1;request-1;offer-0;aid_related-1;medical_help-1;medical_products-0;search_and_rescue-0;security-0;military-0;child_alone-0;water-1;food-1;shelter-1;clothing-0;money-0;missing_people-0;refugees-0;death-1;other_aid-0;infrastructure_related-0;transport-0;buildings-0;electricity-0;tools-0;hospitals-0;shops-0;aid_centers-0;other_infrastructure-0;weather_related-0;floods-0;storm-0;fire-0;earth…
827	related-0;request-0;offer-0;aid_related-0;medical_help-0;medical_products-0;search_and_rescue-0;security-0;military-0;child_alone-0;water-0;food-0;shelter-0;clothing-0;money-0;missing_people-0;refugees-0;death-0;other_aid-0;infrastructure_related-0;transport-0;buildings-0;electricity-0;tools-0;hospitals-0;shops-0;aid_centers-0;other_infrastructure-0;weather_related-0;floods-0;storm-0;fire-0;earth…
828	related-1;request-0;offer-0;aid_related-1;medical_help-0;medical_products-0;search_and_rescue-0;security-0;military-0;child_alone-0;water-1;food-1;shelter-0;clothing-0;money-0;missing_people-0;refugees-0;death-0;other_aid-0;infrastructure_related-0;transport-0;buildings-0;electricity-0;tools-0;hospitals-0;shops-0;aid_centers-0;other_infrastructure-0;weather_related-0;floods-0;storm-0;fire-0;earth…
829	related-0;request-0;offer-0;aid_related-0;medical_help-0;medical_products-0;search_and_rescue-0;security-0;military-0;child_alone-0;water-0;food-0;shelter-0;clothing-0;money-0;missing_people-0;refugees-0;death-0;other_aid-0;infrastructure_related-0;transport-0;buildings-0;electricity-0;tools-0;hospitals-0;shops-0;aid_centers-0;other_infrastructure-0;weather_related-0;floods-0;storm-0;fire-0;earth…
830	related-1;request-1;offer-0;aid_related-1;medical_help-1;medical_products-0;search_and_rescue-0;security-0;military-0;child_alone-0;water-1;food-1;shelter-0;clothing-0;money-0;missing_people-0;refugees-0;death-0;other_aid-0;infrastructure_related-0;transport-0;buildings-0;electricity-0;tools-0;hospitals-0;shops-0;aid_centers-0;other_infrastructure-0;weather_related-0;floods-0;storm-0;fire-0;earth…
831	related-1;request-1;offer-0;aid_related-1;medical_help-0;medical_products-0;search_and_rescue-0;security-0;military-0;child_alone-0;water-0;food-0;shelter-0;clothing-0;money-0;missing_people-0;refugees-0;death-0;other_aid-1;infrastructure_related-0;transport-0;buildings-0;electricity-0;tools-0;hospitals-0;shops-0;aid_centers-0;other_infrastructure-0;weather_related-0;floods-0;storm-0;fire-0;earth…
832	related-1;request-1;offer-0;aid_related-1;medical_help-1;medical_products-1;search_and_rescue-0;security-0;military-0;child_alone-0;water-1;food-1;shelter-0;clothing-0;money-0;missing_people-0;refugees-0;death-0;other_aid-0;infrastructure_related-0;transport-0;buildings-0;electricity-0;tools-0;hospitals-0;shops-0;aid_centers-0;other_infrastructure-0;weather_related-0;floods-0;storm-0;fire-0;earth…
833	related-1;request-0;offer-0;aid_related-0;medical_help-0;medical_products-0;search_and_rescue-0;security-0;military-0;child_alone-0;water-0;food-0;shelter-0;clothing-0;money-0;missing_people-0;refugees-0;death-0;other_aid-0;infrastructure_related-0;transport-0;buildings-0;electricity-0;tools-0;hospitals-0;shops-0;aid_centers-0;other_infrastructure-0;weather_related-0;floods-0;storm-0;fire-0;earth…
834	related-1;request-1;offer-0;aid_related-1;medical_help-0;medical_products-0;search_and_rescue-0;security-0;military-0;child_alone-0;water-0;food-0;shelter-1;clothing-0;money-0;missing_people-0;refugees-0;death-0;other_aid-0;infrastructure_related-0;transport-0;buildings-1;electricity-0;tools-0;hospitals-0;shops-0;aid_centers-0;other_infrastructure-0;weather_related-0;floods-0;storm-0;fire-0;earth…
835	related-1;request-1;offer-0;aid_related-1;medical_help-0;medical_products-0;search_and_rescue-0;security-0;military-0;child_alone-0;water-1;food-1;shelter-0;clothing-0;money-0;missing_people-0;refugees-0;death-0;other_aid-0;infrastructure_related-0;transport-0;buildings-0;electricity-0;tools-0;hospitals-0;shops-0;aid_centers-0;other_infrastructure-0;weather_related-0;floods-0;storm-0;fire-0;earth…
837	related-1;request-1;offer-0;aid_related-1;medical_help-0;medical_products-0;search_and_rescue-0;security-0;military-0;child_alone-0;water-1;food-1;shelter-0;clothing-0;money-0;missing_people-0;refugees-0;death-0;other_aid-1;infrastructure_related-0;transport-0;buildings-0;electricity-0;tools-0;hospitals-0;shops-0;aid_centers-0;other_infrastructure-0;weather_related-0;floods-0;storm-0;fire-0;earth…
838	related-1;request-1;offer-0;aid_related-1;medical_help-0;medical_products-0;search_and_rescue-0;security-0;military-0;child_alone-0;water-0;food-1;shelter-1;clothing-0;money-0;missing_people-0;refugees-0;death-0;other_aid-1;infrastructure_related-0;transport-0;buildings-0;electricity-0;tools-0;hospitals-0;shops-0;aid_centers-0;other_infrastructure-0;weather_related-0;floods-0;storm-0;fire-0;earth…
839	related-1;request-1;offer-0;aid_related-1;medical_help-0;medical_products-0;search_and_rescue-0;security-0;military-0;child_alone-0;water-0;food-0;shelter-1;clothing-0;money-0;missing_people-0;refugees-0;death-0;other_aid-0;infrastructure_related-0;transport-0;buildings-0;electricity-0;tools-0;hospitals-0;shops-0;aid_centers-0;other_infrastructure-0;weather_related-0;floods-0;storm-0;fire-0;earth…
840	related-1;request-1;offer-0;aid_related-1;medical_help-0;medical_products-0;search_and_rescue-0;security-0;military-0;child_alone-0;water-0;food-1;shelter-0;clothing-1;money-0;missing_people-0;refugees-0;death-0;other_aid-0;infrastructure_related-0;transport-0;buildings-0;electricity-0;tools-0;hospitals-0;shops-0;aid_centers-0;other_infrastructure-0;weather_related-0;floods-0;storm-0;fire-0;earth…
841	related-1;request-1;offer-0;aid_related-1;medical_help-0;medical_products-0;search_and_rescue-0;security-0;military-0;child_alone-0;water-0;food-1;shelter-1;clothing-0;money-0;missing_people-0;refugees-0;death-0;other_aid-0;infrastructure_related-0;transport-0;buildings-0;electricity-0;tools-0;hospitals-0;shops-0;aid_centers-0;other_infrastructure-0;weather_related-0;floods-0;storm-0;fire-0;earth…
842	related-1;request-1;offer-0;aid_related-1;medical_help-0;medical_products-0;search_and_rescue-0;security-0;military-0;child_alone-0;water-0;food-0;shelter-1;clothing-0;money-0;missing_people-0;refugees-0;death-0;other_aid-0;infrastructure_related-0;transport-0;buildings-1;electricity-0;tools-0;hospitals-0;shops-0;aid_centers-0;other_infrastructure-0;weather_related-0;floods-0;storm-0;fire-0;earth…
843	related-0;request-0;offer-0;aid_related-0;medical_help-0;medical_products-0;search_and_rescue-0;security-0;military-0;child_alone-0;water-0;food-0;shelter-0;clothing-0;money-0;missing_people-0;refugees-0;death-0;other_aid-0;infrastructure_related-0;transport-0;buildings-0;electricity-0;tools-0;hospitals-0;shops-0;aid_centers-0;other_infrastructure-0;weather_related-0;floods-0;storm-0;fire-0;earth…
844	related-1;request-1;offer-0;aid_related-1;medical_help-0;medical_products-0;search_and_rescue-0;security-1;military-0;child_alone-0;water-0;food-0;shelter-1;clothing-0;money-0;missing_people-0;refugees-0;death-0;other_aid-0;infrastructure_related-0;transport-0;buildings-0;electricity-0;tools-0;hospitals-0;shops-0;aid_centers-0;other_infrastructure-0;weather_related-0;floods-0;storm-0;fire-0;earth…
845	related-1;request-0;offer-0;aid_related-0;medical_help-0;medical_products-0;search_and_rescue-0;security-0;military-0;child_alone-0;water-0;food-0;shelter-0;clothing-0;money-0;missing_people-0;refugees-0;death-0;other_aid-0;infrastructure_related-0;transport-0;buildings-0;electricity-0;tools-0;hospitals-0;shops-0;aid_centers-0;other_infrastructure-0;weather_related-0;floods-0;storm-0;fire-0;earth…
847	related-1;request-1;offer-0;aid_related-1;medical_help-0;medical_products-0;search_and_rescue-0;security-0;military-0;child_alone-0;water-0;food-0;shelter-1;clothing-0;money-0;missing_people-0;refugees-0;death-0;other_aid-1;infrastructure_related-0;transport-0;buildings-0;electricity-0;tools-0;hospitals-0;shops-0;aid_centers-0;other_infrastructure-0;weather_related-0;floods-0;storm-0;fire-0;earth…
848	related-1;request-0;offer-0;aid_related-0;medical_help-0;medical_products-0;search_and_rescue-0;security-0;military-0;child_alone-0;water-0;food-0;shelter-0;clothing-0;money-0;missing_people-0;refugees-0;death-0;other_aid-0;infrastructure_related-0;transport-0;buildings-0;electricity-0;tools-0;hospitals-0;shops-0;aid_centers-0;other_infrastructure-0;weather_related-0;floods-0;storm-0;fire-0;earth…
849	related-1;request-1;offer-0;aid_related-1;medical_help-0;medical_products-0;search_and_rescue-0;security-0;military-0;child_alone-0;water-1;food-1;shelter-1;clothing-0;money-0;missing_people-0;refugees-0;death-0;other_aid-0;infrastructure_related-0;transport-0;buildings-0;electricity-0;tools-0;hospitals-0;shops-0;aid_centers-0;other_infrastructure-0;weather_related-0;floods-0;storm-0;fire-0;earth…
850	related-1;request-1;offer-0;aid_related-1;medical_help-0;medical_products-0;search_and_rescue-1;security-0;military-0;child_alone-0;water-0;food-0;shelter-0;clothing-0;money-0;missing_people-0;refugees-0;death-0;other_aid-0;infrastructure_related-0;transport-0;buildings-0;electricity-0;tools-0;hospitals-0;shops-0;aid_centers-0;other_infrastructure-0;weather_related-0;floods-0;storm-0;fire-0;earth…
851	related-1;request-1;offer-0;aid_related-1;medical_help-1;medical_products-1;search_and_rescue-0;security-0;military-0;child_alone-0;water-0;food-0;shelter-0;clothing-0;money-0;missing_people-0;refugees-0;death-0;other_aid-0;infrastructure_related-0;transport-0;buildings-0;electricity-0;tools-0;hospitals-0;shops-0;aid_centers-0;other_infrastructure-0;weather_related-0;floods-0;storm-0;fire-0;earth…
853	related-0;request-0;offer-0;aid_related-0;medical_help-0;medical_products-0;search_and_rescue-0;security-0;military-0;child_alone-0;water-0;food-0;shelter-0;clothing-0;money-0;missing_people-0;refugees-0;death-0;other_aid-0;infrastructure_related-0;transport-0;buildings-0;electricity-0;tools-0;hospitals-0;shops-0;aid_centers-0;other_infrastructure-0;weather_related-0;floods-0;storm-0;fire-0;earth…
854	related-1;request-1;offer-0;aid_related-1;medical_help-1;medical_products-1;search_and_rescue-0;security-0;military-0;child_alone-0;water-1;food-1;shelter-1;clothing-0;money-0;missing_people-0;refugees-0;death-0;other_aid-0;infrastructure_related-0;transport-0;buildings-0;electricity-0;tools-0;hospitals-0;shops-0;aid_centers-0;other_infrastructure-0;weather_related-0;floods-0;storm-0;fire-0;earth…
856	related-1;request-0;offer-0;aid_related-0;medical_help-0;medical_products-0;search_and_rescue-0;security-0;military-0;child_alone-0;water-0;food-0;shelter-0;clothing-0;money-0;missing_people-0;refugees-0;death-0;other_aid-0;infrastructure_related-0;transport-0;buildings-0;electricity-0;tools-0;hospitals-0;shops-0;aid_centers-0;other_infrastructure-0;weather_related-0;floods-0;storm-0;fire-0;earth…
857	related-0;request-0;offer-0;aid_related-0;medical_help-0;medical_products-0;search_and_rescue-0;security-0;military-0;child_alone-0;water-0;food-0;shelter-0;clothing-0;money-0;missing_people-0;refugees-0;death-0;other_aid-0;infrastructure_related-0;transport-0;buildings-0;electricity-0;tools-0;hospitals-0;shops-0;aid_centers-0;other_infrastructure-0;weather_related-0;floods-0;storm-0;fire-0;earth…
858	related-0;request-0;offer-0;aid_related-0;medical_help-0;medical_products-0;search_and_rescue-0;security-0;military-0;child_alone-0;water-0;food-0;shelter-0;clothing-0;money-0;missing_people-0;refugees-0;death-0;other_aid-0;infrastructure_related-0;transport-0;buildings-0;electricity-0;tools-0;hospitals-0;shops-0;aid_centers-0;other_infrastructure-0;weather_related-0;floods-0;storm-0;fire-0;earth…
859	related-1;request-1;offer-0;aid_related-1;medical_help-0;medical_products-0;search_and_rescue-0;security-0;military-0;child_alone-0;water-0;food-1;shelter-1;clothing-0;money-0;missing_people-0;refugees-1;death-0;other_aid-0;infrastructure_related-0;transport-0;buildings-0;electricity-0;tools-0;hospitals-0;shops-0;aid_centers-0;other_infrastructure-0;weather_related-0;floods-0;storm-0;fire-0;earth…
860	related-1;request-1;offer-0;aid_related-1;medical_help-0;medical_products-0;search_and_rescue-0;security-0;military-0;child_alone-0;water-1;food-1;shelter-1;clothing-0;money-0;missing_people-0;refugees-0;death-0;other_aid-0;infrastructure_related-0;transport-0;buildings-0;electricity-0;tools-0;hospitals-0;shops-0;aid_centers-0;other_infrastructure-0;weather_related-1;floods-0;storm-0;fire-0;earth…
861	related-1;request-1;offer-0;aid_related-1;medical_help-0;medical_products-0;search_and_rescue-0;security-0;military-0;child_alone-0;water-1;food-1;shelter-0;clothing-0;money-0;missing_people-0;refugees-0;death-0;other_aid-0;infrastructure_related-0;transport-0;buildings-0;electricity-0;tools-0;hospitals-0;shops-0;aid_centers-0;other_infrastructure-0;weather_related-0;floods-0;storm-0;fire-0;earth…
862	related-0;request-0;offer-0;aid_related-0;medical_help-0;medical_products-0;search_and_rescue-0;security-0;military-0;child_alone-0;water-0;food-0;shelter-0;clothing-0;money-0;missing_people-0;refugees-0;death-0;other_aid-0;infrastructure_related-0;transport-0;buildings-0;electricity-0;tools-0;hospitals-0;shops-0;aid_centers-0;other_infrastructure-0;weather_related-0;floods-0;storm-0;fire-0;earth…
862	related-1;request-0;offer-0;aid_related-0;medical_help-0;medical_products-0;search_and_rescue-0;security-0;military-0;child_alone-0;water-0;food-0;shelter-0;clothing-0;money-0;missing_people-0;refugees-0;death-0;other_aid-0;infrastructure_related-0;transport-0;buildings-0;electricity-0;tools-0;hospitals-0;shops-0;aid_centers-0;other_infrastructure-0;weather_related-0;floods-0;storm-0;fire-0;earth…
863	related-1;request-1;offer-0;aid_related-1;medical_help-0;medical_products-0;search_and_rescue-0;security-1;military-0;child_alone-0;water-0;food-0;shelter-0;clothing-1;money-0;missing_people-0;refugees-0;death-0;other_aid-1;infrastructure_related-0;transport-1;buildings-0;electricity-0;tools-0;hospitals-0;shops-0;aid_centers-0;other_infrastructure-0;weather_related-1;floods-1;storm-0;fire-0;earth…
864	related-1;request-1;offer-0;aid_related-0;medical_help-0;medical_products-0;search_and_rescue-0;security-0;military-0;child_alone-0;water-0;food-0;shelter-0;clothing-0;money-0;missing_people-0;refugees-0;death-0;other_aid-0;infrastructure_related-0;transport-0;buildings-0;electricity-0;tools-0;hospitals-0;shops-0;aid_centers-0;other_infrastructure-0;weather_related-0;floods-0;storm-0;fire-0;earth…
865	related-0;request-0;offer-0;aid_related-0;medical_help-0;medical_products-0;search_and_rescue-0;security-0;military-0;child_alone-0;water-0;food-0;shelter-0;clothing-0;money-0;missing_people-0;refugees-0;death-0;other_aid-0;infrastructure_related-0;transport-0;buildings-0;electricity-0;tools-0;hospitals-0;shops-0;aid_centers-0;other_infrastructure-0;weather_related-0;floods-0;storm-0;fire-0;earth…
866	related-1;request-1;offer-0;aid_related-1;medical_help-0;medical_products-0;search_and_rescue-0;security-0;military-0;child_alone-0;water-0;food-0;shelter-0;clothing-1;money-0;missing_people-0;refugees-0;death-0;other_aid-0;infrastructure_related-0;transport-0;buildings-0;electricity-0;tools-0;hospitals-0;shops-0;aid_centers-0;other_infrastructure-0;weather_related-0;floods-0;storm-0;fire-0;earth…
867	related-1;request-1;offer-0;aid_related-1;medical_help-0;medical_products-0;search_and_rescue-0;security-0;military-0;child_alone-0;water-0;food-0;shelter-0;clothing-0;money-0;missing_people-0;refugees-0;death-0;other_aid-1;infrastructure_related-0;transport-0;buildings-0;electricity-0;tools-0;hospitals-0;shops-0;aid_centers-0;other_infrastructure-0;weather_related-0;floods-0;storm-0;fire-0;earth…
868	related-0;request-0;offer-0;aid_related-0;medical_help-0;medical_products-0;search_and_rescue-0;security-0;military-0;child_alone-0;water-0;food-0;shelter-0;clothing-0;money-0;missing_people-0;refugees-0;death-0;other_aid-0;infrastructure_related-0;transport-0;buildings-0;electricity-0;tools-0;hospitals-0;shops-0;aid_centers-0;other_infrastructure-0;weather_related-0;floods-0;storm-0;fire-0;earth…
869	related-1;request-0;offer-0;aid_related-0;medical_help-0;medical_products-0;search_and_rescue-0;security-0;military-0;child_alone-0;water-0;food-0;shelter-0;clothing-0;money-0;missing_people-0;refugees-0;death-0;other_aid-0;infrastructure_related-0;transport-0;buildings-0;electricity-0;tools-0;hospitals-0;shops-0;aid_centers-0;other_infrastructure-0;weather_related-0;floods-0;storm-0;fire-0;earth…
871	related-1;request-1;offer-0;aid_related-0;medical_help-0;medical_products-0;search_and_rescue-0;security-0;military-0;child_alone-0;water-0;food-0;shelter-0;clothing-0;money-0;missing_people-0;refugees-0;death-0;other_aid-0;infrastructure_related-0;transport-0;buildings-0;electricity-0;tools-0;hospitals-0;shops-0;aid_centers-0;other_infrastructure-0;weather_related-0;floods-0;storm-0;fire-0;earth…
872	related-1;request-0;offer-0;aid_related-0;medical_help-0;medical_products-0;search_and_rescue-0;security-0;military-0;child_alone-0;water-0;food-0;shelter-0;clothing-0;money-0;missing_people-0;refugees-0;death-0;other_aid-0;infrastructure_related-0;transport-0;buildings-0;electricity-0;tools-0;hospitals-0;shops-0;aid_centers-0;other_infrastructure-0;weather_related-0;floods-0;storm-0;fire-0;earth…
873	related-1;request-1;offer-0;aid_related-1;medical_help-0;medical_products-0;search_and_rescue-0;security-0;military-0;child_alone-0;water-0;food-0;shelter-0;clothing-0;money-0;missing_people-0;refugees-0;death-0;other_aid-1;infrastructure_related-0;transport-0;buildings-0;electricity-0;tools-0;hospitals-0;shops-0;aid_centers-0;other_infrastructure-0;weather_related-0;floods-0;storm-0;fire-0;earth…
874	related-1;request-1;offer-0;aid_related-1;medical_help-0;medical_products-0;search_and_rescue-0;security-0;military-1;child_alone-0;water-0;food-0;shelter-1;clothing-0;money-0;missing_people-0;refugees-0;death-0;other_aid-0;infrastructure_related-0;transport-0;buildings-0;electricity-0;tools-0;hospitals-0;shops-0;aid_centers-0;other_infrastructure-0;weather_related-0;floods-0;storm-0;fire-0;earth…
875	related-1;request-1;offer-0;aid_related-1;medical_help-0;medical_products-0;search_and_rescue-0;security-0;military-0;child_alone-0;water-0;food-1;shelter-0;clothing-0;money-0;missing_people-0;refugees-0;death-0;other_aid-0;infrastructure_related-0;transport-0;buildings-0;electricity-0;tools-0;hospitals-0;shops-0;aid_centers-0;other_infrastructure-0;weather_related-0;floods-0;storm-0;fire-0;earth…
876	related-0;request-0;offer-0;aid_related-0;medical_help-0;medical_products-0;search_and_rescue-0;security-0;military-0;child_alone-0;water-0;food-0;shelter-0;clothing-0;money-0;missing_people-0;refugees-0;death-0;other_aid-0;infrastructure_related-0;transport-0;buildings-0;electricity-0;tools-0;hospitals-0;shops-0;aid_centers-0;other_infrastructure-0;weather_related-0;floods-0;storm-0;fire-0;earth…
877	related-1;request-0;offer-0;aid_related-0;medical_help-0;medical_products-0;search_and_rescue-0;security-0;military-0;child_alone-0;water-0;food-0;shelter-0;clothing-0;money-0;missing_people-0;refugees-0;death-0;other_aid-0;infrastructure_related-0;transport-0;buildings-0;electricity-0;tools-0;hospitals-0;shops-0;aid_centers-0;other_infrastructure-0;weather_related-0;floods-0;storm-0;fire-0;earth…
878	related-1;request-0;offer-0;aid_related-0;medical_help-0;medical_products-0;search_and_rescue-0;security-0;military-0;child_alone-0;water-0;food-0;shelter-0;clothing-0;money-0;missing_people-0;refugees-0;death-0;other_aid-0;infrastructure_related-0;transport-0;buildings-0;electricity-0;tools-0;hospitals-0;shops-0;aid_centers-0;other_infrastructure-0;weather_related-0;floods-0;storm-0;fire-0;earth…
879	related-0;request-0;offer-0;aid_related-0;medical_help-0;medical_products-0;search_and_rescue-0;security-0;military-0;child_alone-0;water-0;food-0;shelter-0;clothing-0;money-0;missing_people-0;refugees-0;death-0;other_aid-0;infrastructure_related-0;transport-0;buildings-0;electricity-0;tools-0;hospitals-0;shops-0;aid_centers-0;other_infrastructure-0;weather_related-0;floods-0;storm-0;fire-0;earth…
880	related-1;request-1;offer-0;aid_related-1;medical_help-0;medical_products-0;search_and_rescue-0;security-0;military-0;child_alone-0;water-0;food-0;shelter-1;clothing-0;money-0;missing_people-0;refugees-0;death-0;other_aid-0;infrastructure_related-0;transport-0;buildings-1;electricity-0;tools-0;hospitals-0;shops-0;aid_centers-0;other_infrastructure-0;weather_related-0;floods-0;storm-0;fire-0;earth…
881	related-1;request-1;offer-0;aid_related-1;medical_help-0;medical_products-0;search_and_rescue-0;security-0;military-0;child_alone-0;water-1;food-0;shelter-1;clothing-0;money-0;missing_people-0;refugees-0;death-0;other_aid-0;infrastructure_related-0;transport-0;buildings-0;electricity-0;tools-0;hospitals-0;shops-0;aid_centers-0;other_infrastructure-0;weather_related-0;floods-0;storm-0;fire-0;earth…
882	related-1;request-1;offer-0;aid_related-1;medical_help-0;medical_products-0;search_and_rescue-0;security-0;military-0;child_alone-0;water-1;food-1;shelter-0;clothing-0;money-0;missing_people-0;refugees-0;death-0;other_aid-0;infrastructure_related-0;transport-0;buildings-0;electricity-0;tools-0;hospitals-0;shops-0;aid_centers-0;other_infrastructure-0;weather_related-0;floods-0;storm-0;fire-0;earth…
883	related-1;request-1;offer-0;aid_related-1;medical_help-0;medical_products-1;search_and_rescue-1;security-1;military-0;child_alone-0;water-0;food-0;shelter-0;clothing-0;money-0;missing_people-0;refugees-0;death-0;other_aid-1;infrastructure_related-0;transport-1;buildings-0;electricity-0;tools-0;hospitals-0;shops-0;aid_centers-0;other_infrastructure-0;weather_related-1;floods-1;storm-0;fire-0;earth…
884	related-1;request-1;offer-0;aid_related-1;medical_help-0;medical_products-0;search_and_rescue-0;security-0;military-0;child_alone-0;water-0;food-0;shelter-0;clothing-0;money-0;missing_people-0;refugees-0;death-0;other_aid-1;infrastructure_related-0;transport-0;buildings-0;electricity-0;tools-0;hospitals-0;shops-0;aid_centers-0;other_infrastructure-0;weather_related-0;floods-0;storm-0;fire-0;earth…
885	related-1;request-1;offer-0;aid_related-1;medical_help-0;medical_products-0;search_and_rescue-1;security-0;military-0;child_alone-0;water-0;food-0;shelter-0;clothing-0;money-0;missing_people-0;refugees-0;death-0;other_aid-0;infrastructure_related-0;transport-0;buildings-0;electricity-0;tools-0;hospitals-0;shops-0;aid_centers-0;other_infrastructure-0;weather_related-0;floods-0;storm-0;fire-0;earth…
886	related-1;request-1;offer-0;aid_related-1;medical_help-0;medical_products-0;search_and_rescue-0;security-0;military-0;child_alone-0;water-0;food-1;shelter-0;clothing-0;money-0;missing_people-0;refugees-0;death-0;other_aid-0;infrastructure_related-0;transport-0;buildings-0;electricity-0;tools-0;hospitals-0;shops-0;aid_centers-0;other_infrastructure-0;weather_related-0;floods-0;storm-0;fire-0;earth…
887	related-1;request-1;offer-0;aid_related-1;medical_help-0;medical_products-0;search_and_rescue-0;security-0;military-0;child_alone-0;water-0;food-1;shelter-0;clothing-0;money-0;missing_people-0;refugees-0;death-0;other_aid-0;infrastructure_related-0;transport-0;buildings-0;electricity-0;tools-0;hospitals-0;shops-0;aid_centers-0;other_infrastructure-0;weather_related-0;floods-0;storm-0;fire-0;earth…
888	related-1;request-0;offer-0;aid_related-1;medical_help-0;medical_products-0;search_and_rescue-1;security-1;military-0;child_alone-0;water-0;food-0;shelter-0;clothing-0;money-0;missing_people-0;refugees-0;death-0;other_aid-0;infrastructure_related-0;transport-1;buildings-0;electricity-0;tools-0;hospitals-0;shops-0;aid_centers-0;other_infrastructure-0;weather_related-1;floods-1;storm-0;fire-0;earth…
890	related-0;request-0;offer-0;aid_related-0;medical_help-0;medical_products-0;search_and_rescue-0;security-0;military-0;child_alone-0;water-0;food-0;shelter-0;clothing-0;money-0;missing_people-0;refugees-0;death-0;other_aid-0;infrastructure_related-0;transport-0;buildings-0;electricity-0;tools-0;hospitals-0;shops-0;aid_centers-0;other_infrastructure-0;weather_related-0;floods-0;storm-0;fire-0;earth…
891	related-1;request-1;offer-0;aid_related-0;medical_help-0;medical_products-0;search_and_rescue-0;security-0;military-0;child_alone-0;water-0;food-0;shelter-0;clothing-0;money-0;missing_people-0;refugees-0;death-0;other_aid-0;infrastructure_related-0;transport-0;buildings-0;electricity-0;tools-0;hospitals-0;shops-0;aid_centers-0;other_infrastructure-0;weather_related-0;floods-0;storm-0;fire-0;earth…
892	related-0;request-0;offer-0;aid_related-0;medical_help-0;medical_products-0;search_and_rescue-0;security-0;military-0;child_alone-0;water-0;food-0;shelter-0;clothing-0;money-0;missing_people-0;refugees-0;death-0;other_aid-0;infrastructure_related-0;transport-0;buildings-0;electricity-0;tools-0;hospitals-0;shops-0;aid_centers-0;other_infrastructure-0;weather_related-0;floods-0;storm-0;fire-0;earth…
893	related-1;request-1;offer-0;aid_related-1;medical_help-0;medical_products-0;search_and_rescue-0;security-0;military-0;child_alone-0;water-0;food-0;shelter-1;clothing-0;money-0;missing_people-0;refugees-0;death-0;other_aid-0;infrastructure_related-0;transport-0;buildings-0;electricity-0;tools-0;hospitals-0;shops-0;aid_centers-0;other_infrastructure-0;weather_related-0;floods-0;storm-0;fire-0;earth…
894	related-1;request-1;offer-0;aid_related-1;medical_help-0;medical_products-0;search_and_rescue-1;security-0;military-1;child_alone-0;water-0;food-0;shelter-0;clothing-0;money-0;missing_people-0;refugees-0;death-0;other_aid-0;infrastructure_related-0;transport-0;buildings-0;electricity-0;tools-0;hospitals-0;shops-0;aid_centers-0;other_infrastructure-0;weather_related-0;floods-0;storm-0;fire-0;earth…
895	related-1;request-1;offer-0;aid_related-1;medical_help-0;medical_products-1;search_and_rescue-0;security-0;military-0;child_alone-0;water-0;food-1;shelter-0;clothing-0;money-0;missing_people-0;refugees-0;death-0;other_aid-0;infrastructure_related-0;transport-0;buildings-0;electricity-0;tools-0;hospitals-0;shops-0;aid_centers-0;other_infrastructure-0;weather_related-0;floods-0;storm-0;fire-0;earth…
896	related-1;request-1;offer-0;aid_related-0;medical_help-0;medical_products-0;search_and_rescue-0;security-0;military-0;child_alone-0;water-0;food-0;shelter-0;clothing-0;money-0;missing_people-0;refugees-0;death-0;other_aid-0;infrastructure_related-0;transport-0;buildings-0;electricity-0;tools-0;hospitals-0;shops-0;aid_centers-0;other_infrastructure-0;weather_related-0;floods-0;storm-0;fire-0;earth…
897	related-1;request-1;offer-0;aid_related-1;medical_help-0;medical_products-0;search_and_rescue-0;security-0;military-0;child_alone-0;water-0;food-0;shelter-0;clothing-0;money-0;missing_people-0;refugees-0;death-0;other_aid-1;infrastructure_related-0;transport-0;buildings-0;electricity-0;tools-0;hospitals-0;shops-0;aid_centers-0;other_infrastructure-0;weather_related-0;floods-0;storm-0;fire-0;earth…
899	related-1;request-1;offer-0;aid_related-1;medical_help-0;medical_products-0;search_and_rescue-0;security-0;military-0;child_alone-0;water-1;food-1;shelter-0;clothing-0;money-0;missing_people-0;refugees-0;death-0;other_aid-0;infrastructure_related-0;transport-0;buildings-0;electricity-0;tools-0;hospitals-0;shops-0;aid_centers-0;other_infrastructure-0;weather_related-0;floods-0;storm-0;fire-0;earth…
900	related-1;request-1;offer-0;aid_related-1;medical_help-0;medical_products-0;search_and_rescue-0;security-0;military-0;child_alone-0;water-1;food-1;shelter-1;clothing-0;money-0;missing_people-0;refugees-0;death-0;other_aid-0;infrastructure_related-0;transport-0;buildings-0;electricity-0;tools-0;hospitals-0;shops-0;aid_centers-0;other_infrastructure-0;weather_related-0;floods-0;storm-0;fire-0;earth…
901	related-1;request-1;offer-0;aid_related-1;medical_help-0;medical_products-0;search_and_rescue-0;security-0;military-0;child_alone-0;water-0;food-0;shelter-1;clothing-0;money-0;missing_people-0;refugees-0;death-0;other_aid-0;infrastructure_related-0;transport-0;buildings-0;electricity-0;tools-0;hospitals-0;shops-0;aid_centers-0;other_infrastructure-0;weather_related-0;floods-0;storm-0;fire-0;earth…
902	related-1;request-1;offer-0;aid_related-1;medical_help-0;medical_products-0;search_and_rescue-0;security-0;military-0;child_alone-0;water-0;food-0;shelter-0;clothing-0;money-0;missing_people-0;refugees-0;death-0;other_aid-1;infrastructure_related-0;transport-0;buildings-0;electricity-0;tools-0;hospitals-0;shops-0;aid_centers-0;other_infrastructure-0;weather_related-1;floods-0;storm-0;fire-0;earth…
904	related-1;request-1;offer-0;aid_related-1;medical_help-0;medical_products-0;search_and_rescue-0;security-0;military-0;child_alone-0;water-0;food-1;shelter-1;clothing-1;money-0;missing_people-0;refugees-0;death-0;other_aid-0;infrastructure_related-1;transport-0;buildings-0;electricity-0;tools-0;hospitals-0;shops-0;aid_centers-1;other_infrastructure-0;weather_related-1;floods-0;storm-1;fire-0;earth…
905	related-1;request-1;offer-0;aid_related-0;medical_help-0;medical_products-0;search_and_rescue-0;security-0;military-0;child_alone-0;water-0;food-0;shelter-0;clothing-0;money-0;missing_people-0;refugees-0;death-0;other_aid-0;infrastructure_related-0;transport-0;buildings-0;electricity-0;tools-0;hospitals-0;shops-0;aid_centers-0;other_infrastructure-0;weather_related-0;floods-0;storm-0;fire-0;earth…
907	related-0;request-0;offer-0;aid_related-0;medical_help-0;medical_products-0;search_and_rescue-0;security-0;military-0;child_alone-0;water-0;food-0;shelter-0;clothing-0;money-0;missing_people-0;refugees-0;death-0;other_aid-0;infrastructure_related-0;transport-0;buildings-0;electricity-0;tools-0;hospitals-0;shops-0;aid_centers-0;other_infrastructure-0;weather_related-0;floods-0;storm-0;fire-0;earth…
909	related-1;request-1;offer-0;aid_related-1;medical_help-0;medical_products-0;search_and_rescue-0;security-0;military-0;child_alone-0;water-0;food-0;shelter-0;clothing-0;money-0;missing_people-0;refugees-0;death-0;other_aid-1;infrastructure_related-0;transport-0;buildings-0;electricity-0;tools-0;hospitals-0;shops-0;aid_centers-0;other_infrastructure-0;weather_related-0;floods-0;storm-0;fire-0;earth…
911	related-1;request-1;offer-0;aid_related-1;medical_help-0;medical_products-0;search_and_rescue-0;security-0;military-0;child_alone-0;water-1;food-1;shelter-0;clothing-0;money-0;missing_people-0;refugees-0;death-0;other_aid-0;infrastructure_related-0;transport-0;buildings-0;electricity-0;tools-0;hospitals-0;shops-0;aid_centers-0;other_infrastructure-0;weather_related-0;floods-0;storm-0;fire-0;earth…
912	related-1;request-0;offer-0;aid_related-0;medical_help-0;medical_products-0;search_and_rescue-0;security-0;military-0;child_alone-0;water-0;food-0;shelter-0;clothing-0;money-0;missing_people-0;refugees-0;death-0;other_aid-0;infrastructure_related-0;transport-0;buildings-0;electricity-0;tools-0;hospitals-0;shops-0;aid_centers-0;other_infrastructure-0;weather_related-0;floods-0;storm-0;fire-0;earth…
913	related-1;request-1;offer-0;aid_related-1;medical_help-0;medical_products-0;search_and_rescue-0;security-0;military-0;child_alone-0;water-0;food-0;shelter-1;clothing-0;money-0;missing_people-0;refugees-1;death-0;other_aid-0;infrastructure_related-1;transport-0;buildings-1;electricity-0;tools-0;hospitals-0;shops-0;aid_centers-0;other_infrastructure-1;weather_related-1;floods-0;storm-0;fire-0;earth…
914	related-1;request-1;offer-0;aid_related-0;medical_help-0;medical_products-0;search_and_rescue-0;security-0;military-0;child_alone-0;water-0;food-0;shelter-0;clothing-0;money-0;missing_people-0;refugees-0;death-0;other_aid-0;infrastructure_related-0;transport-0;buildings-0;electricity-0;tools-0;hospitals-0;shops-0;aid_centers-0;other_infrastructure-0;weather_related-0;floods-0;storm-0;fire-0;earth…
915	related-1;request-0;offer-0;aid_related-0;medical_help-0;medical_products-0;search_and_rescue-0;security-0;military-0;child_alone-0;water-0;food-0;shelter-0;clothing-0;money-0;missing_people-0;refugees-0;death-0;other_aid-0;infrastructure_related-1;transport-0;buildings-1;electricity-0;tools-0;hospitals-0;shops-1;aid_centers-0;other_infrastructure-0;weather_related-0;floods-0;storm-0;fire-0;earth…
916	related-1;request-1;offer-0;aid_related-1;medical_help-0;medical_products-0;search_and_rescue-0;security-0;military-0;child_alone-0;water-0;food-0;shelter-0;clothing-0;money-0;missing_people-0;refugees-0;death-0;other_aid-1;infrastructure_related-0;transport-0;buildings-0;electricity-0;tools-0;hospitals-0;shops-0;aid_centers-0;other_infrastructure-0;weather_related-0;floods-0;storm-0;fire-0;earth…
917	related-1;request-1;offer-0;aid_related-1;medical_help-0;medical_products-0;search_and_rescue-0;security-0;military-0;child_alone-0;water-0;food-0;shelter-0;clothing-0;money-1;missing_people-0;refugees-0;death-0;other_aid-1;infrastructure_related-0;transport-0;buildings-0;electricity-0;tools-0;hospitals-0;shops-0;aid_centers-0;other_infrastructure-0;weather_related-0;floods-0;storm-0;fire-0;earth…
918	related-0;request-0;offer-0;aid_related-0;medical_help-0;medical_products-0;search_and_rescue-0;security-0;military-0;child_alone-0;water-0;food-0;shelter-0;clothing-0;money-0;missing_people-0;refugees-0;death-0;other_aid-0;infrastructure_related-0;transport-0;buildings-0;electricity-0;tools-0;hospitals-0;shops-0;aid_centers-0;other_infrastructure-0;weather_related-0;floods-0;storm-0;fire-0;earth…
919	related-1;request-1;offer-0;aid_related-0;medical_help-0;medical_products-0;search_and_rescue-0;security-0;military-0;child_alone-0;water-0;food-0;shelter-0;clothing-0;money-0;missing_people-0;refugees-0;death-0;other_aid-0;infrastructure_related-0;transport-0;buildings-0;electricity-0;tools-0;hospitals-0;shops-0;aid_centers-0;other_infrastructure-0;weather_related-0;floods-0;storm-0;fire-0;earth…
920	related-1;request-1;offer-0;aid_related-1;medical_help-1;medical_products-0;search_and_rescue-0;security-0;military-0;child_alone-0;water-0;food-1;shelter-0;clothing-0;money-0;missing_people-0;refugees-0;death-0;other_aid-1;infrastructure_related-0;transport-1;buildings-0;electricity-0;tools-0;hospitals-0;shops-0;aid_centers-0;other_infrastructure-0;weather_related-1;floods-1;storm-0;fire-0;earth…
921	related-1;request-0;offer-0;aid_related-0;medical_help-0;medical_products-0;search_and_rescue-0;security-0;military-0;child_alone-0;water-0;food-0;shelter-0;clothing-0;money-0;missing_people-0;refugees-0;death-0;other_aid-0;infrastructure_related-0;transport-0;buildings-0;electricity-0;tools-0;hospitals-0;shops-0;aid_centers-0;other_infrastructure-0;weather_related-0;floods-0;storm-0;fire-0;earth…
923	related-1;request-1;offer-0;aid_related-1;medical_help-0;medical_products-0;search_and_rescue-0;security-0;military-0;child_alone-0;water-0;food-1;shelter-0;clothing-0;money-0;missing_people-0;refugees-0;death-1;other_aid-0;infrastructure_related-0;transport-0;buildings-0;electricity-0;tools-0;hospitals-0;shops-0;aid_centers-0;other_infrastructure-0;weather_related-0;floods-0;storm-0;fire-0;earth…
924	related-1;request-0;offer-0;aid_related-0;medical_help-0;medical_products-0;search_and_rescue-0;security-0;military-0;child_alone-0;water-0;food-0;shelter-0;clothing-0;money-0;missing_people-0;refugees-0;death-0;other_aid-0;infrastructure_related-0;transport-0;buildings-0;electricity-0;tools-0;hospitals-0;shops-0;aid_centers-0;other_infrastructure-0;weather_related-0;floods-0;storm-0;fire-0;earth…
925	related-1;request-1;offer-0;aid_related-0;medical_help-0;medical_products-0;search_and_rescue-0;security-0;military-0;child_alone-0;water-0;food-0;shelter-0;clothing-0;money-0;missing_people-0;refugees-0;death-0;other_aid-0;infrastructure_related-0;transport-0;buildings-0;electricity-0;tools-0;hospitals-0;shops-0;aid_centers-0;other_infrastructure-0;weather_related-0;floods-0;storm-0;fire-0;earth…
926	related-1;request-1;offer-0;aid_related-1;medical_help-0;medical_products-0;search_and_rescue-0;security-0;military-0;child_alone-0;water-0;food-0;shelter-0;clothing-0;money-0;missing_people-0;refugees-0;death-0;other_aid-1;infrastructure_related-0;transport-0;buildings-0;electricity-0;tools-0;hospitals-0;shops-0;aid_centers-0;other_infrastructure-0;weather_related-0;floods-0;storm-0;fire-0;earth…
927	related-1;request-1;offer-0;aid_related-1;medical_help-0;medical_products-0;search_and_rescue-0;security-0;military-0;child_alone-0;water-0;food-0;shelter-0;clothing-0;money-0;missing_people-0;refugees-0;death-0;other_aid-1;infrastructure_related-0;transport-0;buildings-0;electricity-0;tools-0;hospitals-0;shops-0;aid_centers-0;other_infrastructure-0;weather_related-0;floods-0;storm-0;fire-0;earth…
928	related-1;request-1;offer-0;aid_related-1;medical_help-0;medical_products-0;search_and_rescue-0;security-0;military-0;child_alone-0;water-1;food-1;shelter-0;clothing-0;money-0;missing_people-0;refugees-0;death-0;other_aid-0;infrastructure_related-0;transport-0;buildings-0;electricity-0;tools-0;hospitals-0;shops-0;aid_centers-0;other_infrastructure-0;weather_related-0;floods-0;storm-0;fire-0;earth…
929	related-1;request-0;offer-0;aid_related-0;medical_help-0;medical_products-0;search_and_rescue-0;security-0;military-0;child_alone-0;water-0;food-0;shelter-0;clothing-0;money-0;missing_people-0;refugees-0;death-0;other_aid-0;infrastructure_related-0;transport-0;buildings-0;electricity-0;tools-0;hospitals-0;shops-0;aid_centers-0;other_infrastructure-0;weather_related-0;floods-0;storm-0;fire-0;earth…
930	related-1;request-1;offer-0;aid_related-1;medical_help-0;medical_products-0;search_and_rescue-0;security-0;military-0;child_alone-0;water-0;food-1;shelter-1;clothing-0;money-1;missing_people-0;refugees-0;death-0;other_aid-0;infrastructure_related-0;transport-0;buildings-0;electricity-0;tools-0;hospitals-0;shops-0;aid_centers-0;other_infrastructure-0;weather_related-0;floods-0;storm-0;fire-0;earth…
931	related-1;request-1;offer-0;aid_related-1;medical_help-0;medical_products-0;search_and_rescue-0;security-0;military-0;child_alone-0;water-0;food-0;shelter-0;clothing-0;money-0;missing_people-0;refugees-0;death-0;other_aid-1;infrastructure_related-0;transport-0;buildings-0;electricity-0;tools-0;hospitals-0;shops-0;aid_centers-0;other_infrastructure-0;weather_related-0;floods-0;storm-0;fire-0;earth…
932	related-1;request-0;offer-0;aid_related-1;medical_help-1;medical_products-0;search_and_rescue-0;security-0;military-0;child_alone-0;water-0;food-0;shelter-0;clothing-0;money-0;missing_people-0;refugees-0;death-0;other_aid-0;infrastructure_related-0;transport-0;buildings-0;electricity-0;tools-0;hospitals-0;shops-0;aid_centers-0;other_infrastructure-0;weather_related-0;floods-0;storm-0;fire-0;earth…
933	related-1;request-1;offer-0;aid_related-1;medical_help-0;medical_products-0;search_and_rescue-0;security-0;military-0;child_alone-0;water-0;food-1;shelter-0;clothing-0;money-0;missing_people-0;refugees-0;death-0;other_aid-0;infrastructure_related-0;transport-0;buildings-0;electricity-0;tools-0;hospitals-0;shops-0;aid_centers-0;other_infrastructure-0;weather_related-0;floods-0;storm-0;fire-0;earth…
935	related-1;request-0;offer-0;aid_related-0;medical_help-0;medical_products-0;search_and_rescue-0;security-0;military-0;child_alone-0;water-0;food-0;shelter-0;clothing-0;money-0;missing_people-0;refugees-0;death-0;other_aid-0;infrastructure_related-0;transport-0;buildings-0;electricity-0;tools-0;hospitals-0;shops-0;aid_centers-0;other_infrastructure-0;weather_related-0;floods-0;storm-0;fire-0;earth…
936	related-1;request-1;offer-0;aid_related-1;medical_help-0;medical_products-0;search_and_rescue-0;security-0;military-0;child_alone-0;water-0;food-0;shelter-1;clothing-0;money-0;missing_people-0;refugees-0;death-0;other_aid-0;infrastructure_related-0;transport-0;buildings-0;electricity-0;tools-0;hospitals-0;shops-0;aid_centers-0;other_infrastructure-0;weather_related-0;floods-0;storm-0;fire-0;earth…
937	related-1;request-0;offer-0;aid_related-1;medical_help-0;medical_products-1;search_and_rescue-1;security-0;military-0;child_alone-0;water-0;food-0;shelter-0;clothing-0;money-0;missing_people-0;refugees-0;death-0;other_aid-0;infrastructure_related-0;transport-0;buildings-0;electricity-1;tools-1;hospitals-0;shops-0;aid_centers-0;other_infrastructure-0;weather_related-1;floods-0;storm-0;fire-1;earth…
938	related-1;request-1;offer-0;aid_related-1;medical_help-1;medical_products-0;search_and_rescue-0;security-0;military-0;child_alone-0;water-1;food-0;shelter-0;clothing-0;money-0;missing_people-0;refugees-0;death-0;other_aid-1;infrastructure_related-0;transport-0;buildings-0;electricity-0;tools-0;hospitals-0;shops-0;aid_centers-0;other_infrastructure-0;weather_related-0;floods-0;storm-0;fire-0;earth…
939	related-1;request-0;offer-0;aid_related-0;medical_help-0;medical_products-0;search_and_rescue-0;security-0;military-0;child_alone-0;water-0;food-0;shelter-0;clothing-0;money-0;missing_people-0;refugees-0;death-0;other_aid-0;infrastructure_related-0;transport-0;buildings-0;electricity-0;tools-0;hospitals-0;shops-0;aid_centers-0;other_infrastructure-0;weather_related-0;floods-0;storm-0;fire-0;earth…
940	related-1;request-1;offer-0;aid_related-1;medical_help-1;medical_products-0;search_and_rescue-0;security-0;military-0;child_alone-0;water-0;food-0;shelter-0;clothing-0;money-0;missing_people-0;refugees-0;death-1;other_aid-0;infrastructure_related-0;transport-0;buildings-0;electricity-0;tools-0;hospitals-0;shops-0;aid_centers-0;other_infrastructure-0;weather_related-0;floods-0;storm-0;fire-0;earth…
942	related-1;request-0;offer-0;aid_related-0;medical_help-0;medical_products-0;search_and_rescue-0;security-0;military-0;child_alone-0;water-0;food-0;shelter-0;clothing-0;money-0;missing_people-0;refugees-0;death-0;other_aid-0;infrastructure_related-0;transport-0;buildings-0;electricity-0;tools-0;hospitals-0;shops-0;aid_centers-0;other_infrastructure-0;weather_related-0;floods-0;storm-0;fire-0;earth…
943	related-1;request-1;offer-0;aid_related-1;medical_help-0;medical_products-0;search_and_rescue-0;security-0;military-0;child_alone-0;water-0;food-0;shelter-0;clothing-0;money-0;missing_people-0;refugees-0;death-1;other_aid-1;infrastructure_related-0;transport-0;buildings-0;electricity-0;tools-0;hospitals-0;shops-0;aid_centers-0;other_infrastructure-0;weather_related-0;floods-0;storm-0;fire-0;earth…
944	related-1;request-0;offer-0;aid_related-1;medical_help-1;medical_products-1;search_and_rescue-0;security-0;military-0;child_alone-0;water-0;food-0;shelter-0;clothing-0;money-0;missing_people-0;refugees-0;death-0;other_aid-0;infrastructure_related-0;transport-0;buildings-0;electricity-0;tools-0;hospitals-0;shops-0;aid_centers-0;other_infrastructure-0;weather_related-0;floods-0;storm-0;fire-0;earth…
945	related-1;request-0;offer-0;aid_related-0;medical_help-0;medical_products-0;search_and_rescue-0;security-0;military-0;child_alone-0;water-0;food-0;shelter-0;clothing-0;money-0;missing_people-0;refugees-0;death-0;other_aid-0;infrastructure_related-0;transport-0;buildings-0;electricity-0;tools-0;hospitals-0;shops-0;aid_centers-0;other_infrastructure-0;weather_related-0;floods-0;storm-0;fire-0;earth…
946	related-1;request-0;offer-0;aid_related-0;medical_help-0;medical_products-0;search_and_rescue-0;security-0;military-0;child_alone-0;water-0;food-0;shelter-0;clothing-0;money-0;missing_people-0;refugees-0;death-0;other_aid-0;infrastructure_related-0;transport-0;buildings-1;electricity-0;tools-0;hospitals-0;shops-0;aid_centers-0;other_infrastructure-0;weather_related-0;floods-0;storm-0;fire-0;earth…
947	related-1;request-1;offer-0;aid_related-1;medical_help-1;medical_products-1;search_and_rescue-0;security-0;military-0;child_alone-0;water-1;food-1;shelter-0;clothing-0;money-0;missing_people-0;refugees-0;death-0;other_aid-0;infrastructure_related-1;transport-1;buildings-0;electricity-0;tools-0;hospitals-1;shops-0;aid_centers-0;other_infrastructure-0;weather_related-1;floods-1;storm-0;fire-0;earth…
948	related-1;request-1;offer-0;aid_related-1;medical_help-0;medical_products-0;search_and_rescue-0;security-0;military-0;child_alone-0;water-0;food-0;shelter-1;clothing-0;money-0;missing_people-0;refugees-0;death-0;other_aid-0;infrastructure_related-0;transport-0;buildings-0;electricity-0;tools-0;hospitals-0;shops-0;aid_centers-0;other_infrastructure-0;weather_related-0;floods-0;storm-0;fire-0;earth…
949	related-1;request-0;offer-0;aid_related-0;medical_help-0;medical_products-0;search_and_rescue-0;security-0;military-0;child_alone-0;water-0;food-0;shelter-0;clothing-0;money-0;missing_people-0;refugees-0;death-0;other_aid-0;infrastructure_related-0;transport-0;buildings-0;electricity-0;tools-0;hospitals-0;shops-0;aid_centers-0;other_infrastructure-0;weather_related-0;floods-0;storm-0;fire-0;earth…
951	related-1;request-1;offer-0;aid_related-1;medical_help-1;medical_products-0;search_and_rescue-0;security-0;military-0;child_alone-0;water-0;food-0;shelter-0;clothing-0;money-0;missing_people-0;refugees-0;death-0;other_aid-1;infrastructure_related-0;transport-0;buildings-0;electricity-0;tools-0;hospitals-0;shops-0;aid_centers-0;other_infrastructure-0;weather_related-0;floods-0;storm-0;fire-0;earth…
952	related-1;request-1;offer-0;aid_related-1;medical_help-0;medical_products-0;search_and_rescue-0;security-0;military-0;child_alone-0;water-0;food-0;shelter-0;clothing-0;money-0;missing_people-0;refugees-0;death-0;other_aid-1;infrastructure_related-0;transport-0;buildings-0;electricity-0;tools-0;hospitals-0;shops-0;aid_centers-0;other_infrastructure-0;weather_related-0;floods-0;storm-0;fire-0;earth…
953	related-1;request-1;offer-0;aid_related-1;medical_help-0;medical_products-0;search_and_rescue-0;security-0;military-0;child_alone-0;water-0;food-0;shelter-1;clothing-0;money-0;missing_people-0;refugees-0;death-0;other_aid-0;infrastructure_related-0;transport-0;buildings-0;electricity-0;tools-0;hospitals-0;shops-0;aid_centers-0;other_infrastructure-0;weather_related-0;floods-0;storm-0;fire-0;earth…
954	related-1;request-1;offer-0;aid_related-0;medical_help-0;medical_products-0;search_and_rescue-0;security-0;military-0;child_alone-0;water-0;food-0;shelter-0;clothing-0;money-0;missing_people-0;refugees-0;death-0;other_aid-0;infrastructure_related-0;transport-0;buildings-0;electricity-0;tools-0;hospitals-0;shops-0;aid_centers-0;other_infrastructure-0;weather_related-0;floods-0;storm-0;fire-0;earth…
955	related-1;request-0;offer-0;aid_related-0;medical_help-0;medical_products-0;search_and_rescue-0;security-0;military-0;child_alone-0;water-0;food-0;shelter-0;clothing-0;money-0;missing_people-0;refugees-0;death-0;other_aid-0;infrastructure_related-0;transport-0;buildings-0;electricity-0;tools-0;hospitals-0;shops-0;aid_centers-0;other_infrastructure-0;weather_related-0;floods-0;storm-0;fire-0;earth…
957	related-1;request-0;offer-0;aid_related-0;medical_help-0;medical_products-0;search_and_rescue-0;security-0;military-0;child_alone-0;water-0;food-0;shelter-0;clothing-0;money-0;missing_people-0;refugees-0;death-0;other_aid-0;infrastructure_related-0;transport-0;buildings-0;electricity-0;tools-0;hospitals-0;shops-0;aid_centers-0;other_infrastructure-0;weather_related-1;floods-0;storm-1;fire-0;earth…
958	related-1;request-0;offer-0;aid_related-0;medical_help-0;medical_products-0;search_and_rescue-0;security-0;military-0;child_alone-0;water-0;food-0;shelter-0;clothing-0;money-0;missing_people-0;refugees-0;death-0;other_aid-0;infrastructure_related-0;transport-0;buildings-0;electricity-0;tools-0;hospitals-0;shops-0;aid_centers-0;other_infrastructure-0;weather_related-0;floods-0;storm-0;fire-0;earth…
959	related-1;request-0;offer-0;aid_related-0;medical_help-0;medical_products-0;search_and_rescue-0;security-0;military-0;child_alone-0;water-0;food-0;shelter-0;clothing-0;money-0;missing_people-0;refugees-0;death-0;other_aid-0;infrastructure_related-0;transport-0;buildings-0;electricity-0;tools-0;hospitals-0;shops-0;aid_centers-0;other_infrastructure-0;weather_related-0;floods-0;storm-0;fire-0;earth…
960	related-1;request-0;offer-0;aid_related-0;medical_help-0;medical_products-0;search_and_rescue-0;security-0;military-0;child_alone-0;water-0;food-0;shelter-0;clothing-0;money-0;missing_people-0;refugees-0;death-0;other_aid-0;infrastructure_related-0;transport-0;buildings-0;electricity-0;tools-0;hospitals-0;shops-0;aid_centers-0;other_infrastructure-0;weather_related-0;floods-0;storm-0;fire-0;earth…
962	related-1;request-0;offer-0;aid_related-0;medical_help-0;medical_products-0;search_and_rescue-0;security-0;military-0;child_alone-0;water-0;food-0;shelter-0;clothing-0;money-0;missing_people-0;refugees-0;death-0;other_aid-0;infrastructure_related-0;transport-0;buildings-0;electricity-0;tools-0;hospitals-0;shops-0;aid_centers-0;other_infrastructure-0;weather_related-0;floods-0;storm-0;fire-0;earth…
963	related-1;request-0;offer-0;aid_related-1;medical_help-1;medical_products-0;search_and_rescue-0;security-1;military-0;child_alone-0;water-0;food-0;shelter-0;clothing-0;money-0;missing_people-0;refugees-0;death-1;other_aid-0;infrastructure_related-0;transport-1;buildings-0;electricity-0;tools-0;hospitals-0;shops-0;aid_centers-0;other_infrastructure-0;weather_related-1;floods-1;storm-0;fire-0;earth…
964	related-1;request-0;offer-0;aid_related-0;medical_help-0;medical_products-0;search_and_rescue-0;security-0;military-0;child_alone-0;water-0;food-0;shelter-0;clothing-0;money-0;missing_people-0;refugees-0;death-0;other_aid-0;infrastructure_related-0;transport-0;buildings-0;electricity-0;tools-0;hospitals-0;shops-0;aid_centers-0;other_infrastructure-0;weather_related-0;floods-0;storm-0;fire-0;earth…
965	related-1;request-1;offer-0;aid_related-1;medical_help-0;medical_products-0;search_and_rescue-0;security-0;military-0;child_alone-0;water-0;food-1;shelter-0;clothing-0;money-0;missing_people-0;refugees-0;death-0;other_aid-0;infrastructure_related-0;transport-0;buildings-0;electricity-0;tools-0;hospitals-0;shops-0;aid_centers-0;other_infrastructure-0;weather_related-1;floods-0;storm-0;fire-0;earth…
966	related-1;request-1;offer-0;aid_related-1;medical_help-0;medical_products-0;search_and_rescue-0;security-0;military-0;child_alone-0;water-0;food-0;shelter-1;clothing-0;money-0;missing_people-0;refugees-0;death-0;other_aid-1;infrastructure_related-0;transport-0;buildings-0;electricity-0;tools-0;hospitals-0;shops-0;aid_centers-0;other_infrastructure-0;weather_related-0;floods-0;storm-0;fire-0;earth…
967	related-1;request-1;offer-0;aid_related-1;medical_help-0;medical_products-0;search_and_rescue-0;security-0;military-0;child_alone-0;water-0;food-0;shelter-1;clothing-0;money-0;missing_people-0;refugees-0;death-0;other_aid-1;infrastructure_related-1;transport-0;buildings-1;electricity-0;tools-0;hospitals-0;shops-0;aid_centers-0;other_infrastructure-1;weather_related-0;floods-0;storm-0;fire-0;earth…
968	related-1;request-1;offer-0;aid_related-1;medical_help-0;medical_products-1;search_and_rescue-0;security-0;military-0;child_alone-0;water-1;food-1;shelter-0;clothing-0;money-0;missing_people-0;refugees-0;death-0;other_aid-0;infrastructure_related-0;transport-0;buildings-0;electricity-0;tools-0;hospitals-0;shops-0;aid_centers-0;other_infrastructure-0;weather_related-0;floods-0;storm-0;fire-0;earth…
970	related-1;request-1;offer-0;aid_related-1;medical_help-0;medical_products-0;search_and_rescue-0;security-0;military-0;child_alone-0;water-1;food-1;shelter-1;clothing-0;money-0;missing_people-0;refugees-0;death-0;other_aid-0;infrastructure_related-0;transport-0;buildings-0;electricity-0;tools-0;hospitals-0;shops-0;aid_centers-0;other_infrastructure-0;weather_related-0;floods-0;storm-0;fire-0;earth…
971	related-1;request-0;offer-0;aid_related-0;medical_help-0;medical_products-0;search_and_rescue-0;security-0;military-0;child_alone-0;water-0;food-0;shelter-0;clothing-0;money-0;missing_people-0;refugees-0;death-0;other_aid-0;infrastructure_related-0;transport-0;buildings-0;electricity-0;tools-0;hospitals-0;shops-0;aid_centers-0;other_infrastructure-0;weather_related-0;floods-0;storm-0;fire-0;earth…
972	related-1;request-0;offer-0;aid_related-0;medical_help-0;medical_products-0;search_and_rescue-0;security-0;military-0;child_alone-0;water-0;food-0;shelter-0;clothing-0;money-0;missing_people-0;refugees-0;death-0;other_aid-0;infrastructure_related-0;transport-0;buildings-0;electricity-0;tools-0;hospitals-0;shops-0;aid_centers-0;other_infrastructure-0;weather_related-0;floods-0;storm-0;fire-0;earth…
973	related-1;request-0;offer-0;aid_related-0;medical_help-0;medical_products-0;search_and_rescue-0;security-0;military-0;child_alone-0;water-0;food-0;shelter-0;clothing-0;money-0;missing_people-0;refugees-0;death-0;other_aid-0;infrastructure_related-0;transport-0;buildings-0;electricity-0;tools-0;hospitals-0;shops-0;aid_centers-0;other_infrastructure-0;weather_related-0;floods-0;storm-0;fire-0;earth…
974	related-1;request-1;offer-0;aid_related-1;medical_help-0;medical_products-0;search_and_rescue-0;security-0;military-0;child_alone-0;water-1;food-0;shelter-0;clothing-0;money-0;missing_people-0;refugees-0;death-0;other_aid-0;infrastructure_related-0;transport-0;buildings-0;electricity-0;tools-0;hospitals-0;shops-0;aid_centers-0;other_infrastructure-0;weather_related-0;floods-0;storm-0;fire-0;earth…
975	related-1;request-0;offer-0;aid_related-0;medical_help-0;medical_products-0;search_and_rescue-0;security-0;military-0;child_alone-0;water-0;food-0;shelter-0;clothing-0;money-0;missing_people-0;refugees-0;death-0;other_aid-0;infrastructure_related-0;transport-0;buildings-0;electricity-0;tools-0;hospitals-0;shops-0;aid_centers-0;other_infrastructure-0;weather_related-0;floods-0;storm-0;fire-0;earth…
976	related-1;request-1;offer-0;aid_related-1;medical_help-0;medical_products-0;search_and_rescue-0;security-0;military-0;child_alone-0;water-1;food-0;shelter-0;clothing-0;money-0;missing_people-0;refugees-0;death-0;other_aid-0;infrastructure_related-0;transport-0;buildings-0;electricity-0;tools-0;hospitals-0;shops-0;aid_centers-0;other_infrastructure-0;weather_related-0;floods-0;storm-0;fire-0;earth…
979	related-1;request-0;offer-0;aid_related-0;medical_help-0;medical_products-0;search_and_rescue-0;security-0;military-0;child_alone-0;water-0;food-0;shelter-0;clothing-0;money-0;missing_people-0;refugees-0;death-0;other_aid-0;infrastructure_related-0;transport-0;buildings-0;electricity-0;tools-0;hospitals-0;shops-0;aid_centers-0;other_infrastructure-0;weather_related-0;floods-0;storm-0;fire-0;earth…
980	related-1;request-1;offer-0;aid_related-1;medical_help-0;medical_products-0;search_and_rescue-0;security-0;military-0;child_alone-0;water-0;food-1;shelter-0;clothing-0;money-0;missing_people-0;refugees-0;death-1;other_aid-0;infrastructure_related-1;transport-0;buildings-0;electricity-0;tools-0;hospitals-0;shops-0;aid_centers-0;other_infrastructure-1;weather_related-0;floods-0;storm-0;fire-0;earth…
981	related-1;request-1;offer-0;aid_related-1;medical_help-0;medical_products-0;search_and_rescue-0;security-0;military-0;child_alone-0;water-0;food-0;shelter-1;clothing-0;money-0;missing_people-0;refugees-1;death-1;other_aid-0;infrastructure_related-0;transport-0;buildings-1;electricity-0;tools-0;hospitals-0;shops-0;aid_centers-0;other_infrastructure-0;weather_related-0;floods-0;storm-0;fire-0;earth…
983	related-1;request-1;offer-0;aid_related-1;medical_help-0;medical_products-0;search_and_rescue-0;security-0;military-0;child_alone-0;water-0;food-1;shelter-0;clothing-0;money-0;missing_people-0;refugees-0;death-0;other_aid-0;infrastructure_related-1;transport-0;buildings-0;electricity-0;tools-0;hospitals-0;shops-0;aid_centers-0;other_infrastructure-1;weather_related-0;floods-0;storm-0;fire-0;earth…
984	related-1;request-1;offer-0;aid_related-1;medical_help-0;medical_products-0;search_and_rescue-0;security-0;military-0;child_alone-0;water-0;food-0;shelter-1;clothing-0;money-0;missing_people-0;refugees-0;death-0;other_aid-1;infrastructure_related-0;transport-0;buildings-0;electricity-0;tools-0;hospitals-0;shops-0;aid_centers-0;other_infrastructure-0;weather_related-0;floods-0;storm-0;fire-0;earth…
985	related-1;request-0;offer-0;aid_related-0;medical_help-0;medical_products-0;search_and_rescue-0;security-0;military-0;child_alone-0;water-0;food-0;shelter-0;clothing-0;money-0;missing_people-0;refugees-0;death-0;other_aid-0;infrastructure_related-0;transport-0;buildings-0;electricity-0;tools-0;hospitals-0;shops-0;aid_centers-0;other_infrastructure-0;weather_related-0;floods-0;storm-0;fire-0;earth…
986	related-1;request-1;offer-0;aid_related-1;medical_help-0;medical_products-0;search_and_rescue-1;security-0;military-0;child_alone-0;water-0;food-1;shelter-0;clothing-0;money-0;missing_people-0;refugees-0;death-0;other_aid-0;infrastructure_related-1;transport-0;buildings-0;electricity-1;tools-0;hospitals-0;shops-0;aid_centers-1;other_infrastructure-1;weather_related-1;floods-0;storm-0;fire-0;earth…
987	related-1;request-0;offer-0;aid_related-0;medical_help-0;medical_products-0;search_and_rescue-0;security-0;military-0;child_alone-0;water-0;food-0;shelter-0;clothing-0;money-0;missing_people-0;refugees-0;death-0;other_aid-0;infrastructure_related-0;transport-0;buildings-0;electricity-0;tools-0;hospitals-0;shops-0;aid_centers-0;other_infrastructure-0;weather_related-0;floods-0;storm-0;fire-0;earth…
988	related-1;request-1;offer-0;aid_related-1;medical_help-0;medical_products-1;search_and_rescue-0;security-0;military-0;child_alone-0;water-0;food-1;shelter-0;clothing-1;money-0;missing_people-0;refugees-0;death-0;other_aid-0;infrastructure_related-0;transport-0;buildings-0;electricity-0;tools-0;hospitals-0;shops-0;aid_centers-0;other_infrastructure-0;weather_related-0;floods-0;storm-0;fire-0;earth…
989	related-1;request-0;offer-0;aid_related-0;medical_help-0;medical_products-0;search_and_rescue-0;security-0;military-0;child_alone-0;water-0;food-0;shelter-0;clothing-0;money-0;missing_people-0;refugees-0;death-0;other_aid-0;infrastructure_related-0;transport-0;buildings-0;electricity-0;tools-0;hospitals-0;shops-0;aid_centers-0;other_infrastructure-0;weather_related-0;floods-0;storm-0;fire-0;earth…
990	related-1;request-1;offer-0;aid_related-1;medical_help-0;medical_products-0;search_and_rescue-0;security-0;military-0;child_alone-0;water-0;food-0;shelter-0;clothing-0;money-0;missing_people-0;refugees-0;death-0;other_aid-1;infrastructure_related-0;transport-0;buildings-0;electricity-0;tools-0;hospitals-0;shops-0;aid_centers-0;other_infrastructure-0;weather_related-0;floods-0;storm-0;fire-0;earth…
991	related-1;request-1;offer-0;aid_related-1;medical_help-0;medical_products-0;search_and_rescue-0;security-0;military-0;child_alone-0;water-0;food-1;shelter-0;clothing-0;money-0;missing_people-0;refugees-0;death-0;other_aid-1;infrastructure_related-0;transport-0;buildings-0;electricity-0;tools-0;hospitals-0;shops-0;aid_centers-0;other_infrastructure-0;weather_related-0;floods-0;storm-0;fire-0;earth…
992	related-1;request-1;offer-0;aid_related-1;medical_help-0;medical_products-0;search_and_rescue-0;security-0;military-0;child_alone-0;water-1;food-0;shelter-0;clothing-0;money-0;missing_people-0;refugees-0;death-0;other_aid-1;infrastructure_related-0;transport-0;buildings-0;electricity-0;tools-0;hospitals-0;shops-0;aid_centers-0;other_infrastructure-0;weather_related-0;floods-0;storm-0;fire-0;earth…
993	related-1;request-1;offer-0;aid_related-1;medical_help-0;medical_products-0;search_and_rescue-0;security-0;military-0;child_alone-0;water-0;food-0;shelter-0;clothing-0;money-0;missing_people-0;refugees-1;death-0;other_aid-0;infrastructure_related-0;transport-0;buildings-0;electricity-0;tools-0;hospitals-0;shops-0;aid_centers-0;other_infrastructure-0;weather_related-0;floods-0;storm-0;fire-0;earth…
994	related-1;request-1;offer-0;aid_related-1;medical_help-0;medical_products-0;search_and_rescue-0;security-0;military-0;child_alone-0;water-0;food-1;shelter-0;clothing-0;money-0;missing_people-0;refugees-0;death-1;other_aid-0;infrastructure_related-0;transport-0;buildings-0;electricity-0;tools-0;hospitals-0;shops-0;aid_centers-0;other_infrastructure-0;weather_related-0;floods-0;storm-0;fire-0;earth…
995	related-1;request-1;offer-0;aid_related-1;medical_help-0;medical_products-0;search_and_rescue-0;security-0;military-0;child_alone-0;water-0;food-0;shelter-1;clothing-0;money-0;missing_people-0;refugees-0;death-0;other_aid-0;infrastructure_related-1;transport-0;buildings-1;electricity-0;tools-0;hospitals-0;shops-0;aid_centers-0;other_infrastructure-1;weather_related-1;floods-0;storm-0;fire-0;earth…
996	related-1;request-1;offer-0;aid_related-1;medical_help-0;medical_products-0;search_and_rescue-0;security-0;military-0;child_alone-0;water-0;food-0;shelter-0;clothing-0;money-0;missing_people-0;refugees-0;death-0;other_aid-1;infrastructure_related-0;transport-0;buildings-0;electricity-0;tools-0;hospitals-0;shops-0;aid_centers-0;other_infrastructure-0;weather_related-0;floods-0;storm-0;fire-0;earth…
997	related-1;request-1;offer-0;aid_related-1;medical_help-0;medical_products-0;search_and_rescue-0;security-0;military-0;child_alone-0;water-0;food-0;shelter-0;clothing-0;money-0;missing_people-0;refugees-0;death-0;other_aid-1;infrastructure_related-0;transport-0;buildings-0;electricity-0;tools-0;hospitals-0;shops-0;aid_centers-0;other_infrastructure-0;weather_related-1;floods-0;storm-0;fire-0;earth…
998	related-1;request-0;offer-0;aid_related-0;medical_help-0;medical_products-0;search_and_rescue-0;security-0;military-0;child_alone-0;water-0;food-0;shelter-0;clothing-0;money-0;missing_people-0;refugees-0;death-0;other_aid-0;infrastructure_related-0;transport-0;buildings-0;electricity-0;tools-0;hospitals-0;shops-0;aid_centers-0;other_infrastructure-0;weather_related-0;floods-0;storm-0;fire-0;earth…
1000	related-0;request-0;offer-0;aid_related-0;medical_help-0;medical_products-0;search_and_rescue-0;security-0;military-0;child_alone-0;water-0;food-0;shelter-0;clothing-0;money-0;missing_people-0;refugees-0;death-0;other_aid-0;infrastructure_related-0;transport-0;buildings-0;electricity-0;tools-0;hospitals-0;shops-0;aid_centers-0;other_infrastructure-0;weather_related-0;floods-0;storm-0;fire-0;earth…
1001	related-1;request-1;offer-0;aid_related-1;medical_help-1;medical_products-1;search_and_rescue-0;security-0;military-0;child_alone-0;water-1;food-1;shelter-0;clothing-0;money-0;missing_people-0;refugees-0;death-1;other_aid-0;infrastructure_related-0;transport-0;buildings-0;electricity-0;tools-0;hospitals-0;shops-0;aid_centers-0;other_infrastructure-0;weather_related-1;floods-0;storm-0;fire-0;earth…
1002	related-0;request-0;offer-0;aid_related-0;medical_help-0;medical_products-0;search_and_rescue-0;security-0;military-0;child_alone-0;water-0;food-0;shelter-0;clothing-0;money-0;missing_people-0;refugees-0;death-0;other_aid-0;infrastructure_related-0;transport-0;buildings-0;electricity-0;tools-0;hospitals-0;shops-0;aid_centers-0;other_infrastructure-0;weather_related-0;floods-0;storm-0;fire-0;earth…
1004	related-1;request-1;offer-0;aid_related-1;medical_help-1;medical_products-0;search_and_rescue-0;security-0;military-0;child_alone-0;water-1;food-1;shelter-1;clothing-0;money-0;missing_people-0;refugees-0;death-0;other_aid-0;infrastructure_related-0;transport-0;buildings-0;electricity-0;tools-0;hospitals-0;shops-0;aid_centers-0;other_infrastructure-0;weather_related-0;floods-0;storm-0;fire-0;earth…
1005	related-1;request-0;offer-0;aid_related-0;medical_help-0;medical_products-0;search_and_rescue-0;security-0;military-0;child_alone-0;water-0;food-0;shelter-0;clothing-0;money-0;missing_people-0;refugees-0;death-0;other_aid-0;infrastructure_related-0;transport-0;buildings-0;electricity-0;tools-0;hospitals-0;shops-0;aid_centers-0;other_infrastructure-0;weather_related-0;floods-0;storm-0;fire-0;earth…
1006	related-0;request-0;offer-0;aid_related-0;medical_help-0;medical_products-0;search_and_rescue-0;security-0;military-0;child_alone-0;water-0;food-0;shelter-0;clothing-0;money-0;missing_people-0;refugees-0;death-0;other_aid-0;infrastructure_related-0;transport-0;buildings-0;electricity-0;tools-0;hospitals-0;shops-0;aid_centers-0;other_infrastructure-0;weather_related-0;floods-0;storm-0;fire-0;earth…
1007	related-1;request-1;offer-0;aid_related-1;medical_help-0;medical_products-0;search_and_rescue-0;security-0;military-0;child_alone-0;water-0;food-0;shelter-0;clothing-0;money-0;missing_people-0;refugees-0;death-0;other_aid-1;infrastructure_related-0;transport-0;buildings-0;electricity-0;tools-0;hospitals-0;shops-0;aid_centers-0;other_infrastructure-0;weather_related-0;floods-0;storm-0;fire-0;earth…
1008	related-1;request-1;offer-0;aid_related-1;medical_help-0;medical_products-0;search_and_rescue-1;security-0;military-0;child_alone-0;water-0;food-0;shelter-0;clothing-0;money-0;missing_people-1;refugees-1;death-0;other_aid-1;infrastructure_related-0;transport-1;buildings-1;electricity-0;tools-0;hospitals-0;shops-0;aid_centers-0;other_infrastructure-0;weather_related-1;floods-1;storm-0;fire-0;earth…
1009	related-1;request-1;offer-0;aid_related-1;medical_help-0;medical_products-0;search_and_rescue-0;security-0;military-0;child_alone-0;water-0;food-1;shelter-0;clothing-0;money-1;missing_people-0;refugees-0;death-0;other_aid-0;infrastructure_related-0;transport-0;buildings-0;electricity-0;tools-0;hospitals-0;shops-0;aid_centers-0;other_infrastructure-0;weather_related-0;floods-0;storm-0;fire-0;earth…
1010	related-1;request-1;offer-0;aid_related-1;medical_help-0;medical_products-0;search_and_rescue-0;security-0;military-0;child_alone-0;water-0;food-0;shelter-1;clothing-0;money-0;missing_people-0;refugees-0;death-0;other_aid-0;infrastructure_related-0;transport-0;buildings-1;electricity-0;tools-0;hospitals-0;shops-0;aid_centers-0;other_infrastructure-0;weather_related-0;floods-0;storm-0;fire-0;earth…
1011	related-1;request-1;offer-0;aid_related-1;medical_help-0;medical_products-0;search_and_rescue-0;security-0;military-0;child_alone-0;water-0;food-0;shelter-1;clothing-0;money-0;missing_people-0;refugees-0;death-0;other_aid-1;infrastructure_related-1;transport-0;buildings-0;electricity-0;tools-0;hospitals-0;shops-0;aid_centers-1;other_infrastructure-0;weather_related-0;floods-0;storm-0;fire-0;earth…
1012	related-1;request-1;offer-0;aid_related-1;medical_help-0;medical_products-0;search_and_rescue-0;security-0;military-0;child_alone-0;water-0;food-0;shelter-0;clothing-0;money-0;missing_people-0;refugees-0;death-0;other_aid-1;infrastructure_related-0;transport-0;buildings-0;electricity-0;tools-0;hospitals-0;shops-0;aid_centers-0;other_infrastructure-0;weather_related-0;floods-0;storm-0;fire-0;earth…
1013	related-1;request-1;offer-0;aid_related-0;medical_help-0;medical_products-0;search_and_rescue-0;security-0;military-0;child_alone-0;water-0;food-0;shelter-0;clothing-0;money-0;missing_people-0;refugees-0;death-0;other_aid-0;infrastructure_related-0;transport-0;buildings-0;electricity-0;tools-0;hospitals-0;shops-0;aid_centers-0;other_infrastructure-0;weather_related-0;floods-0;storm-0;fire-0;earth…
1014	related-1;request-1;offer-0;aid_related-1;medical_help-0;medical_products-0;search_and_rescue-0;security-0;military-0;child_alone-0;water-1;food-1;shelter-1;clothing-0;money-0;missing_people-0;refugees-0;death-0;other_aid-0;infrastructure_related-0;transport-0;buildings-0;electricity-0;tools-0;hospitals-0;shops-0;aid_centers-0;other_infrastructure-0;weather_related-0;floods-0;storm-0;fire-0;earth…
1015	related-1;request-0;offer-0;aid_related-1;medical_help-0;medical_products-0;search_and_rescue-0;security-0;military-0;child_alone-0;water-0;food-0;shelter-0;clothing-0;money-0;missing_people-0;refugees-0;death-0;other_aid-1;infrastructure_related-0;transport-0;buildings-0;electricity-0;tools-0;hospitals-0;shops-0;aid_centers-0;other_infrastructure-0;weather_related-0;floods-0;storm-0;fire-0;earth…
1016	related-1;request-1;offer-0;aid_related-1;medical_help-0;medical_products-0;search_and_rescue-0;security-0;military-0;child_alone-0;water-1;food-1;shelter-1;clothing-0;money-0;missing_people-0;refugees-0;death-0;other_aid-0;infrastructure_related-0;transport-0;buildings-1;electricity-0;tools-0;hospitals-0;shops-0;aid_centers-0;other_infrastructure-0;weather_related-0;floods-0;storm-0;fire-0;earth…
1017	related-0;request-0;offer-0;aid_related-0;medical_help-0;medical_products-0;search_and_rescue-0;security-0;military-0;child_alone-0;water-0;food-0;shelter-0;clothing-0;money-0;missing_people-0;refugees-0;death-0;other_aid-0;infrastructure_related-0;transport-0;buildings-0;electricity-0;tools-0;hospitals-0;shops-0;aid_centers-0;other_infrastructure-0;weather_related-0;floods-0;storm-0;fire-0;earth…
1018	related-1;request-1;offer-0;aid_related-1;medical_help-0;medical_products-0;search_and_rescue-0;security-0;military-0;child_alone-0;water-1;food-1;shelter-1;clothing-0;money-0;missing_people-0;refugees-0;death-0;other_aid-0;infrastructure_related-0;transport-0;buildings-0;electricity-0;tools-0;hospitals-0;shops-0;aid_centers-0;other_infrastructure-0;weather_related-0;floods-0;storm-0;fire-0;earth…
1019	related-1;request-1;offer-0;aid_related-1;medical_help-0;medical_products-0;search_and_rescue-0;security-0;military-0;child_alone-0;water-1;food-1;shelter-1;clothing-0;money-0;missing_people-0;refugees-0;death-0;other_aid-0;infrastructure_related-0;transport-0;buildings-0;electricity-0;tools-0;hospitals-0;shops-0;aid_centers-0;other_infrastructure-0;weather_related-0;floods-0;storm-0;fire-0;earth…
1020	related-1;request-1;offer-0;aid_related-1;medical_help-0;medical_products-0;search_and_rescue-0;security-0;military-0;child_alone-0;water-0;food-0;shelter-0;clothing-0;money-0;missing_people-1;refugees-0;death-0;other_aid-0;infrastructure_related-0;transport-0;buildings-0;electricity-0;tools-0;hospitals-0;shops-0;aid_centers-0;other_infrastructure-0;weather_related-0;floods-0;storm-0;fire-0;earth…
1021	related-1;request-1;offer-0;aid_related-1;medical_help-0;medical_products-0;search_and_rescue-0;security-0;military-0;child_alone-0;water-0;food-1;shelter-1;clothing-0;money-0;missing_people-0;refugees-0;death-0;other_aid-0;infrastructure_related-0;transport-0;buildings-0;electricity-0;tools-0;hospitals-0;shops-0;aid_centers-0;other_infrastructure-0;weather_related-0;floods-0;storm-0;fire-0;earth…
1022	related-1;request-1;offer-0;aid_related-1;medical_help-0;medical_products-0;search_and_rescue-0;security-0;military-0;child_alone-0;water-0;food-1;shelter-0;clothing-0;money-0;missing_people-0;refugees-0;death-0;other_aid-0;infrastructure_related-0;transport-0;buildings-0;electricity-0;tools-0;hospitals-0;shops-0;aid_centers-0;other_infrastructure-0;weather_related-0;floods-0;storm-0;fire-0;earth…
1023	related-1;request-1;offer-0;aid_related-1;medical_help-1;medical_products-0;search_and_rescue-0;security-0;military-0;child_alone-0;water-1;food-1;shelter-0;clothing-0;money-0;missing_people-0;refugees-0;death-0;other_aid-0;infrastructure_related-0;transport-0;buildings-0;electricity-0;tools-0;hospitals-0;shops-0;aid_centers-0;other_infrastructure-0;weather_related-0;floods-0;storm-0;fire-0;earth…
1024	related-1;request-0;offer-0;aid_related-0;medical_help-0;medical_products-0;search_and_rescue-0;security-0;military-0;child_alone-0;water-0;food-0;shelter-0;clothing-0;money-0;missing_people-0;refugees-0;death-0;other_aid-0;infrastructure_related-0;transport-0;buildings-0;electricity-0;tools-0;hospitals-0;shops-0;aid_centers-0;other_infrastructure-0;weather_related-0;floods-0;storm-0;fire-0;earth…
1025	related-1;request-1;offer-0;aid_related-1;medical_help-0;medical_products-0;search_and_rescue-0;security-0;military-0;child_alone-0;water-1;food-0;shelter-0;clothing-0;money-0;missing_people-0;refugees-0;death-0;other_aid-0;infrastructure_related-0;transport-0;buildings-0;electricity-0;tools-0;hospitals-0;shops-0;aid_centers-0;other_infrastructure-0;weather_related-0;floods-0;storm-0;fire-0;earth…
1026	related-1;request-1;offer-0;aid_related-1;medical_help-0;medical_products-0;search_and_rescue-0;security-0;military-0;child_alone-0;water-1;food-0;shelter-0;clothing-0;money-0;missing_people-0;refugees-0;death-0;other_aid-0;infrastructure_related-0;transport-0;buildings-0;electricity-0;tools-0;hospitals-0;shops-0;aid_centers-0;other_infrastructure-0;weather_related-0;floods-0;storm-0;fire-0;earth…
1027	related-1;request-1;offer-0;aid_related-1;medical_help-0;medical_products-0;search_and_rescue-0;security-0;military-0;child_alone-0;water-0;food-1;shelter-0;clothing-0;money-0;missing_people-0;refugees-0;death-0;other_aid-1;infrastructure_related-0;transport-0;buildings-0;electricity-0;tools-0;hospitals-0;shops-0;aid_centers-0;other_infrastructure-0;weather_related-0;floods-0;storm-0;fire-0;earth…
1028	related-1;request-0;offer-0;aid_related-0;medical_help-0;medical_products-0;search_and_rescue-0;security-0;military-0;child_alone-0;water-0;food-0;shelter-0;clothing-0;money-0;missing_people-0;refugees-0;death-0;other_aid-0;infrastructure_related-0;transport-0;buildings-0;electricity-0;tools-0;hospitals-0;shops-0;aid_centers-0;other_infrastructure-0;weather_related-0;floods-0;storm-0;fire-0;earth…
1029	related-1;request-1;offer-0;aid_related-1;medical_help-0;medical_products-0;search_and_rescue-0;security-0;military-0;child_alone-0;water-0;food-1;shelter-0;clothing-0;money-0;missing_people-0;refugees-0;death-0;other_aid-0;infrastructure_related-0;transport-0;buildings-0;electricity-0;tools-0;hospitals-0;shops-0;aid_centers-0;other_infrastructure-0;weather_related-0;floods-0;storm-0;fire-0;earth…
1030	related-1;request-1;offer-0;aid_related-1;medical_help-1;medical_products-1;search_and_rescue-0;security-0;military-0;child_alone-0;water-1;food-1;shelter-0;clothing-0;money-0;missing_people-0;refugees-0;death-0;other_aid-0;infrastructure_related-0;transport-0;buildings-0;electricity-0;tools-0;hospitals-0;shops-0;aid_centers-0;other_infrastructure-0;weather_related-0;floods-0;storm-0;fire-0;earth…
1031	related-0;request-0;offer-0;aid_related-0;medical_help-0;medical_products-0;search_and_rescue-0;security-0;military-0;child_alone-0;water-0;food-0;shelter-0;clothing-0;money-0;missing_people-0;refugees-0;death-0;other_aid-0;infrastructure_related-0;transport-0;buildings-0;electricity-0;tools-0;hospitals-0;shops-0;aid_centers-0;other_infrastructure-0;weather_related-0;floods-0;storm-0;fire-0;earth…
1033	related-1;request-1;offer-0;aid_related-1;medical_help-0;medical_products-0;search_and_rescue-0;security-0;military-0;child_alone-0;water-1;food-0;shelter-0;clothing-0;money-0;missing_people-0;refugees-0;death-0;other_aid-0;infrastructure_related-0;transport-0;buildings-0;electricity-0;tools-0;hospitals-0;shops-0;aid_centers-0;other_infrastructure-0;weather_related-0;floods-0;storm-0;fire-0;earth…
1036	related-1;request-1;offer-0;aid_related-1;medical_help-0;medical_products-0;search_and_rescue-0;security-0;military-0;child_alone-0;water-0;food-1;shelter-0;clothing-0;money-0;missing_people-0;refugees-0;death-0;other_aid-0;infrastructure_related-0;transport-0;buildings-0;electricity-0;tools-0;hospitals-0;shops-0;aid_centers-0;other_infrastructure-0;weather_related-0;floods-0;storm-0;fire-0;earth…
1037	related-1;request-1;offer-0;aid_related-1;medical_help-0;medical_products-0;search_and_rescue-0;security-0;military-0;child_alone-0;water-0;food-1;shelter-0;clothing-0;money-0;missing_people-0;refugees-0;death-0;other_aid-0;infrastructure_related-0;transport-0;buildings-0;electricity-0;tools-0;hospitals-0;shops-0;aid_centers-0;other_infrastructure-0;weather_related-1;floods-0;storm-0;fire-0;earth…
1039	related-1;request-0;offer-0;aid_related-0;medical_help-0;medical_products-0;search_and_rescue-0;security-0;military-0;child_alone-0;water-0;food-0;shelter-0;clothing-0;money-0;missing_people-0;refugees-0;death-0;other_aid-0;infrastructure_related-0;transport-0;buildings-0;electricity-0;tools-0;hospitals-0;shops-0;aid_centers-0;other_infrastructure-0;weather_related-0;floods-0;storm-0;fire-0;earth…
1040	related-1;request-0;offer-0;aid_related-1;medical_help-0;medical_products-0;search_and_rescue-1;security-0;military-0;child_alone-0;water-0;food-0;shelter-0;clothing-0;money-0;missing_people-1;refugees-1;death-0;other_aid-1;infrastructure_related-0;transport-0;buildings-1;electricity-0;tools-0;hospitals-0;shops-0;aid_centers-0;other_infrastructure-0;weather_related-1;floods-0;storm-0;fire-0;earth…
1041	related-1;request-1;offer-0;aid_related-1;medical_help-0;medical_products-0;search_and_rescue-0;security-0;military-0;child_alone-0;water-0;food-0;shelter-0;clothing-0;money-0;missing_people-0;refugees-0;death-0;other_aid-1;infrastructure_related-0;transport-0;buildings-0;electricity-0;tools-0;hospitals-0;shops-0;aid_centers-0;other_infrastructure-0;weather_related-0;floods-0;storm-0;fire-0;earth…
1042	related-1;request-0;offer-0;aid_related-0;medical_help-0;medical_products-0;search_and_rescue-0;security-0;military-0;child_alone-0;water-0;food-0;shelter-0;clothing-0;money-0;missing_people-0;refugees-0;death-0;other_aid-0;infrastructure_related-0;transport-0;buildings-0;electricity-0;tools-0;hospitals-0;shops-0;aid_centers-0;other_infrastructure-0;weather_related-0;floods-0;storm-0;fire-0;earth…
1043	related-1;request-1;offer-0;aid_related-1;medical_help-0;medical_products-0;search_and_rescue-0;security-0;military-0;child_alone-0;water-0;food-0;shelter-0;clothing-0;money-0;missing_people-0;refugees-0;death-0;other_aid-1;infrastructure_related-0;transport-0;buildings-0;electricity-0;tools-0;hospitals-0;shops-0;aid_centers-0;other_infrastructure-0;weather_related-1;floods-0;storm-0;fire-0;earth…
1044	related-1;request-1;offer-0;aid_related-1;medical_help-0;medical_products-0;search_and_rescue-0;security-0;military-0;child_alone-0;water-0;food-0;shelter-1;clothing-0;money-0;missing_people-0;refugees-0;death-0;other_aid-1;infrastructure_related-0;transport-0;buildings-1;electricity-0;tools-0;hospitals-0;shops-0;aid_centers-0;other_infrastructure-0;weather_related-0;floods-0;storm-0;fire-0;earth…
1046	related-1;request-1;offer-0;aid_related-1;medical_help-0;medical_products-0;search_and_rescue-0;security-0;military-0;child_alone-0;water-0;food-1;shelter-0;clothing-0;money-0;missing_people-0;refugees-0;death-0;other_aid-0;infrastructure_related-0;transport-0;buildings-0;electricity-0;tools-0;hospitals-0;shops-0;aid_centers-0;other_infrastructure-0;weather_related-0;floods-0;storm-0;fire-0;earth…
1047	related-1;request-1;offer-0;aid_related-1;medical_help-0;medical_products-0;search_and_rescue-0;security-0;military-0;child_alone-0;water-1;food-1;shelter-0;clothing-0;money-0;missing_people-0;refugees-0;death-0;other_aid-0;infrastructure_related-0;transport-0;buildings-0;electricity-0;tools-0;hospitals-0;shops-0;aid_centers-0;other_infrastructure-0;weather_related-0;floods-0;storm-0;fire-0;earth…
1048	related-1;request-1;offer-0;aid_related-1;medical_help-0;medical_products-0;search_and_rescue-0;security-0;military-0;child_alone-0;water-0;food-0;shelter-0;clothing-0;money-0;missing_people-0;refugees-0;death-0;other_aid-1;infrastructure_related-0;transport-0;buildings-0;electricity-0;tools-0;hospitals-0;shops-0;aid_centers-0;other_infrastructure-0;weather_related-0;floods-0;storm-0;fire-0;earth…
1049	related-1;request-1;offer-0;aid_related-1;medical_help-0;medical_products-0;search_and_rescue-0;security-0;military-0;child_alone-0;water-0;food-0;shelter-0;clothing-0;money-0;missing_people-0;refugees-1;death-0;other_aid-1;infrastructure_related-0;transport-0;buildings-0;electricity-0;tools-0;hospitals-0;shops-0;aid_centers-0;other_infrastructure-0;weather_related-0;floods-0;storm-0;fire-0;earth…
1052	related-1;request-1;offer-0;aid_related-1;medical_help-0;medical_products-1;search_and_rescue-0;security-0;military-0;child_alone-0;water-1;food-1;shelter-0;clothing-0;money-0;missing_people-0;refugees-0;death-0;other_aid-0;infrastructure_related-0;transport-0;buildings-0;electricity-0;tools-0;hospitals-0;shops-0;aid_centers-0;other_infrastructure-0;weather_related-0;floods-0;storm-0;fire-0;earth…
1053	related-1;request-1;offer-0;aid_related-1;medical_help-0;medical_products-0;search_and_rescue-0;security-0;military-0;child_alone-0;water-0;food-0;shelter-0;clothing-0;money-0;missing_people-0;refugees-0;death-0;other_aid-1;infrastructure_related-0;transport-0;buildings-0;electricity-0;tools-0;hospitals-0;shops-0;aid_centers-0;other_infrastructure-0;weather_related-0;floods-0;storm-0;fire-0;earth…
1055	related-1;request-1;offer-0;aid_related-1;medical_help-0;medical_products-0;search_and_rescue-0;security-0;military-0;child_alone-0;water-0;food-0;shelter-0;clothing-0;money-0;missing_people-0;refugees-0;death-0;other_aid-1;infrastructure_related-0;transport-0;buildings-0;electricity-0;tools-0;hospitals-0;shops-0;aid_centers-0;other_infrastructure-0;weather_related-0;floods-0;storm-0;fire-0;earth…
1056	related-1;request-1;offer-0;aid_related-1;medical_help-0;medical_products-0;search_and_rescue-0;security-0;military-0;child_alone-0;water-1;food-1;shelter-1;clothing-0;money-0;missing_people-0;refugees-0;death-0;other_aid-0;infrastructure_related-0;transport-0;buildings-0;electricity-0;tools-0;hospitals-0;shops-0;aid_centers-0;other_infrastructure-0;weather_related-0;floods-0;storm-0;fire-0;earth…
1057	related-1;request-1;offer-0;aid_related-1;medical_help-0;medical_products-0;search_and_rescue-0;security-0;military-0;child_alone-0;water-1;food-1;shelter-0;clothing-0;money-0;missing_people-0;refugees-0;death-0;other_aid-0;infrastructure_related-0;transport-0;buildings-0;electricity-0;tools-0;hospitals-0;shops-0;aid_centers-0;other_infrastructure-0;weather_related-0;floods-0;storm-0;fire-0;earth…
1058	related-1;request-1;offer-0;aid_related-1;medical_help-1;medical_products-0;search_and_rescue-0;security-1;military-0;child_alone-0;water-0;food-0;shelter-0;clothing-0;money-0;missing_people-0;refugees-0;death-0;other_aid-0;infrastructure_related-0;transport-0;buildings-1;electricity-0;tools-0;hospitals-0;shops-0;aid_centers-0;other_infrastructure-0;weather_related-0;floods-0;storm-0;fire-0;earth…
1060	related-1;request-1;offer-0;aid_related-1;medical_help-0;medical_products-0;search_and_rescue-0;security-0;military-0;child_alone-0;water-0;food-0;shelter-0;clothing-0;money-0;missing_people-0;refugees-0;death-0;other_aid-1;infrastructure_related-0;transport-0;buildings-0;electricity-0;tools-0;hospitals-0;shops-0;aid_centers-0;other_infrastructure-0;weather_related-0;floods-0;storm-0;fire-0;earth…
1061	related-1;request-1;offer-0;aid_related-1;medical_help-0;medical_products-0;search_and_rescue-0;security-0;military-0;child_alone-0;water-0;food-0;shelter-1;clothing-0;money-0;missing_people-0;refugees-0;death-0;other_aid-0;infrastructure_related-0;transport-0;buildings-0;electricity-0;tools-0;hospitals-0;shops-0;aid_centers-0;other_infrastructure-0;weather_related-1;floods-0;storm-1;fire-0;earth…
1062	related-1;request-1;offer-0;aid_related-1;medical_help-0;medical_products-0;search_and_rescue-0;security-0;military-0;child_alone-0;water-0;food-0;shelter-0;clothing-0;money-0;missing_people-0;refugees-0;death-0;other_aid-1;infrastructure_related-0;transport-0;buildings-0;electricity-1;tools-0;hospitals-0;shops-0;aid_centers-0;other_infrastructure-0;weather_related-0;floods-0;storm-0;fire-0;earth…
1063	related-2;request-0;offer-0;aid_related-0;medical_help-0;medical_products-0;search_and_rescue-0;security-0;military-0;child_alone-0;water-0;food-0;shelter-0;clothing-0;money-0;missing_people-0;refugees-0;death-0;other_aid-0;infrastructure_related-0;transport-0;buildings-0;electricity-0;tools-0;hospitals-0;shops-0;aid_centers-0;other_infrastructure-0;weather_related-0;floods-0;storm-0;fire-0;earth…
1065	related-1;request-1;offer-0;aid_related-0;medical_help-0;medical_products-0;search_and_rescue-0;security-0;military-0;child_alone-0;water-0;food-0;shelter-0;clothing-0;money-0;missing_people-0;refugees-0;death-0;other_aid-0;infrastructure_related-0;transport-0;buildings-0;electricity-0;tools-0;hospitals-0;shops-0;aid_centers-0;other_infrastructure-0;weather_related-0;floods-0;storm-0;fire-0;earth…
1066	related-0;request-0;offer-0;aid_related-0;medical_help-0;medical_products-0;search_and_rescue-0;security-0;military-0;child_alone-0;water-0;food-0;shelter-0;clothing-0;money-0;missing_people-0;refugees-0;death-0;other_aid-0;infrastructure_related-0;transport-0;buildings-0;electricity-0;tools-0;hospitals-0;shops-0;aid_centers-0;other_infrastructure-0;weather_related-0;floods-0;storm-0;fire-0;earth…
1067	related-0;request-0;offer-0;aid_related-0;medical_help-0;medical_products-0;search_and_rescue-0;security-0;military-0;child_alone-0;water-0;food-0;shelter-0;clothing-0;money-0;missing_people-0;refugees-0;death-0;other_aid-0;infrastructure_related-0;transport-0;buildings-0;electricity-0;tools-0;hospitals-0;shops-0;aid_centers-0;other_infrastructure-0;weather_related-0;floods-0;storm-0;fire-0;earth…
1068	related-1;request-1;offer-0;aid_related-1;medical_help-0;medical_products-0;search_and_rescue-0;security-0;military-0;child_alone-0;water-0;food-0;shelter-1;clothing-0;money-0;missing_people-0;refugees-0;death-0;other_aid-0;infrastructure_related-0;transport-0;buildings-0;electricity-0;tools-0;hospitals-0;shops-0;aid_centers-0;other_infrastructure-0;weather_related-0;floods-0;storm-0;fire-0;earth…
1069	related-1;request-1;offer-0;aid_related-1;medical_help-0;medical_products-0;search_and_rescue-0;security-0;military-0;child_alone-0;water-1;food-1;shelter-1;clothing-0;money-0;missing_people-0;refugees-1;death-0;other_aid-0;infrastructure_related-0;transport-0;buildings-0;electricity-0;tools-0;hospitals-0;shops-0;aid_centers-0;other_infrastructure-0;weather_related-0;floods-0;storm-0;fire-0;earth…
1070	related-1;request-1;offer-0;aid_related-1;medical_help-0;medical_products-0;search_and_rescue-0;security-0;military-0;child_alone-0;water-0;food-0;shelter-1;clothing-0;money-0;missing_people-0;refugees-0;death-0;other_aid-0;infrastructure_related-0;transport-0;buildings-0;electricity-0;tools-0;hospitals-0;shops-0;aid_centers-0;other_infrastructure-0;weather_related-0;floods-0;storm-0;fire-0;earth…
1072	related-1;request-1;offer-0;aid_related-1;medical_help-0;medical_products-1;search_and_rescue-0;security-0;military-0;child_alone-0;water-0;food-1;shelter-1;clothing-0;money-1;missing_people-0;refugees-0;death-0;other_aid-1;infrastructure_related-1;transport-0;buildings-0;electricity-0;tools-0;hospitals-0;shops-1;aid_centers-0;other_infrastructure-0;weather_related-0;floods-0;storm-0;fire-0;earth…
1074	related-0;request-0;offer-0;aid_related-0;medical_help-0;medical_products-0;search_and_rescue-0;security-0;military-0;child_alone-0;water-0;food-0;shelter-0;clothing-0;money-0;missing_people-0;refugees-0;death-0;other_aid-0;infrastructure_related-0;transport-0;buildings-0;electricity-0;tools-0;hospitals-0;shops-0;aid_centers-0;other_infrastructure-0;weather_related-0;floods-0;storm-0;fire-0;earth…
1075	related-1;request-1;offer-0;aid_related-1;medical_help-0;medical_products-1;search_and_rescue-0;security-0;military-0;child_alone-0;water-1;food-0;shelter-0;clothing-0;money-0;missing_people-0;refugees-0;death-0;other_aid-0;infrastructure_related-0;transport-0;buildings-0;electricity-0;tools-0;hospitals-0;shops-0;aid_centers-0;other_infrastructure-0;weather_related-0;floods-0;storm-0;fire-0;earth…
1076	related-1;request-1;offer-0;aid_related-1;medical_help-0;medical_products-0;search_and_rescue-0;security-0;military-0;child_alone-0;water-1;food-1;shelter-1;clothing-0;money-0;missing_people-0;refugees-0;death-0;other_aid-0;infrastructure_related-0;transport-0;buildings-0;electricity-0;tools-0;hospitals-0;shops-0;aid_centers-0;other_infrastructure-0;weather_related-1;floods-0;storm-1;fire-0;earth…
1077	related-1;request-0;offer-0;aid_related-1;medical_help-1;medical_products-0;search_and_rescue-0;security-0;military-0;child_alone-0;water-0;food-0;shelter-0;clothing-0;money-0;missing_people-0;refugees-0;death-0;other_aid-0;infrastructure_related-1;transport-0;buildings-0;electricity-0;tools-0;hospitals-1;shops-0;aid_centers-0;other_infrastructure-0;weather_related-0;floods-0;storm-0;fire-0;earth…
1078	related-1;request-0;offer-0;aid_related-0;medical_help-0;medical_products-0;search_and_rescue-0;security-0;military-0;child_alone-0;water-0;food-0;shelter-0;clothing-0;money-0;missing_people-0;refugees-0;death-0;other_aid-0;infrastructure_related-0;transport-0;buildings-0;electricity-0;tools-0;hospitals-0;shops-0;aid_centers-0;other_infrastructure-0;weather_related-0;floods-0;storm-0;fire-0;earth…
1079	related-1;request-1;offer-0;aid_related-0;medical_help-0;medical_products-0;search_and_rescue-0;security-0;military-0;child_alone-0;water-0;food-0;shelter-0;clothing-0;money-0;missing_people-0;refugees-0;death-0;other_aid-0;infrastructure_related-0;transport-0;buildings-0;electricity-0;tools-0;hospitals-0;shops-0;aid_centers-0;other_infrastructure-0;weather_related-0;floods-0;storm-0;fire-0;earth…
1080	related-2;request-0;offer-0;aid_related-0;medical_help-0;medical_products-0;search_and_rescue-0;security-0;military-0;child_alone-0;water-0;food-0;shelter-0;clothing-0;money-0;missing_people-0;refugees-0;death-0;other_aid-0;infrastructure_related-0;transport-0;buildings-0;electricity-0;tools-0;hospitals-0;shops-0;aid_centers-0;other_infrastructure-0;weather_related-0;floods-0;storm-0;fire-0;earth…
1081	related-1;request-1;offer-0;aid_related-1;medical_help-0;medical_products-0;search_and_rescue-0;security-0;military-0;child_alone-0;water-0;food-0;shelter-0;clothing-0;money-0;missing_people-0;refugees-0;death-0;other_aid-1;infrastructure_related-0;transport-0;buildings-0;electricity-0;tools-0;hospitals-0;shops-0;aid_centers-0;other_infrastructure-0;weather_related-0;floods-0;storm-0;fire-0;earth…
1082	related-1;request-0;offer-0;aid_related-1;medical_help-0;medical_products-0;search_and_rescue-0;security-0;military-0;child_alone-0;water-0;food-0;shelter-0;clothing-0;money-0;missing_people-0;refugees-0;death-0;other_aid-1;infrastructure_related-0;transport-0;buildings-0;electricity-0;tools-0;hospitals-0;shops-0;aid_centers-0;other_infrastructure-0;weather_related-1;floods-0;storm-0;fire-0;earth…
1084	related-1;request-0;offer-0;aid_related-0;medical_help-0;medical_products-0;search_and_rescue-0;security-0;military-0;child_alone-0;water-0;food-0;shelter-0;clothing-0;money-0;missing_people-0;refugees-0;death-0;other_aid-0;infrastructure_related-0;transport-0;buildings-0;electricity-0;tools-0;hospitals-0;shops-0;aid_centers-0;other_infrastructure-0;weather_related-0;floods-0;storm-0;fire-0;earth…
1086	related-0;request-0;offer-0;aid_related-0;medical_help-0;medical_products-0;search_and_rescue-0;security-0;military-0;child_alone-0;water-0;food-0;shelter-0;clothing-0;money-0;missing_people-0;refugees-0;death-0;other_aid-0;infrastructure_related-0;transport-0;buildings-0;electricity-0;tools-0;hospitals-0;shops-0;aid_centers-0;other_infrastructure-0;weather_related-0;floods-0;storm-0;fire-0;earth…
1088	related-0;request-0;offer-0;aid_related-0;medical_help-0;medical_products-0;search_and_rescue-0;security-0;military-0;child_alone-0;water-0;food-0;shelter-0;clothing-0;money-0;missing_people-0;refugees-0;death-0;other_aid-0;infrastructure_related-0;transport-0;buildings-0;electricity-0;tools-0;hospitals-0;shops-0;aid_centers-0;other_infrastructure-0;weather_related-0;floods-0;storm-0;fire-0;earth…
1089	related-1;request-1;offer-0;aid_related-1;medical_help-1;medical_products-0;search_and_rescue-0;security-0;military-0;child_alone-0;water-1;food-1;shelter-0;clothing-0;money-0;missing_people-0;refugees-0;death-0;other_aid-0;infrastructure_related-0;transport-0;buildings-0;electricity-0;tools-0;hospitals-0;shops-0;aid_centers-0;other_infrastructure-0;weather_related-0;floods-0;storm-0;fire-0;earth…
1090	related-1;request-1;offer-0;aid_related-1;medical_help-0;medical_products-0;search_and_rescue-1;security-0;military-0;child_alone-0;water-1;food-0;shelter-0;clothing-0;money-0;missing_people-1;refugees-0;death-0;other_aid-0;infrastructure_related-0;transport-0;buildings-0;electricity-0;tools-0;hospitals-0;shops-0;aid_centers-0;other_infrastructure-0;weather_related-0;floods-0;storm-0;fire-0;earth…
1091	related-0;request-0;offer-0;aid_related-0;medical_help-0;medical_products-0;search_and_rescue-0;security-0;military-0;child_alone-0;water-0;food-0;shelter-0;clothing-0;money-0;missing_people-0;refugees-0;death-0;other_aid-0;infrastructure_related-0;transport-0;buildings-0;electricity-0;tools-0;hospitals-0;shops-0;aid_centers-0;other_infrastructure-0;weather_related-0;floods-0;storm-0;fire-0;earth…
1092	related-1;request-1;offer-0;aid_related-1;medical_help-0;medical_products-0;search_and_rescue-0;security-0;military-0;child_alone-0;water-0;food-0;shelter-0;clothing-0;money-0;missing_people-0;refugees-0;death-0;other_aid-1;infrastructure_related-0;transport-0;buildings-0;electricity-0;tools-0;hospitals-0;shops-0;aid_centers-0;other_infrastructure-0;weather_related-1;floods-0;storm-1;fire-0;earth…
1093	related-1;request-1;offer-0;aid_related-1;medical_help-0;medical_products-0;search_and_rescue-0;security-0;military-0;child_alone-0;water-0;food-1;shelter-0;clothing-0;money-0;missing_people-0;refugees-0;death-0;other_aid-1;infrastructure_related-1;transport-0;buildings-1;electricity-0;tools-1;hospitals-0;shops-0;aid_centers-0;other_infrastructure-1;weather_related-0;floods-0;storm-0;fire-0;earth…
1094	related-0;request-0;offer-0;aid_related-0;medical_help-0;medical_products-0;search_and_rescue-0;security-0;military-0;child_alone-0;water-0;food-0;shelter-0;clothing-0;money-0;missing_people-0;refugees-0;death-0;other_aid-0;infrastructure_related-0;transport-0;buildings-0;electricity-0;tools-0;hospitals-0;shops-0;aid_centers-0;other_infrastructure-0;weather_related-0;floods-0;storm-0;fire-0;earth…
1095	related-1;request-1;offer-0;aid_related-1;medical_help-0;medical_products-0;search_and_rescue-0;security-0;military-0;child_alone-0;water-0;food-0;shelter-0;clothing-0;money-0;missing_people-0;refugees-0;death-0;other_aid-1;infrastructure_related-0;transport-0;buildings-0;electricity-0;tools-0;hospitals-0;shops-0;aid_centers-0;other_infrastructure-0;weather_related-0;floods-0;storm-0;fire-0;earth…
1096	related-0;request-0;offer-0;aid_related-0;medical_help-0;medical_products-0;search_and_rescue-0;security-0;military-0;child_alone-0;water-0;food-0;shelter-0;clothing-0;money-0;missing_people-0;refugees-0;death-0;other_aid-0;infrastructure_related-0;transport-0;buildings-0;electricity-0;tools-0;hospitals-0;shops-0;aid_centers-0;other_infrastructure-0;weather_related-0;floods-0;storm-0;fire-0;earth…
1097	related-1;request-1;offer-0;aid_related-1;medical_help-0;medical_products-0;search_and_rescue-0;security-0;military-0;child_alone-0;water-0;food-0;shelter-1;clothing-1;money-0;missing_people-0;refugees-0;death-0;other_aid-0;infrastructure_related-0;transport-0;buildings-0;electricity-0;tools-0;hospitals-0;shops-0;aid_centers-0;other_infrastructure-0;weather_related-0;floods-0;storm-0;fire-0;earth…
1098	related-1;request-1;offer-0;aid_related-1;medical_help-0;medical_products-0;search_and_rescue-0;security-0;military-0;child_alone-0;water-1;food-0;shelter-0;clothing-0;money-0;missing_people-0;refugees-0;death-0;other_aid-0;infrastructure_related-0;transport-0;buildings-0;electricity-0;tools-0;hospitals-0;shops-0;aid_centers-0;other_infrastructure-0;weather_related-0;floods-0;storm-0;fire-0;earth…
1099	related-1;request-0;offer-0;aid_related-1;medical_help-0;medical_products-0;search_and_rescue-0;security-0;military-0;child_alone-0;water-0;food-0;shelter-1;clothing-0;money-0;missing_people-0;refugees-0;death-0;other_aid-0;infrastructure_related-0;transport-0;buildings-0;electricity-0;tools-0;hospitals-0;shops-0;aid_centers-0;other_infrastructure-0;weather_related-0;floods-0;storm-0;fire-0;earth…
1100	related-1;request-1;offer-0;aid_related-1;medical_help-0;medical_products-0;search_and_rescue-0;security-0;military-0;child_alone-0;water-1;food-1;shelter-1;clothing-0;money-0;missing_people-0;refugees-0;death-0;other_aid-0;infrastructure_related-0;transport-0;buildings-0;electricity-0;tools-0;hospitals-0;shops-0;aid_centers-0;other_infrastructure-0;weather_related-0;floods-0;storm-0;fire-0;earth…
1101	related-1;request-0;offer-0;aid_related-1;medical_help-0;medical_products-0;search_and_rescue-0;security-1;military-1;child_alone-0;water-0;food-0;shelter-0;clothing-0;money-0;missing_people-0;refugees-0;death-0;other_aid-0;infrastructure_related-1;transport-0;buildings-0;electricity-0;tools-0;hospitals-0;shops-0;aid_centers-0;other_infrastructure-1;weather_related-1;floods-0;storm-0;fire-0;earth…
1102	related-1;request-1;offer-0;aid_related-1;medical_help-1;medical_products-0;search_and_rescue-0;security-1;military-0;child_alone-0;water-1;food-1;shelter-0;clothing-0;money-0;missing_people-0;refugees-1;death-1;other_aid-0;infrastructure_related-0;transport-1;buildings-0;electricity-0;tools-0;hospitals-0;shops-0;aid_centers-0;other_infrastructure-0;weather_related-1;floods-1;storm-0;fire-0;earth…
1103	related-1;request-1;offer-0;aid_related-1;medical_help-0;medical_products-0;search_and_rescue-0;security-0;military-0;child_alone-0;water-0;food-0;shelter-1;clothing-0;money-0;missing_people-0;refugees-0;death-0;other_aid-0;infrastructure_related-0;transport-0;buildings-0;electricity-0;tools-0;hospitals-0;shops-0;aid_centers-0;other_infrastructure-0;weather_related-0;floods-0;storm-0;fire-0;earth…
1104	related-0;request-0;offer-0;aid_related-0;medical_help-0;medical_products-0;search_and_rescue-0;security-0;military-0;child_alone-0;water-0;food-0;shelter-0;clothing-0;money-0;missing_people-0;refugees-0;death-0;other_aid-0;infrastructure_related-0;transport-0;buildings-0;electricity-0;tools-0;hospitals-0;shops-0;aid_centers-0;other_infrastructure-0;weather_related-0;floods-0;storm-0;fire-0;earth…
1106	related-0;request-0;offer-0;aid_related-0;medical_help-0;medical_products-0;search_and_rescue-0;security-0;military-0;child_alone-0;water-0;food-0;shelter-0;clothing-0;money-0;missing_people-0;refugees-0;death-0;other_aid-0;infrastructure_related-0;transport-0;buildings-0;electricity-0;tools-0;hospitals-0;shops-0;aid_centers-0;other_infrastructure-0;weather_related-0;floods-0;storm-0;fire-0;earth…
1107	related-1;request-1;offer-0;aid_related-1;medical_help-0;medical_products-0;search_and_rescue-0;security-0;military-0;child_alone-0;water-1;food-0;shelter-0;clothing-0;money-0;missing_people-0;refugees-0;death-0;other_aid-1;infrastructure_related-0;transport-0;buildings-0;electricity-0;tools-0;hospitals-0;shops-0;aid_centers-0;other_infrastructure-0;weather_related-0;floods-0;storm-0;fire-0;earth…
1108	related-1;request-1;offer-0;aid_related-1;medical_help-1;medical_products-0;search_and_rescue-0;security-0;military-0;child_alone-0;water-0;food-0;shelter-0;clothing-0;money-0;missing_people-0;refugees-0;death-0;other_aid-0;infrastructure_related-0;transport-0;buildings-0;electricity-0;tools-0;hospitals-0;shops-0;aid_centers-0;other_infrastructure-0;weather_related-0;floods-0;storm-0;fire-0;earth…
1109	related-1;request-1;offer-0;aid_related-1;medical_help-0;medical_products-0;search_and_rescue-0;security-0;military-0;child_alone-0;water-0;food-1;shelter-0;clothing-0;money-0;missing_people-0;refugees-0;death-0;other_aid-0;infrastructure_related-0;transport-0;buildings-0;electricity-0;tools-0;hospitals-0;shops-0;aid_centers-0;other_infrastructure-0;weather_related-0;floods-0;storm-0;fire-0;earth…
1110	related-1;request-1;offer-0;aid_related-1;medical_help-0;medical_products-0;search_and_rescue-0;security-0;military-0;child_alone-0;water-1;food-1;shelter-0;clothing-1;money-0;missing_people-0;refugees-0;death-0;other_aid-0;infrastructure_related-0;transport-0;buildings-0;electricity-0;tools-0;hospitals-0;shops-0;aid_centers-0;other_infrastructure-0;weather_related-0;floods-0;storm-0;fire-0;earth…
1111	related-1;request-0;offer-0;aid_related-0;medical_help-0;medical_products-0;search_and_rescue-0;security-0;military-0;child_alone-0;water-0;food-0;shelter-0;clothing-0;money-0;missing_people-0;refugees-0;death-0;other_aid-0;infrastructure_related-0;transport-0;buildings-0;electricity-0;tools-0;hospitals-0;shops-0;aid_centers-0;other_infrastructure-0;weather_related-0;floods-0;storm-0;fire-0;earth…
1113	related-2;request-0;offer-0;aid_related-0;medical_help-0;medical_products-0;search_and_rescue-0;security-0;military-0;child_alone-0;water-0;food-0;shelter-0;clothing-0;money-0;missing_people-0;refugees-0;death-0;other_aid-0;infrastructure_related-0;transport-0;buildings-0;electricity-0;tools-0;hospitals-0;shops-0;aid_centers-0;other_infrastructure-0;weather_related-0;floods-0;storm-0;fire-0;earth…
1115	related-1;request-1;offer-0;aid_related-1;medical_help-0;medical_products-0;search_and_rescue-0;security-0;military-0;child_alone-0;water-1;food-1;shelter-0;clothing-0;money-0;missing_people-0;refugees-0;death-0;other_aid-1;infrastructure_related-0;transport-0;buildings-0;electricity-0;tools-0;hospitals-0;shops-0;aid_centers-0;other_infrastructure-0;weather_related-0;floods-0;storm-0;fire-0;earth…
1117	related-1;request-0;offer-0;aid_related-0;medical_help-0;medical_products-0;search_and_rescue-0;security-0;military-0;child_alone-0;water-0;food-0;shelter-0;clothing-0;money-0;missing_people-0;refugees-0;death-0;other_aid-0;infrastructure_related-0;transport-0;buildings-0;electricity-0;tools-0;hospitals-0;shops-0;aid_centers-0;other_infrastructure-0;weather_related-0;floods-0;storm-0;fire-0;earth…
1118	related-1;request-1;offer-0;aid_related-1;medical_help-0;medical_products-0;search_and_rescue-0;security-0;military-0;child_alone-0;water-1;food-1;shelter-0;clothing-0;money-0;missing_people-0;refugees-0;death-0;other_aid-0;infrastructure_related-0;transport-0;buildings-0;electricity-0;tools-0;hospitals-0;shops-0;aid_centers-0;other_infrastructure-0;weather_related-0;floods-0;storm-0;fire-0;earth…
1119	related-1;request-1;offer-0;aid_related-1;medical_help-0;medical_products-0;search_and_rescue-0;security-0;military-0;child_alone-0;water-0;food-0;shelter-0;clothing-0;money-0;missing_people-0;refugees-0;death-1;other_aid-1;infrastructure_related-0;transport-0;buildings-0;electricity-0;tools-0;hospitals-0;shops-0;aid_centers-0;other_infrastructure-0;weather_related-0;floods-0;storm-0;fire-0;earth…
1120	related-1;request-1;offer-0;aid_related-1;medical_help-0;medical_products-0;search_and_rescue-0;security-0;military-0;child_alone-0;water-0;food-0;shelter-1;clothing-0;money-0;missing_people-0;refugees-0;death-0;other_aid-0;infrastructure_related-0;transport-0;buildings-0;electricity-0;tools-0;hospitals-0;shops-0;aid_centers-0;other_infrastructure-0;weather_related-0;floods-0;storm-0;fire-0;earth…
1121	related-2;request-0;offer-0;aid_related-0;medical_help-0;medical_products-0;search_and_rescue-0;security-0;military-0;child_alone-0;water-0;food-0;shelter-0;clothing-0;money-0;missing_people-0;refugees-0;death-0;other_aid-0;infrastructure_related-0;transport-0;buildings-0;electricity-0;tools-0;hospitals-0;shops-0;aid_centers-0;other_infrastructure-0;weather_related-0;floods-0;storm-0;fire-0;earth…
1122	related-1;request-1;offer-0;aid_related-1;medical_help-0;medical_products-0;search_and_rescue-0;security-0;military-0;child_alone-0;water-0;food-0;shelter-1;clothing-0;money-0;missing_people-1;refugees-0;death-1;other_aid-1;infrastructure_related-1;transport-0;buildings-1;electricity-0;tools-0;hospitals-0;shops-0;aid_centers-0;other_infrastructure-1;weather_related-1;floods-0;storm-0;fire-0;earth…
1123	related-2;request-0;offer-0;aid_related-0;medical_help-0;medical_products-0;search_and_rescue-0;security-0;military-0;child_alone-0;water-0;food-0;shelter-0;clothing-0;money-0;missing_people-0;refugees-0;death-0;other_aid-0;infrastructure_related-0;transport-0;buildings-0;electricity-0;tools-0;hospitals-0;shops-0;aid_centers-0;other_infrastructure-0;weather_related-0;floods-0;storm-0;fire-0;earth…
1124	related-1;request-1;offer-0;aid_related-1;medical_help-0;medical_products-0;search_and_rescue-0;security-0;military-0;child_alone-0;water-0;food-0;shelter-0;clothing-0;money-0;missing_people-0;refugees-0;death-0;other_aid-1;infrastructure_related-1;transport-0;buildings-0;electricity-0;tools-0;hospitals-0;shops-0;aid_centers-0;other_infrastructure-1;weather_related-0;floods-0;storm-0;fire-0;earth…
1125	related-1;request-1;offer-0;aid_related-1;medical_help-0;medical_products-0;search_and_rescue-0;security-0;military-0;child_alone-0;water-0;food-0;shelter-0;clothing-0;money-0;missing_people-0;refugees-0;death-0;other_aid-1;infrastructure_related-0;transport-0;buildings-0;electricity-0;tools-0;hospitals-0;shops-0;aid_centers-0;other_infrastructure-0;weather_related-1;floods-0;storm-0;fire-0;earth…
1126	related-1;request-1;offer-0;aid_related-1;medical_help-0;medical_products-0;search_and_rescue-0;security-0;military-0;child_alone-0;water-0;food-0;shelter-0;clothing-0;money-0;missing_people-0;refugees-0;death-0;other_aid-1;infrastructure_related-0;transport-0;buildings-0;electricity-0;tools-0;hospitals-0;shops-0;aid_centers-0;other_infrastructure-0;weather_related-0;floods-0;storm-0;fire-0;earth…
1127	related-1;request-1;offer-0;aid_related-1;medical_help-0;medical_products-0;search_and_rescue-1;security-0;military-0;child_alone-0;water-1;food-1;shelter-1;clothing-0;money-0;missing_people-0;refugees-0;death-0;other_aid-0;infrastructure_related-1;transport-0;buildings-0;electricity-0;tools-0;hospitals-1;shops-0;aid_centers-0;other_infrastructure-0;weather_related-1;floods-0;storm-0;fire-0;earth…
1128	related-1;request-1;offer-0;aid_related-1;medical_help-0;medical_products-0;search_and_rescue-0;security-0;military-0;child_alone-0;water-0;food-0;shelter-0;clothing-0;money-0;missing_people-0;refugees-0;death-0;other_aid-1;infrastructure_related-0;transport-0;buildings-0;electricity-0;tools-0;hospitals-0;shops-0;aid_centers-0;other_infrastructure-0;weather_related-0;floods-0;storm-0;fire-0;earth…
1129	related-1;request-1;offer-0;aid_related-1;medical_help-0;medical_products-0;search_and_rescue-0;security-1;military-1;child_alone-0;water-1;food-1;shelter-0;clothing-0;money-0;missing_people-0;refugees-0;death-0;other_aid-0;infrastructure_related-0;transport-0;buildings-0;electricity-0;tools-0;hospitals-0;shops-0;aid_centers-0;other_infrastructure-0;weather_related-0;floods-0;storm-0;fire-0;earth…
1130	related-1;request-0;offer-0;aid_related-1;medical_help-0;medical_products-0;search_and_rescue-0;security-1;military-0;child_alone-0;water-0;food-0;shelter-1;clothing-0;money-0;missing_people-0;refugees-0;death-0;other_aid-0;infrastructure_related-1;transport-0;buildings-1;electricity-0;tools-0;hospitals-1;shops-0;aid_centers-0;other_infrastructure-0;weather_related-1;floods-0;storm-1;fire-0;earth…
1131	related-1;request-1;offer-0;aid_related-1;medical_help-0;medical_products-0;search_and_rescue-0;security-0;military-0;child_alone-0;water-0;food-1;shelter-0;clothing-0;money-0;missing_people-0;refugees-0;death-0;other_aid-0;infrastructure_related-0;transport-0;buildings-0;electricity-0;tools-0;hospitals-0;shops-0;aid_centers-0;other_infrastructure-0;weather_related-0;floods-0;storm-0;fire-0;earth…
1133	related-1;request-1;offer-0;aid_related-0;medical_help-0;medical_products-0;search_and_rescue-0;security-0;military-0;child_alone-0;water-0;food-0;shelter-0;clothing-0;money-0;missing_people-0;refugees-0;death-0;other_aid-0;infrastructure_related-0;transport-0;buildings-0;electricity-0;tools-0;hospitals-0;shops-0;aid_centers-0;other_infrastructure-0;weather_related-0;floods-0;storm-0;fire-0;earth…
1135	related-1;request-1;offer-0;aid_related-1;medical_help-0;medical_products-0;search_and_rescue-0;security-0;military-0;child_alone-0;water-0;food-0;shelter-0;clothing-0;money-0;missing_people-0;refugees-0;death-0;other_aid-1;infrastructure_related-0;transport-0;buildings-0;electricity-0;tools-0;hospitals-0;shops-0;aid_centers-0;other_infrastructure-0;weather_related-0;floods-0;storm-0;fire-0;earth…
1136	related-1;request-0;offer-0;aid_related-1;medical_help-0;medical_products-0;search_and_rescue-0;security-0;military-0;child_alone-0;water-0;food-0;shelter-1;clothing-0;money-0;missing_people-0;refugees-0;death-0;other_aid-0;infrastructure_related-0;transport-0;buildings-1;electricity-0;tools-0;hospitals-0;shops-0;aid_centers-0;other_infrastructure-0;weather_related-0;floods-0;storm-0;fire-0;earth…
1137	related-0;request-0;offer-0;aid_related-0;medical_help-0;medical_products-0;search_and_rescue-0;security-0;military-0;child_alone-0;water-0;food-0;shelter-0;clothing-0;money-0;missing_people-0;refugees-0;death-0;other_aid-0;infrastructure_related-0;transport-0;buildings-0;electricity-0;tools-0;hospitals-0;shops-0;aid_centers-0;other_infrastructure-0;weather_related-0;floods-0;storm-0;fire-0;earth…
1138	related-0;request-0;offer-0;aid_related-0;medical_help-0;medical_products-0;search_and_rescue-0;security-0;military-0;child_alone-0;water-0;food-0;shelter-0;clothing-0;money-0;missing_people-0;refugees-0;death-0;other_aid-0;infrastructure_related-0;transport-0;buildings-0;electricity-0;tools-0;hospitals-0;shops-0;aid_centers-0;other_infrastructure-0;weather_related-0;floods-0;storm-0;fire-0;earth…
1139	related-1;request-1;offer-0;aid_related-1;medical_help-0;medical_products-0;search_and_rescue-0;security-0;military-0;child_alone-0;water-0;food-0;shelter-0;clothing-0;money-0;missing_people-0;refugees-0;death-0;other_aid-1;infrastructure_related-0;transport-0;buildings-0;electricity-0;tools-0;hospitals-0;shops-0;aid_centers-0;other_infrastructure-0;weather_related-1;floods-0;storm-0;fire-0;earth…
1140	related-1;request-0;offer-0;aid_related-1;medical_help-0;medical_products-0;search_and_rescue-0;security-0;military-0;child_alone-0;water-0;food-0;shelter-0;clothing-0;money-0;missing_people-0;refugees-0;death-0;other_aid-1;infrastructure_related-0;transport-0;buildings-0;electricity-0;tools-0;hospitals-0;shops-0;aid_centers-0;other_infrastructure-0;weather_related-1;floods-0;storm-0;fire-0;earth…
1141	related-0;request-0;offer-0;aid_related-0;medical_help-0;medical_products-0;search_and_rescue-0;security-0;military-0;child_alone-0;water-0;food-0;shelter-0;clothing-0;money-0;missing_people-0;refugees-0;death-0;other_aid-0;infrastructure_related-0;transport-0;buildings-0;electricity-0;tools-0;hospitals-0;shops-0;aid_centers-0;other_infrastructure-0;weather_related-0;floods-0;storm-0;fire-0;earth…
1142	related-0;request-0;offer-0;aid_related-0;medical_help-0;medical_products-0;search_and_rescue-0;security-0;military-0;child_alone-0;water-0;food-0;shelter-0;clothing-0;money-0;missing_people-0;refugees-0;death-0;other_aid-0;infrastructure_related-0;transport-0;buildings-0;electricity-0;tools-0;hospitals-0;shops-0;aid_centers-0;other_infrastructure-0;weather_related-0;floods-0;storm-0;fire-0;earth…
1143	related-1;request-1;offer-0;aid_related-1;medical_help-0;medical_products-0;search_and_rescue-0;security-0;military-0;child_alone-0;water-0;food-0;shelter-0;clothing-0;money-0;missing_people-0;refugees-0;death-0;other_aid-1;infrastructure_related-0;transport-0;buildings-0;electricity-0;tools-0;hospitals-0;shops-0;aid_centers-0;other_infrastructure-0;weather_related-0;floods-0;storm-0;fire-0;earth…
1144	related-1;request-0;offer-0;aid_related-1;medical_help-0;medical_products-0;search_and_rescue-0;security-0;military-0;child_alone-0;water-0;food-0;shelter-0;clothing-0;money-0;missing_people-0;refugees-0;death-0;other_aid-1;infrastructure_related-0;transport-0;buildings-0;electricity-0;tools-0;hospitals-0;shops-0;aid_centers-0;other_infrastructure-0;weather_related-0;floods-0;storm-0;fire-0;earth…
1145	related-1;request-1;offer-0;aid_related-1;medical_help-0;medical_products-0;search_and_rescue-0;security-0;military-0;child_alone-0;water-0;food-0;shelter-0;clothing-0;money-0;missing_people-0;refugees-0;death-0;other_aid-1;infrastructure_related-0;transport-0;buildings-0;electricity-0;tools-0;hospitals-0;shops-0;aid_centers-0;other_infrastructure-0;weather_related-0;floods-0;storm-0;fire-0;earth…
1146	related-1;request-1;offer-0;aid_related-1;medical_help-1;medical_products-1;search_and_rescue-0;security-0;military-0;child_alone-0;water-1;food-1;shelter-1;clothing-0;money-0;missing_people-0;refugees-0;death-0;other_aid-0;infrastructure_related-1;transport-0;buildings-0;electricity-0;tools-0;hospitals-0;shops-0;aid_centers-0;other_infrastructure-1;weather_related-0;floods-0;storm-0;fire-0;earth…
1147	related-0;request-0;offer-0;aid_related-0;medical_help-0;medical_products-0;search_and_rescue-0;security-0;military-0;child_alone-0;water-0;food-0;shelter-0;clothing-0;money-0;missing_people-0;refugees-0;death-0;other_aid-0;infrastructure_related-0;transport-0;buildings-0;electricity-0;tools-0;hospitals-0;shops-0;aid_centers-0;other_infrastructure-0;weather_related-0;floods-0;storm-0;fire-0;earth…
1149	related-1;request-1;offer-0;aid_related-1;medical_help-0;medical_products-0;search_and_rescue-0;security-0;military-0;child_alone-0;water-0;food-0;shelter-0;clothing-0;money-0;missing_people-0;refugees-0;death-1;other_aid-1;infrastructure_related-0;transport-0;buildings-0;electricity-0;tools-0;hospitals-0;shops-0;aid_centers-0;other_infrastructure-0;weather_related-0;floods-0;storm-0;fire-0;earth…
1150	related-0;request-0;offer-0;aid_related-0;medical_help-0;medical_products-0;search_and_rescue-0;security-0;military-0;child_alone-0;water-0;food-0;shelter-0;clothing-0;money-0;missing_people-0;refugees-0;death-0;other_aid-0;infrastructure_related-0;transport-0;buildings-0;electricity-0;tools-0;hospitals-0;shops-0;aid_centers-0;other_infrastructure-0;weather_related-0;floods-0;storm-0;fire-0;earth…
1153	related-1;request-1;offer-0;aid_related-1;medical_help-0;medical_products-0;search_and_rescue-0;security-0;military-0;child_alone-0;water-1;food-0;shelter-0;clothing-0;money-0;missing_people-0;refugees-0;death-0;other_aid-0;infrastructure_related-0;transport-0;buildings-0;electricity-0;tools-0;hospitals-0;shops-0;aid_centers-0;other_infrastructure-0;weather_related-0;floods-0;storm-0;fire-0;earth…
1154	related-1;request-0;offer-0;aid_related-0;medical_help-0;medical_products-0;search_and_rescue-0;security-0;military-0;child_alone-0;water-0;food-0;shelter-0;clothing-0;money-0;missing_people-0;refugees-0;death-0;other_aid-0;infrastructure_related-0;transport-0;buildings-0;electricity-0;tools-0;hospitals-0;shops-0;aid_centers-0;other_infrastructure-0;weather_related-0;floods-0;storm-0;fire-0;earth…
1155	related-1;request-1;offer-0;aid_related-1;medical_help-0;medical_products-0;search_and_rescue-0;security-0;military-0;child_alone-0;water-1;food-1;shelter-0;clothing-0;money-0;missing_people-0;refugees-0;death-1;other_aid-1;infrastructure_related-1;transport-0;buildings-1;electricity-0;tools-0;hospitals-0;shops-0;aid_centers-0;other_infrastructure-1;weather_related-1;floods-1;storm-1;fire-0;earth…
1156	related-1;request-0;offer-0;aid_related-0;medical_help-0;medical_products-0;search_and_rescue-0;security-0;military-0;child_alone-0;water-0;food-0;shelter-0;clothing-0;money-0;missing_people-0;refugees-0;death-0;other_aid-0;infrastructure_related-0;transport-0;buildings-0;electricity-0;tools-0;hospitals-0;shops-0;aid_centers-0;other_infrastructure-0;weather_related-0;floods-0;storm-0;fire-0;earth…
1157	related-1;request-1;offer-0;aid_related-1;medical_help-1;medical_products-0;search_and_rescue-1;security-0;military-0;child_alone-0;water-1;food-0;shelter-0;clothing-0;money-0;missing_people-0;refugees-0;death-0;other_aid-0;infrastructure_related-0;transport-0;buildings-0;electricity-1;tools-0;hospitals-0;shops-0;aid_centers-0;other_infrastructure-0;weather_related-1;floods-0;storm-0;fire-1;earth…
1158	related-1;request-1;offer-0;aid_related-1;medical_help-0;medical_products-0;search_and_rescue-0;security-0;military-0;child_alone-0;water-0;food-0;shelter-0;clothing-0;money-0;missing_people-0;refugees-1;death-0;other_aid-1;infrastructure_related-0;transport-0;buildings-0;electricity-0;tools-0;hospitals-0;shops-0;aid_centers-0;other_infrastructure-0;weather_related-0;floods-0;storm-0;fire-0;earth…
1160	related-1;request-1;offer-0;aid_related-1;medical_help-0;medical_products-0;search_and_rescue-0;security-0;military-0;child_alone-0;water-1;food-1;shelter-1;clothing-0;money-0;missing_people-0;refugees-0;death-0;other_aid-1;infrastructure_related-0;transport-0;buildings-1;electricity-0;tools-0;hospitals-0;shops-0;aid_centers-0;other_infrastructure-0;weather_related-0;floods-0;storm-0;fire-0;earth…
1161	related-1;request-0;offer-0;aid_related-0;medical_help-0;medical_products-0;search_and_rescue-0;security-0;military-0;child_alone-0;water-0;food-0;shelter-0;clothing-0;money-0;missing_people-0;refugees-0;death-0;other_aid-0;infrastructure_related-0;transport-0;buildings-0;electricity-0;tools-0;hospitals-0;shops-0;aid_centers-0;other_infrastructure-0;weather_related-0;floods-0;storm-0;fire-0;earth…
1162	related-1;request-1;offer-0;aid_related-1;medical_help-0;medical_products-0;search_and_rescue-1;security-0;military-0;child_alone-0;water-0;food-0;shelter-0;clothing-0;money-0;missing_people-1;refugees-0;death-0;other_aid-1;infrastructure_related-0;transport-1;buildings-0;electricity-0;tools-0;hospitals-0;shops-0;aid_centers-0;other_infrastructure-0;weather_related-1;floods-1;storm-0;fire-0;earth…
1163	related-1;request-1;offer-0;aid_related-1;medical_help-0;medical_products-0;search_and_rescue-0;security-0;military-0;child_alone-0;water-0;food-0;shelter-1;clothing-0;money-0;missing_people-0;refugees-0;death-0;other_aid-1;infrastructure_related-0;transport-0;buildings-0;electricity-0;tools-0;hospitals-0;shops-0;aid_centers-0;other_infrastructure-0;weather_related-0;floods-0;storm-0;fire-0;earth…
1165	related-1;request-1;offer-0;aid_related-1;medical_help-0;medical_products-0;search_and_rescue-0;security-0;military-0;child_alone-0;water-0;food-1;shelter-0;clothing-0;money-0;missing_people-0;refugees-0;death-0;other_aid-0;infrastructure_related-0;transport-0;buildings-0;electricity-0;tools-0;hospitals-0;shops-0;aid_centers-0;other_infrastructure-0;weather_related-0;floods-0;storm-0;fire-0;earth…
1166	related-1;request-1;offer-0;aid_related-1;medical_help-0;medical_products-0;search_and_rescue-0;security-0;military-0;child_alone-0;water-0;food-0;shelter-0;clothing-0;money-0;missing_people-0;refugees-0;death-0;other_aid-1;infrastructure_related-0;transport-0;buildings-0;electricity-0;tools-0;hospitals-0;shops-0;aid_centers-0;other_infrastructure-0;weather_related-0;floods-0;storm-0;fire-0;earth…
1168	related-1;request-1;offer-0;aid_related-1;medical_help-0;medical_products-0;search_and_rescue-0;security-0;military-0;child_alone-0;water-0;food-0;shelter-0;clothing-0;money-0;missing_people-0;refugees-0;death-0;other_aid-1;infrastructure_related-0;transport-0;buildings-0;electricity-0;tools-0;hospitals-0;shops-0;aid_centers-0;other_infrastructure-0;weather_related-0;floods-0;storm-0;fire-0;earth…
1169	related-1;request-1;offer-0;aid_related-1;medical_help-0;medical_products-0;search_and_rescue-0;security-0;military-0;child_alone-0;water-0;food-0;shelter-0;clothing-0;money-0;missing_people-0;refugees-0;death-0;other_aid-1;infrastructure_related-0;transport-0;buildings-0;electricity-0;tools-0;hospitals-0;shops-0;aid_centers-0;other_infrastructure-0;weather_related-0;floods-0;storm-0;fire-0;earth…
1171	related-0;request-0;offer-0;aid_related-0;medical_help-0;medical_products-0;search_and_rescue-0;security-0;military-0;child_alone-0;water-0;food-0;shelter-0;clothing-0;money-0;missing_people-0;refugees-0;death-0;other_aid-0;infrastructure_related-0;transport-0;buildings-0;electricity-0;tools-0;hospitals-0;shops-0;aid_centers-0;other_infrastructure-0;weather_related-0;floods-0;storm-0;fire-0;earth…
1172	related-1;request-1;offer-0;aid_related-1;medical_help-0;medical_products-0;search_and_rescue-0;security-0;military-0;child_alone-0;water-0;food-1;shelter-1;clothing-0;money-0;missing_people-0;refugees-0;death-0;other_aid-1;infrastructure_related-0;transport-0;buildings-0;electricity-1;tools-0;hospitals-0;shops-0;aid_centers-0;other_infrastructure-0;weather_related-0;floods-0;storm-0;fire-0;earth…
1173	related-1;request-1;offer-0;aid_related-1;medical_help-0;medical_products-0;search_and_rescue-0;security-0;military-0;child_alone-0;water-0;food-1;shelter-0;clothing-0;money-0;missing_people-0;refugees-0;death-0;other_aid-0;infrastructure_related-0;transport-0;buildings-0;electricity-0;tools-0;hospitals-0;shops-0;aid_centers-0;other_infrastructure-0;weather_related-0;floods-0;storm-0;fire-0;earth…
1174	related-1;request-1;offer-0;aid_related-1;medical_help-0;medical_products-0;search_and_rescue-0;security-0;military-0;child_alone-0;water-0;food-1;shelter-0;clothing-0;money-0;missing_people-0;refugees-0;death-0;other_aid-0;infrastructure_related-0;transport-0;buildings-0;electricity-0;tools-0;hospitals-0;shops-0;aid_centers-0;other_infrastructure-0;weather_related-0;floods-0;storm-0;fire-0;earth…
1175	related-0;request-0;offer-0;aid_related-0;medical_help-0;medical_products-0;search_and_rescue-0;security-0;military-0;child_alone-0;water-0;food-0;shelter-0;clothing-0;money-0;missing_people-0;refugees-0;death-0;other_aid-0;infrastructure_related-0;transport-0;buildings-0;electricity-0;tools-0;hospitals-0;shops-0;aid_centers-0;other_infrastructure-0;weather_related-0;floods-0;storm-0;fire-0;earth…
[truncated: 25,271 more rows]
