# Supplementary material for: HTCNN-Attn: a fine-grained hierarchical multi-label deep learning model for disaster emergency information intelligent extraction from social media
Source: PeerJ Comput Sci. 2025 Jul 8;11:e2992. doi: 10.7717/peerj-cs.2992 (PMC12453697; doi:10.7717/peerj-cs.2992)
Supplement: Supplemental Information 2 [file peerj-cs-11-2992-s002.zip]

Archive with 1,719 entries (1,521 files):
- disaster_project/.git/
- disaster_project/.git/branches/
- disaster_project/.git/config
- disaster_project/.git/description
- disaster_project/.git/HEAD
- disaster_project/.git/hooks/
- disaster_project/.git/hooks/applypatch-msg.sample
- disaster_project/.git/hooks/commit-msg.sample
- disaster_project/.git/hooks/fsmonitor-watchman.sample
- disaster_project/.git/hooks/post-update.sample
- disaster_project/.git/hooks/pre-applypatch.sample
- disaster_project/.git/hooks/pre-commit.sample
- disaster_project/.git/hooks/prepare-commit-msg.sample
- disaster_project/.git/hooks/pre-push.sample
- disaster_project/.git/hooks/pre-rebase.sample
- disaster_project/.git/hooks/pre-receive.sample
- disaster_project/.git/hooks/update.sample
- disaster_project/.git/index
- disaster_project/.git/info/
- disaster_project/.git/info/exclude
- disaster_project/.git/logs/
- disaster_project/.git/logs/HEAD
- disaster_project/.git/logs/refs/
- disaster_project/.git/logs/refs/heads/
- disaster_project/.git/logs/refs/heads/master
- disaster_project/.git/logs/refs/remotes/
- disaster_project/.git/logs/refs/remotes/origin/
- disaster_project/.git/logs/refs/remotes/origin/HEAD
- disaster_project/.git/objects/
- disaster_project/.git/objects/info/
- disaster_project/.git/objects/pack/
- disaster_project/.git/objects/pack/pack-1adcf33f6f6f25c45c239ae56fdc440596a3ed18.idx
- disaster_project/.git/objects/pack/pack-1adcf33f6f6f25c45c239ae56fdc440596a3ed18.pack
- disaster_project/.git/packed-refs
- disaster_project/.git/refs/
- disaster_project/.git/refs/heads/
- disaster_project/.git/refs/heads/master
- disaster_project/.git/refs/remotes/
- disaster_project/.git/refs/remotes/origin/
- disaster_project/.git/refs/remotes/origin/HEAD
- disaster_project/.git/refs/tags/
- disaster_project/__pycache__/
- disaster_project/__pycache__/cnn_model.cpython-38.pyc
- disaster_project/__pycache__/cnn_train.cpython-38.pyc
- disaster_project/__pycache__/data_helper.cpython-38.pyc
- disaster_project/__pycache__/MyEvaluator.cpython-38.pyc
- disaster_project/__pycache__/MyUpdater.cpython-38.pyc
- disaster_project/__pycache__/tree.cpython-38.pyc
- disaster_project/__pycache__/xml_cnn_model.cpython-38.pyc
- disaster_project/ablation_train.py
- disaster_project/config.py
- disaster_project/configs/
- disaster_project/configs/config_albert_bilstm.py
- disaster_project/configs/config_stella.py
- disaster_project/configs/config_tfidf.py
- disaster_project/create_tree.py
- disaster_project/data/
- disaster_project/data/all_dev.tsv
- disaster_project/data/disaster_categories.csv
- disaster_project/data/disaster_messages.csv
- disaster_project/data/HumAID_data_events_set1_47K.tar
- disaster_project/data_preprocessing.py
- disaster_project/evaluate.py
- disaster_project/hptuning.py
- disaster_project/inference.py
- disaster_project/model/
- disaster_project/model/__init__.py
- disaster_project/model/dataset.py
- disaster_project/model/HTCNN_Attn.py
- disaster_project/model/loss.py
- disaster_project/models/
- disaster_project/models/albert_bilstm_model.py
- disaster_project/models/stella_model.py
- disaster_project/models/tfidf_lr_model.py
- disaster_project/models/tfidf_nb_model.py
- disaster_project/requirements.txt
- disaster_project/train.py
- disaster_project/Tree/
- disaster_project/Tree/.ipynb_checkpoints/
- disaster_project/Tree/.ipynb_checkpoints/mytree-checkpoint.tree
- disaster_project/Tree/Amazon_all.tree
- disaster_project/Tree/mytree.tree
- disaster_project/utils/
- disaster_project/utils/helpers.py
- disaster_project/utils/logger.py
- disaster_project/venv/
- disaster_project/venv/Include/
- disaster_project/venv/Lib/
- disaster_project/venv/Lib/site-packages/
- disaster_project/venv/Lib/site-packages/_distutils_hack/
- disaster_project/venv/Lib/site-packages/_distutils_hack/__init__.py
- disaster_project/venv/Lib/site-packages/_distutils_hack/__pycache__/
- disaster_project/venv/Lib/site-packages/_distutils_hack/__pycache__/__init__.cpython-38.pyc
- disaster_project/venv/Lib/site-packages/_distutils_hack/__pycache__/override.cpython-38.pyc
- disaster_project/venv/Lib/site-packages/_distutils_hack/override.py
- disaster_project/venv/Lib/site-packages/distutils-precedence.pth
- disaster_project/venv/Lib/site-packages/pip/
- disaster_project/venv/Lib/site-packages/pip/__init__.py
- disaster_project/venv/Lib/site-packages/pip/__main__.py
- disaster_project/venv/Lib/site-packages/pip/__pip-runner__.py
- disaster_project/venv/Lib/site-packages/pip/__pycache__/
- disaster_project/venv/Lib/site-packages/pip/__pycache__/__init__.cpython-38.pyc
- disaster_project/venv/Lib/site-packages/pip/__pycache__/__main__.cpython-38.pyc
- disaster_project/venv/Lib/site-packages/pip/__pycache__/__pip-runner__.cpython-38.pyc
- disaster_project/venv/Lib/site-packages/pip/_internal/
- disaster_project/venv/Lib/site-packages/pip/_internal/__init__.py
- disaster_project/venv/Lib/site-packages/pip/_internal/__pycache__/
- disaster_project/venv/Lib/site-packages/pip/_internal/__pycache__/__init__.cpython-38.pyc
- disaster_project/venv/Lib/site-packages/pip/_internal/__pycache__/build_env.cpython-38.pyc
- disaster_project/venv/Lib/site-packages/pip/_internal/__pycache__/cache.cpython-38.pyc
- disaster_project/venv/Lib/site-packages/pip/_internal/__pycache__/configuration.cpython-38.pyc
- disaster_project/venv/Lib/site-packages/pip/_internal/__pycache__/exceptions.cpython-38.pyc
- disaster_project/venv/Lib/site-packages/pip/_internal/__pycache__/main.cpython-38.pyc
- disaster_project/venv/Lib/site-packages/pip/_internal/__pycache__/pyproject.cpython-38.pyc
- disaster_project/venv/Lib/site-packages/pip/_internal/__pycache__/self_outdated_check.cpython-38.pyc
- disaster_project/venv/Lib/site-packages/pip/_internal/__pycache__/wheel_builder.cpython-38.pyc
- disaster_project/venv/Lib/site-packages/pip/_internal/build_env.py
- disaster_project/venv/Lib/site-packages/pip/_internal/cache.py
- disaster_project/venv/Lib/site-packages/pip/_internal/cli/
- disaster_project/venv/Lib/site-packages/pip/_internal/cli/__init__.py
- disaster_project/venv/Lib/site-packages/pip/_internal/cli/__pycache__/
- disaster_project/venv/Lib/site-packages/pip/_internal/cli/__pycache__/__init__.cpython-38.pyc
- disaster_project/venv/Lib/site-packages/pip/_internal/cli/__pycache__/autocompletion.cpython-38.pyc
- disaster_project/venv/Lib/site-packages/pip/_internal/cli/__pycache__/base_command.cpython-38.pyc
- disaster_project/venv/Lib/site-packages/pip/_internal/cli/__pycache__/cmdoptions.cpython-38.pyc
- disaster_project/venv/Lib/site-packages/pip/_internal/cli/__pycache__/command_context.cpython-38.pyc
- disaster_project/venv/Lib/site-packages/pip/_internal/cli/__pycache__/main.cpython-38.pyc
- disaster_project/venv/Lib/site-packages/pip/_internal/cli/__pycache__/main_parser.cpython-38.pyc
- disaster_project/venv/Lib/site-packages/pip/_internal/cli/__pycache__/parser.cpython-38.pyc
- disaster_project/venv/Lib/site-packages/pip/_internal/cli/__pycache__/progress_bars.cpython-38.pyc
- disaster_project/venv/Lib/site-packages/pip/_internal/cli/__pycache__/req_command.cpython-38.pyc
- disaster_project/venv/Lib/site-packages/pip/_internal/cli/__pycache__/spinners.cpython-38.pyc
- disaster_project/venv/Lib/site-packages/pip/_internal/cli/__pycache__/status_codes.cpython-38.pyc
- disaster_project/venv/Lib/site-packages/pip/_internal/cli/autocompletion.py
- disaster_project/venv/Lib/site-packages/pip/_internal/cli/base_command.py
- disaster_project/venv/Lib/site-packages/pip/_internal/cli/cmdoptions.py
- disaster_project/venv/Lib/site-packages/pip/_internal/cli/command_context.py
- disaster_project/venv/Lib/site-packages/pip/_internal/cli/main.py
- disaster_project/venv/Lib/site-packages/pip/_internal/cli/main_parser.py
- disaster_project/venv/Lib/site-packages/pip/_internal/cli/parser.py
- disaster_project/venv/Lib/site-packages/pip/_internal/cli/progress_bars.py
- disaster_project/venv/Lib/site-packages/pip/_internal/cli/req_command.py
- disaster_project/venv/Lib/site-packages/pip/_internal/cli/spinners.py
- disaster_project/venv/Lib/site-packages/pip/_internal/cli/status_codes.py
- disaster_project/venv/Lib/site-packages/pip/_internal/commands/
- disaster_project/venv/Lib/site-packages/pip/_internal/commands/__init__.py
- disaster_project/venv/Lib/site-packages/pip/_internal/commands/__pycache__/
- disaster_project/venv/Lib/site-packages/pip/_internal/commands/__pycache__/__init__.cpython-38.pyc
- disaster_project/venv/Lib/site-packages/pip/_internal/commands/__pycache__/cache.cpython-38.pyc
- disaster_project/venv/Lib/site-packages/pip/_internal/commands/__pycache__/check.cpython-38.pyc
- disaster_project/venv/Lib/site-packages/pip/_internal/commands/__pycache__/completion.cpython-38.pyc
- disaster_project/venv/Lib/site-packages/pip/_internal/commands/__pycache__/configuration.cpython-38.pyc
- disaster_project/venv/Lib/site-packages/pip/_internal/commands/__pycache__/debug.cpython-38.pyc
- disaster_project/venv/Lib/site-packages/pip/_internal/commands/__pycache__/download.cpython-38.pyc
- disaster_project/venv/Lib/site-packages/pip/_internal/commands/__pycache__/freeze.cpython-38.pyc
- disaster_project/venv/Lib/site-packages/pip/_internal/commands/__pycache__/hash.cpython-38.pyc
- disaster_project/venv/Lib/site-packages/pip/_internal/commands/__pycache__/help.cpython-38.pyc
- disaster_project/venv/Lib/site-packages/pip/_internal/commands/__pycache__/index.cpython-38.pyc
- disaster_project/venv/Lib/site-packages/pip/_internal/commands/__pycache__/inspect.cpython-38.pyc
- disaster_project/venv/Lib/site-packages/pip/_internal/commands/__pycache__/install.cpython-38.pyc
- disaster_project/venv/Lib/site-packages/pip/_internal/commands/__pycache__/list.cpython-38.pyc
- disaster_project/venv/Lib/site-packages/pip/_internal/commands/__pycache__/search.cpython-38.pyc
- disaster_project/venv/Lib/site-packages/pip/_internal/commands/__pycache__/show.cpython-38.pyc
- disaster_project/venv/Lib/site-packages/pip/_internal/commands/__pycache__/uninstall.cpython-38.pyc
- disaster_project/venv/Lib/site-packages/pip/_internal/commands/__pycache__/wheel.cpython-38.pyc
- disaster_project/venv/Lib/site-packages/pip/_internal/commands/cache.py
- disaster_project/venv/Lib/site-packages/pip/_internal/commands/check.py
- disaster_project/venv/Lib/site-packages/pip/_internal/commands/completion.py
- disaster_project/venv/Lib/site-packages/pip/_internal/commands/configuration.py
- disaster_project/venv/Lib/site-packages/pip/_internal/commands/debug.py
- disaster_project/venv/Lib/site-packages/pip/_internal/commands/download.py
- disaster_project/venv/Lib/site-packages/pip/_internal/commands/freeze.py
- disaster_project/venv/Lib/site-packages/pip/_internal/commands/hash.py
- disaster_project/venv/Lib/site-packages/pip/_internal/commands/help.py
- disaster_project/venv/Lib/site-packages/pip/_internal/commands/index.py
- disaster_project/venv/Lib/site-packages/pip/_internal/commands/inspect.py
- disaster_project/venv/Lib/site-packages/pip/_internal/commands/install.py
- disaster_project/venv/Lib/site-packages/pip/_internal/commands/list.py
- disaster_project/venv/Lib/site-packages/pip/_internal/commands/search.py
- disaster_project/venv/Lib/site-packages/pip/_internal/commands/show.py
- disaster_project/venv/Lib/site-packages/pip/_internal/commands/uninstall.py
- disaster_project/venv/Lib/site-packages/pip/_internal/commands/wheel.py
- disaster_project/venv/Lib/site-packages/pip/_internal/configuration.py
- disaster_project/venv/Lib/site-packages/pip/_internal/distributions/
- disaster_project/venv/Lib/site-packages/pip/_internal/distributions/__init__.py
- disaster_project/venv/Lib/site-packages/pip/_internal/distributions/__pycache__/
- disaster_project/venv/Lib/site-packages/pip/_internal/distributions/__pycache__/__init__.cpython-38.pyc
- disaster_project/venv/Lib/site-packages/pip/_internal/distributions/__pycache__/base.cpython-38.pyc
- disaster_project/venv/Lib/site-packages/pip/_internal/distributions/__pycache__/installed.cpython-38.pyc
- disaster_project/venv/Lib/site-packages/pip/_internal/distributions/__pycache__/sdist.cpython-38.pyc
- disaster_project/venv/Lib/site-packages/pip/_internal/distributions/__pycache__/wheel.cpython-38.pyc
- disaster_project/venv/Lib/site-packages/pip/_internal/distributions/base.py
- disaster_project/venv/Lib/site-packages/pip/_internal/distributions/installed.py
- disaster_project/venv/Lib/site-packages/pip/_internal/distributions/sdist.py
- disaster_project/venv/Lib/site-packages/pip/_internal/distributions/wheel.py
- disaster_project/venv/Lib/site-packages/pip/_internal/exceptions.py
- disaster_project/venv/Lib/site-packages/pip/_internal/index/
- disaster_project/venv/Lib/site-packages/pip/_internal/index/__init__.py
- disaster_project/venv/Lib/site-packages/pip/_internal/index/__pycache__/
- disaster_project/venv/Lib/site-packages/pip/_internal/index/__pycache__/__init__.cpython-38.pyc
- disaster_project/venv/Lib/site-packages/pip/_internal/index/__pycache__/collector.cpython-38.pyc
- disaster_project/venv/Lib/site-packages/pip/_internal/index/__pycache__/package_finder.cpython-38.pyc
- disaster_project/venv/Lib/site-packages/pip/_internal/index/__pycache__/sources.cpython-38.pyc
- disaster_project/venv/Lib/site-packages/pip/_internal/index/collector.py
- disaster_project/venv/Lib/site-packages/pip/_internal/index/package_finder.py
- disaster_project/venv/Lib/site-packages/pip/_internal/index/sources.py
- disaster_project/venv/Lib/site-packages/pip/_internal/locations/
- disaster_project/venv/Lib/site-packages/pip/_internal/locations/__init__.py
- disaster_project/venv/Lib/site-packages/pip/_internal/locations/__pycache__/
- disaster_project/venv/Lib/site-packages/pip/_internal/locations/__pycache__/__init__.cpython-38.pyc
- disaster_project/venv/Lib/site-packages/pip/_internal/locations/__pycache__/_distutils.cpython-38.pyc
- disaster_project/venv/Lib/site-packages/pip/_internal/locations/__pycache__/_sysconfig.cpython-38.pyc
- disaster_project/venv/Lib/site-packages/pip/_internal/locations/__pycache__/base.cpython-38.pyc
- disaster_project/venv/Lib/site-packages/pip/_internal/locations/_distutils.py
- disaster_project/venv/Lib/site-packages/pip/_internal/locations/_sysconfig.py
- disaster_project/venv/Lib/site-packages/pip/_internal/locations/base.py
- disaster_project/venv/Lib/site-packages/pip/_internal/main.py
- disaster_project/venv/Lib/site-packages/pip/_internal/metadata/
- disaster_project/venv/Lib/site-packages/pip/_internal/metadata/__init__.py
- disaster_project/venv/Lib/site-packages/pip/_internal/metadata/__pycache__/
- disaster_project/venv/Lib/site-packages/pip/_internal/metadata/__pycache__/__init__.cpython-38.pyc
- disaster_project/venv/Lib/site-packages/pip/_internal/metadata/__pycache__/_json.cpython-38.pyc
- disaster_project/venv/Lib/site-packages/pip/_internal/metadata/__pycache__/base.cpython-38.pyc
- disaster_project/venv/Lib/site-packages/pip/_internal/metadata/__pycache__/pkg_resources.cpython-38.pyc
- disaster_project/venv/Lib/site-packages/pip/_internal/metadata/_json.py
- disaster_project/venv/Lib/site-packages/pip/_internal/metadata/base.py
- disaster_project/venv/Lib/site-packages/pip/_internal/metadata/importlib/
- disaster_project/venv/Lib/site-packages/pip/_internal/metadata/importlib/__init__.py
- disaster_project/venv/Lib/site-packages/pip/_internal/metadata/importlib/__pycache__/
- disaster_project/venv/Lib/site-packages/pip/_internal/metadata/importlib/__pycache__/__init__.cpython-38.pyc
- disaster_project/venv/Lib/site-packages/pip/_internal/metadata/importlib/__pycache__/_compat.cpython-38.pyc
- disaster_project/venv/Lib/site-packages/pip/_internal/metadata/importlib/__pycache__/_dists.cpython-38.pyc
- disaster_project/venv/Lib/site-packages/pip/_internal/metadata/importlib/__pycache__/_envs.cpython-38.pyc
- disaster_project/venv/Lib/site-packages/pip/_internal/metadata/importlib/_compat.py
- disaster_project/venv/Lib/site-packages/pip/_internal/metadata/importlib/_dists.py
- disaster_project/venv/Lib/site-packages/pip/_internal/metadata/importlib/_envs.py
- disaster_project/venv/Lib/site-packages/pip/_internal/metadata/pkg_resources.py
- disaster_project/venv/Lib/site-packages/pip/_internal/models/
- disaster_project/venv/Lib/site-packages/pip/_internal/models/__init__.py
- disaster_project/venv/Lib/site-packages/pip/_internal/models/__pycache__/
- disaster_project/venv/Lib/site-packages/pip/_internal/models/__pycache__/__init__.cpython-38.pyc
- disaster_project/venv/Lib/site-packages/pip/_internal/models/__pycache__/candidate.cpython-38.pyc
- disaster_project/venv/Lib/site-packages/pip/_internal/models/__pycache__/direct_url.cpython-38.pyc
- disaster_project/venv/Lib/site-packages/pip/_internal/models/__pycache__/format_control.cpython-38.pyc
- disaster_project/venv/Lib/site-packages/pip/_internal/models/__pycache__/index.cpython-38.pyc
- disaster_project/venv/Lib/site-packages/pip/_internal/models/__pycache__/installation_report.cpython-38.pyc
- disaster_project/venv/Lib/site-packages/pip/_internal/models/__pycache__/link.cpython-38.pyc
- disaster_project/venv/Lib/site-packages/pip/_internal/models/__pycache__/scheme.cpython-38.pyc
- disaster_project/venv/Lib/site-packages/pip/_internal/models/__pycache__/search_scope.cpython-38.pyc
- disaster_project/venv/Lib/site-packages/pip/_internal/models/__pycache__/selection_prefs.cpython-38.pyc
- disaster_project/venv/Lib/site-packages/pip/_internal/models/__pycache__/target_python.cpython-38.pyc
- disaster_project/venv/Lib/site-packages/pip/_internal/models/__pycache__/wheel.cpython-38.pyc
- disaster_project/venv/Lib/site-packages/pip/_internal/models/candidate.py
- disaster_project/venv/Lib/site-packages/pip/_internal/models/direct_url.py
- disaster_project/venv/Lib/site-packages/pip/_internal/models/format_control.py
- disaster_project/venv/Lib/site-packages/pip/_internal/models/index.py
- disaster_project/venv/Lib/site-packages/pip/_internal/models/installation_report.py
- disaster_project/venv/Lib/site-packages/pip/_internal/models/link.py
- disaster_project/venv/Lib/site-packages/pip/_internal/models/scheme.py
- disaster_project/venv/Lib/site-packages/pip/_internal/models/search_scope.py
- disaster_project/venv/Lib/site-packages/pip/_internal/models/selection_prefs.py
- disaster_project/venv/Lib/site-packages/pip/_internal/models/target_python.py
- disaster_project/venv/Lib/site-packages/pip/_internal/models/wheel.py
- disaster_project/venv/Lib/site-packages/pip/_internal/network/
- disaster_project/venv/Lib/site-packages/pip/_internal/network/__init__.py
- disaster_project/venv/Lib/site-packages/pip/_internal/network/__pycache__/
- disaster_project/venv/Lib/site-packages/pip/_internal/network/__pycache__/__init__.cpython-38.pyc
- disaster_project/venv/Lib/site-packages/pip/_internal/network/__pycache__/auth.cpython-38.pyc
- disaster_project/venv/Lib/site-packages/pip/_internal/network/__pycache__/cache.cpython-38.pyc
- disaster_project/venv/Lib/site-packages/pip/_internal/network/__pycache__/download.cpython-38.pyc
- disaster_project/venv/Lib/site-packages/pip/_internal/network/__pycache__/lazy_wheel.cpython-38.pyc
- disaster_project/venv/Lib/site-packages/pip/_internal/network/__pycache__/session.cpython-38.pyc
- disaster_project/venv/Lib/site-packages/pip/_internal/network/__pycache__/utils.cpython-38.pyc
- disaster_project/venv/Lib/site-packages/pip/_internal/network/__pycache__/xmlrpc.cpython-38.pyc
- disaster_project/venv/Lib/site-packages/pip/_internal/network/auth.py
- disaster_project/venv/Lib/site-packages/pip/_internal/network/cache.py
- disaster_project/venv/Lib/site-packages/pip/_internal/network/download.py
- disaster_project/venv/Lib/site-packages/pip/_internal/network/lazy_wheel.py
- disaster_project/venv/Lib/site-packages/pip/_internal/network/session.py
- disaster_project/venv/Lib/site-packages/pip/_internal/network/utils.py
- disaster_project/venv/Lib/site-packages/pip/_internal/network/xmlrpc.py
- disaster_project/venv/Lib/site-packages/pip/_internal/operations/
- disaster_project/venv/Lib/site-packages/pip/_internal/operations/__init__.py
- disaster_project/venv/Lib/site-packages/pip/_internal/operations/__pycache__/
- disaster_project/venv/Lib/site-packages/pip/_internal/operations/__pycache__/__init__.cpython-38.pyc
- disaster_project/venv/Lib/site-packages/pip/_internal/operations/__pycache__/check.cpython-38.pyc
- disaster_project/venv/Lib/site-packages/pip/_internal/operations/__pycache__/freeze.cpython-38.pyc
- disaster_project/venv/Lib/site-packages/pip/_internal/operations/__pycache__/prepare.cpython-38.pyc
- disaster_project/venv/Lib/site-packages/pip/_internal/operations/build/
- disaster_project/venv/Lib/site-packages/pip/_internal/operations/build/__init__.py
- disaster_project/venv/Lib/site-packages/pip/_internal/operations/build/__pycache__/
- disaster_project/venv/Lib/site-packages/pip/_internal/operations/build/__pycache__/__init__.cpython-38.pyc
- disaster_project/venv/Lib/site-packages/pip/_internal/operations/build/__pycache__/build_tracker.cpython-38.pyc
- disaster_project/venv/Lib/site-packages/pip/_internal/operations/build/__pycache__/metadata.cpython-38.pyc
- disaster_project/venv/Lib/site-packages/pip/_internal/operations/build/__pycache__/metadata_editable.cpython-38.pyc
- disaster_project/venv/Lib/site-packages/pip/_internal/operations/build/__pycache__/metadata_legacy.cpython-38.pyc
- disaster_project/venv/Lib/site-packages/pip/_internal/operations/build/__pycache__/wheel.cpython-38.pyc
- disaster_project/venv/Lib/site-packages/pip/_internal/operations/build/__pycache__/wheel_editable.cpython-38.pyc
- disaster_project/venv/Lib/site-packages/pip/_internal/operations/build/__pycache__/wheel_legacy.cpython-38.pyc
- disaster_project/venv/Lib/site-packages/pip/_internal/operations/build/build_tracker.py
[truncated: 1,419 more entries]
