# Supplementary material for: HTCNN-Attn: a fine-grained hierarchical multi-label deep learning model for disaster emergency information intelligent extraction from social media
Source: PeerJ Comput Sci. 2025 Jul 8;11:e2992. doi: 10.7717/peerj-cs.2992 (PMC12453697; doi:10.7717/peerj-cs.2992)
Supplement: Supplemental Information 2 [file peerj-cs-11-2992-s002.zip › disaster_project/ablation_train.py]

import os
import torch
import torch.nn as nn
import torch.optim as optim
from torch.utils.data import DataLoader
from tqdm import tqdm
import numpy as np
from sklearn.metrics import f1_score
from models import HTCNN_Attn
from losses import HierarchicalLoss
from data_preprocessing import DisasterDataset, get_data_loaders
from config import Config

def train_and_evaluate(model, config, save_path):
    train_loader, val_loader, _ = get_data_loaders(
        config.TRAIN_DATA, config.VAL_DATA, config.TEST_DATA
    )
    
    criterion = HierarchicalLoss()
    optimizer = optim.AdamW(
        model.parameters(), 
        lr=config.LEARNING_RATE, 
        weight_decay=config.WEIGHT_DECAY
    )
    
    scheduler = optim.lr_scheduler.ReduceLROnPlateau(
        optimizer, 
        mode='min', 
        factor=0.5, 
        patience=config.PATIENCE, 
        verbose=True
    )
    
    best_val_loss = float('inf')
    
    for epoch in range(config.EPOCHS):
        model.train()
        total_loss = 0.0
        
        for batch in tqdm(train_loader, desc=f'Training Epoch {epoch+1}/{config.EPOCHS}'):
            input_ids = batch['input_ids'].to(config.DEVICE)
            attention_mask = batch['attention_mask'].to(config.DEVICE)
            labels_l1 = batch['labels_level1'].to(config.DEVICE)
            labels_l2 = batch['labels_level2'].to(config.DEVICE)
            labels_l3 = batch['labels_level3'].to(config.DEVICE)
            
            optimizer.zero_grad()
            logits_l1, logits_l2, logits_l3 = model(input_ids, attention_mask)
            loss = criterion(logits_l1, logits_l2, logits_l3, labels_l1, labels_l2, labels_l3)
            loss.backward()
            optimizer.step()
            
            total_loss += loss.item()
        
        avg_train_loss = total_loss / len(train_loader)
        
        model.eval()
        total_val_loss = 0.0
        all_preds_l1, all_preds_l2, all_preds_l3 = [], [], []
        all_labels_l1, all_labels_l2, all_labels_l3 = [], [], []
        
        with torch.no_grad():
            for batch in val_loader:
                input_ids = batch['input_ids'].to(config.DEVICE)
                attention_mask = batch['attention_mask'].to(config.DEVICE)
                labels_l1 = batch['labels_level1'].to(config.DEVICE)
                labels_l2 = batch['labels_level2'].to(config.DEVICE)
                labels_l3 = batch['labels_level3'].to(config.DEVICE)
                
                logits_l1, logits_l2, logits_l3 = model(input_ids, attention_mask)
                loss = criterion(logits_l1, logits_l2, logits_l3, labels_l1, labels_l2, labels_l3)
                total_val_loss += loss.item()
                
                all_preds_l1.append(torch.sigmoid(logits_l1).cpu().numpy())
                all_preds_l2.append(torch.sigmoid(logits_l2).cpu().numpy())
                all_preds_l3.append(torch.sigmoid(logits_l3).cpu().numpy())
                all_labels_l1.append(labels_l1.cpu().numpy())
                all_labels_l2.append(labels_l2.cpu().numpy())
                all_labels_l3.append(labels_l3.cpu().numpy())
        
        avg_val_loss = total_val_loss / len(val_loader)
        
        all_preds_l1 = np.vstack(all_preds_l1) > 0.5
        all_preds_l2 = np.vstack(all_preds_l2) > 0.5
        all_preds_l3 = np.vstack(all_preds_l3) > 0.5
        all_labels_l1 = np.vstack(all_labels_l1)
        all_labels_l2 = np.vstack(all_labels_l2)
        all_labels_l3 = np.vstack(all_labels_l3)
        
        f1_micro_l1 = f1_score(all_labels_l1, all_preds_l1, average='micro')
        f1_micro_l2 = f1_score(all_labels_l2, all_preds_l2, average='micro')
        f1_micro_l3 = f1_score(all_labels_l3, all_preds_l3, average='micro')
        
        print(f'Epoch {epoch+1}/{config.EPOCHS}')
        print(f'Train Loss: {avg_train_loss:.4f} | Val Loss: {avg_val_loss:.4f}')
        print(f'Level 1 Micro F1: {f1_micro_l1:.4f}')
        print(f'Level 2 Micro F1: {f1_micro_l2:.4f}')
        print(f'Level 3 Micro F1: {f1_micro_l3:.4f}')
        
        scheduler.step(avg_val_loss)
        
        if avg_val_loss < best_val_loss:
            best_val_loss = avg_val_loss
            torch.save(model.state_dict(), save_path)
            print(f'Model saved to {save_path}')
    
    return best_val_loss

def main():
    config = Config()
    os.makedirs('ablation_results', exist_ok=True)
    
    ablation_configs = {
        'full_model': {'use_hier': True, 'use_transformer': True, 'use_cnn': True, 'use_pretrained': True},
        'no_hier': {'use_hier': False, 'use_transformer': True, 'use_cnn': True, 'use_pretrained': True},
        'no_transformer': {'use_hier': True, 'use_transformer': False, 'use_cnn': True, 'use_pretrained': True},
        'no_cnn': {'use_hier': True, 'use_transformer': True, 'use_cnn': False, 'use_pretrained': True},
        'no_pretrained': {'use_hier': True, 'use_transformer': True, 'use_cnn': True, 'use_pretrained': False}
    }
    
    results = {}
    
    for name, params in ablation_configs.items():
        print(f"\n=== Running ablation study: {name} ===")
        model = HTCNN_Attn(**params).to(config.DEVICE)
        save_path = f'ablation_results/{name}.pt'
        
        best_loss = train_and_evaluate(model, config, save_path)
        results[name] = best_loss
        
        print(f"\nAblation study {name} complete. Best val loss: {best_loss:.4f}")
    
    print("\n=== Ablation Study Summary ===")
    for name, loss in results.items():
        print(f"{name}: {loss:.4f}")
    
    with open('ablation_results/summary.txt', 'w') as f:
        f.write("Ablation Study Results\n")
        f.write("========================\n")
        for name, loss in results.items():
            f.write(f"{name}: {loss:.4f}\n")

if __name__ == "__main__":
    main()
