# Supplementary material for: HTCNN-Attn: a fine-grained hierarchical multi-label deep learning model for disaster emergency information intelligent extraction from social media
Source: PeerJ Comput Sci. 2025 Jul 8;11:e2992. doi: 10.7717/peerj-cs.2992 (PMC12453697; doi:10.7717/peerj-cs.2992)
Supplement: Supplemental Information 2 [file peerj-cs-11-2992-s002.zip › disaster_project/config.py]

import torch

class Config:
    """Configuration for the Disaster Text Classification Model"""
    
    # Data and paths
    DATA_DIR = 'data'
    TRAIN_DATA = 'data/train.csv'
    VAL_DATA = 'data/val.csv'
    TEST_DATA = 'data/test.csv'
    MODEL_SAVE_PATH = 'models/htcnn_attn.pt'
    EVALUATION_DIR = 'evaluation_results'
    
    # Model architecture
    PRETRAINED_MODEL = 'bert-base-uncased' 
    HIDDEN_SIZE = 768                   
    CNN_KERNEL_SIZES = [3, 4, 5]           
    NUM_CNN_FILTERS = 256                
    TRANSFORMER_LAYERS = 4                 
    TRANSFORMER_HEADS = 8                
    DROPOUT_RATE = 0.1                  
    
    # Training parameters
    DEVICE = torch.device('cuda' if torch.cuda.is_available() else 'cpu')
    BATCH_SIZE = 128                      
    EPOCHS = 50                            
    LEARNING_RATE = 2e-6                  
    WEIGHT_DECAY = 1e-4                  
    PATIENCE = 3                        
    CHECKPOINT_DIR = 'checkpoints'
    
    # Evaluation metrics
    THRESHOLD = 0.5                       
    METRICS = ['accuracy', 'f1_micro', 'f1_macro', 'precision', 'recall', 'p@1', 'p@3', 'hc']
    
  
    LABEL_MAPPING = {
        1: ['non-disaster', 'disaster-related'],
        2: ['aid-requests', 'victim-conditions', 'donation-requests', 
            'disaster-facility-conditions', 'other'],
        3: [
            'food', 'water', 'shelter', 'medical-help', 'transportation',
            'clothing', 'energy', 'communication', 'other-aid',
            'injured', 'dead', 'missing', 'evacuated',
            'money', 'goods', 'blood', 'volunteers', 'other-donation',
            'infrastructure-damage', 'utility-outage', 'weather-impact',
            'environmental-hazard', 'other-facility',
            'sympathy', 'update', 'question', 'other-misc', 'unrelated'
        ]
    }
    

    ABLATION_SETTINGS = {
        'full_model': {'use_hier': True, 'use_transformer': True, 'use_cnn': True, 'use_pretrained': True},
        'no_hier': {'use_hier': False, 'use_transformer': True, 'use_cnn': True, 'use_pretrained': True},
        'no_transformer': {'use_hier': True, 'use_transformer': False, 'use_cnn': True, 'use_pretrained': True},
        'no_cnn': {'use_hier': True, 'use_transformer': True, 'use_cnn': False, 'use_pretrained': True},
        'no_pretrained': {'use_hier': True, 'use_transformer': True, 'use_cnn': True, 'use_pretrained': False}
    }
