# Supplementary material for: HTCNN-Attn: a fine-grained hierarchical multi-label deep learning model for disaster emergency information intelligent extraction from social media
Source: PeerJ Comput Sci. 2025 Jul 8;11:e2992. doi: 10.7717/peerj-cs.2992 (PMC12453697; doi:10.7717/peerj-cs.2992)
Supplement: Supplemental Information 2 [file peerj-cs-11-2992-s002.zip › disaster_project/configs/config_albert_bilstm.py]

class AlbertBiLSTMConfig:
    MODEL_NAME = "albert-base-v2"
    HIDDEN_SIZE = 768
    LSTM_HIDDEN_SIZE = 256
    NUM_LAYERS = 2
    BIDIRECTIONAL = True
    DROPOUT = 0.1
    MAX_SEQ_LENGTH = 128
    BATCH_SIZE = 32
    EPOCHS = 15
    LEARNING_RATE = 2e-5
    WEIGHT_DECAY = 1e-4
    NUM_CLASSES_L1 = 2
    NUM_CLASSES_L2 = 5
    NUM_CLASSES_L3 = 35
