# Supplementary material for: HTCNN-Attn: a fine-grained hierarchical multi-label deep learning model for disaster emergency information intelligent extraction from social media
Source: PeerJ Comput Sci. 2025 Jul 8;11:e2992. doi: 10.7717/peerj-cs.2992 (PMC12453697; doi:10.7717/peerj-cs.2992)
Supplement: Supplemental Information 2 [file peerj-cs-11-2992-s002.zip › disaster_project/configs/config_tfidf.py]

class TfidfConfig:
    MAX_FEATURES = 10000
    NGRAM_RANGE = (1, 2)
    NUM_CLASSES_L1 = 2
    NUM_CLASSES_L2 = 5
    NUM_CLASSES_L3 = 35
