# Supplementary material for: HTCNN-Attn: a fine-grained hierarchical multi-label deep learning model for disaster emergency information intelligent extraction from social media
Source: PeerJ Comput Sci. 2025 Jul 8;11:e2992. doi: 10.7717/peerj-cs.2992 (PMC12453697; doi:10.7717/peerj-cs.2992)
Supplement: Supplemental Information 2 [file peerj-cs-11-2992-s002.zip › disaster_project/create_tree.py]

import os


info_dict = {"assistance":["request","offer","aid_related","medical_help","shelter","search_and_rescue","other_aid","military","aid_centers"],
             "disaster_victims":["child_alone","missing_people","refugees","death"],
             "donation_needs":["water","food","clothing","money","medical_products"],
             "disaster_situation":["security","weather_related","floods","storm","fire","earthquake","cold","other_weather","direct_report"],
             "infrastructure_and_utilities_damage":["transport","infrastructure_related","other_infrastructure","buildings","electricity","tools","hospitals","shops"]
             }

def create_tree():
    with open('mytree.tree','w') as fp:
        fp.write("unrelated\n")
        fp.write("related\n")
        for keys in info_dict:
            info = info_dict[keys]
            ss = "related<related@"+keys+'\n'
            fp.write(ss)
            for i in info:
                ss = "related<related@"+keys+"<"+"related@"+keys+"@"+i+'\n'
                fp.write(ss)


if __name__ == '__main__':
    create_tree()
