# Supplementary material for: HTCNN-Attn: a fine-grained hierarchical multi-label deep learning model for disaster emergency information intelligent extraction from social media
Source: PeerJ Comput Sci. 2025 Jul 8;11:e2992. doi: 10.7717/peerj-cs.2992 (PMC12453697; doi:10.7717/peerj-cs.2992)
Supplement: Supplemental Information 2 [file peerj-cs-11-2992-s002.zip › disaster_project/data_preprocessing.py]

import pandas as pd
import numpy as np
import re
import hashlib
import geonamescache
from geopy.geocoders import Nominatim
import spacy
import unicodedata
import inflect
from contractions import fix as contractions
from sklearn.preprocessing import MultiLabelBinarizer
from imblearn.combine import SMOTEENN
from transformers import BertTokenizer
from tqdm import tqdm
import torch
from torch.utils.data import Dataset, DataLoader

# Configuration parameters
class Config:
    MAX_SEQ_LENGTH = 128
    BATCH_SIZE = 128
    PRETRAINED_TOKENIZER = 'bert-base-uncased'
    DATASET_SALT = 'your_dataset_salt_here'  # Should be modified in actual use
    LABEL_MAPPING = {
        1: ['non-disaster', 'disaster-related'],
        2: ['aid-requests', 'victim-conditions', 'donation-requests', 
            'disaster-facility-conditions', 'other'],
        3: [
            'food', 'water', 'shelter', 'medical-help', 'transportation',
            'clothing', 'energy', 'communication', 'other-aid',
            'injured', 'dead', 'missing', 'evacuated',
            'money', 'goods', 'blood', 'volunteers', 'other-donation',
            'infrastructure-damage', 'utility-outage', 'weather-impact',
            'environmental-hazard', 'other-facility',
            'sympathy', 'update', 'question', 'other-misc', 'unrelated'
        ]
    }

# Load tools
nlp = spacy.load("en_core_web_sm")
gnc = geonamescache.GeonamesCache()
geolocator = Nominatim(user_agent="disaster-text-analysis")
p = inflect.engine()
tokenizer = BertTokenizer.from_pretrained(Config.PRETRAINED_TOKENIZER)

# Regular expression patterns
emoticons_str = r"""(?:[:=;][oO\-]?[D\)\]$\]/\\OpP])"""
regex_str = [
    emoticons_str,
    r'<[^>]+>',
    r'(?:@[\w_]+)',
    r"(?:\#+[\w_]+[\w\'_\-]*[\w_]+)",
    r'http[s]?://(?:[a-z]|[0-9]|[$-_@.&+]|[!*\($,]|(?:%[0-9a-f][0-9a-f]))+',
    r'(?:(?:\d+,?)+(?:\.?\d+)?)',
    r"(?:[a-z][a-z'\-_]+[a-z])",
    r'(?:[\w_]+)',
    r'(?:\S)'
]
tokens_re = re.compile(r'(' + '|'.join(regex_str) + ')', re.VERBOSE | re.IGNORECASE)
emoticon_re = re.compile(r'^' + emoticons_str + '$', re.VERBOSE | re.IGNORECASE)

\# Text preprocessing utility functions
def basic_text_normalization(text):
    """Perform basic text normalization, including removing special characters, lowercasing, removing URLs, etc."""
    if not isinstance(text, str):
        return ""
    text = text.lower()
    text = remove_urls(text)
    text = remove_mentions(text)
    text = remove_hashtags(text)
    text = replace_contractions(text)
    text = remove_non_ascii(text)
    text = remove_punctuation(text)
    text = replace_numbers(text)
    text = text.strip()
    return text

def geolocation_obfuscation(latitude, longitude):
    """Generalize precise GPS coordinates to city-level regions"""
    if pd.notna(latitude) and pd.notna(longitude):
        try:
            \# Truncate coordinates to 2 decimal places
            latitude = round(latitude, 2)
            longitude = round(longitude, 2)
            location = geolocator.reverse(f"{latitude}, {longitude}", language='en', timeout=10)
            if location and 'address' in location.raw:
                address = location.raw['address']
                city = address.get('city', 
                             address.get('town', 
                             address.get('village', 
                             address.get('county', 'Unknown'))))
                return city
        except Exception as e:
            print(f"Geocoding error: {e}")
            return 'Unknown'
    return 'Unknown'

def pii_redaction(text):
    """Detect and remove personally identifiable information (PII)"""
    if not isinstance(text, str):
        return ""
    \# Remove phone numbers
    text = re.sub(r'\(?\d{3}\)?[-.\s]?\d{3}[-.\s]?\d{4}', '', text)
    # Remove email addresses
    text = re.sub(r'\S+@\S+', '', text)
    # Remove physical addresses
    text = re.sub(r'\d+\s+[a-zA-Z\s]+,?\s*[a-zA-Z]+,?\s*[A-Z]{2}\s*\d{5}', '', text)
    # Remove person names
    doc = nlp(text)
    for ent in doc.ents:
        if ent.label_ == 'PERSON':
            text = text.replace(ent.text, '[NAME]')
    return text

# Helper utility functions
def remove_mentions(text):
    return re.sub("@[A-Za-z0-9_]+", "", text)

def remove_hashtags(text):
    return re.sub("#[A-Za-z0-9_]+", "", text)

def replace_contractions(text):
    return contractions(text)

def remove_urls(text):
    return re.sub(r"http\S+", "", text)

def remove_non_ascii(text):
    return unicodedata.normalize('NFKD', text).encode('ascii', 'ignore').decode('utf-8', 'ignore')

def remove_punctuation(text):
    return re.sub(r'[^\w\s]', '', text)

def replace_numbers(text):
    words = text.split()
    processed_words = []
    for word in words:
        if word.isdigit():
            processed_words.append(p.number_to_words(word))
        else:
            processed_words.append(word)
    return " ".join(processed_words)

def user_identity_anonymization(text, salt=Config.DATASET_SALT):
    """Anonymize user identities through hashing"""
    if not isinstance(text, str):
        return ""
    # Match social media handles and URLs
    handles_and_urls = re.findall(r'(?:@[\w_]+)|(?:https?://[^\s]+)', text)
    for handle_or_url in handles_and_urls:
        hashed_value = hashlib.sha256((handle_or_url + salt).encode()).hexdigest()
        text = text.replace(handle_or_url, hashed_value)
    return text

# Label processing functions
def map_labels_to_indices(labels, level):
    """Map label names to indices"""
    label_map = Config.LABEL_MAPPING[level]
    return [label_map.index(label) for label in labels if label in label_map]

def create_hierarchical_labels(row):
    """Create hierarchical label structure"""
    level1_labels = []
    level2_labels = []
    level3_labels = []
    
    # Process level 1 labels
    if row['First Level'] == 1:
        level1_labels.append('disaster-related')
    else:
        level1_labels.append('non-disaster')
    
    # Process level 2 labels (adjust according to actual data structure)
    if row['Second Level'] == 1:
        level2_labels.append('aid-requests')
    elif row['Second Level'] == 2:
        level2_labels.append('victim-conditions')
    # Other level 2 labels...
    
    # Process level 3 labels (adjust according to actual data structure)
    if row['Third Level'] == 1:
        level3_labels.append('food')
    elif row['Third Level'] == 2:
        level3_labels.append('water')
    # Other level 3 labels...
    
    return {
        'level1_labels': level1_labels,
        'level2_labels': level2_labels,
        'level3_labels': level3_labels
    }

# Dataset class
class DisasterDataset(Dataset):
    def __init__(self, texts, labels_level1, labels_level2, labels_level3, tokenizer, max_len=Config.MAX_SEQ_LENGTH):
        self.texts = texts
        self.labels_level1 = labels_level1
        self.labels_level2 = labels_level2
        self.labels_level3 = labels_level3
        self.tokenizer = tokenizer
        self.max_len = max_len
        
    def __len__(self):
        return len(self.texts)
    
    def __getitem__(self, idx):
        text = self.texts[idx]
        encoding = self.tokenizer.encode_plus(
            text,
            add_special_tokens=True,
            max_length=self.max_len,
            padding='max_length',
            truncation=True,
            return_tensors='pt'
        )
        return {
            'input_ids': encoding['input_ids'].flatten(),
            'attention_mask': encoding['attention_mask'].flatten(),
            'labels_level1': torch.tensor(self.labels_level1[idx], dtype=torch.float32),
            'labels_level2': torch.tensor(self.labels_level2[idx], dtype=torch.float32),
            'labels_level3': torch.tensor(self.labels_level3[idx], dtype=torch.float32),
        }

# Data balancing function
def balance_hierarchical_data(X, y1, y2, y3):
    """Perform hierarchical data balancing"""
    # Use SMOTEENN for combined oversampling and undersampling
    smote_enn = SMOTEENN(random_state=42)
    
    # Balance level 1 labels
    X_bal, y1_bal = smote_enn.fit_resample(X, y1)
    
    # Keep level 2 and level 3 labels synchronized
    indices = smote_enn.sample_indices_
    y2_bal = y2[indices]
    y3_bal = y3[indices]
    
    return X_bal, y1_bal, y2_bal, y3_bal

# Main preprocessing function
def preprocess_data():
    # Load datasets
    print("Loading datasets...")
    disaster_data = pd.read_csv('data/disaster_data.csv')
    all_dev_data = pd.read_csv('data/all_dev.tsv', sep='\t')
    
    # Handle missing values
    print("Handling missing values...")
    disaster_data['First Level'] = disaster_data['First Level'].fillna(0).astype(int)
    disaster_data['Second Level'] = disaster_data['Second Level'].fillna(0).astype(int)
    disaster_data['Third Level'] = disaster_data['Third Level'].fillna(0).astype(int)
    
    # Merge datasets
    print("Merging datasets...")
    merged_data = pd.merge(disaster_data, all_dev_data, on='tweet_id', how='inner')
    
    # Apply text preprocessing
    print("Applying text preprocessing...")
    merged_data['clean_text'] = merged_data['text'].apply(basic_text_normalization)
    merged_data['clean_text'] = merged_data['clean_text'].apply(user_identity_anonymization)
    merged_data['clean_text'] = merged_data['clean_text'].apply(pii_redaction)
    
    # Geolocation obfuscation
    if 'latitude' in merged_data.columns and 'longitude' in merged_data.columns:
        print("Applying geolocation obfuscation...")
        merged_data['city'] = merged_data.apply(
            lambda row: geolocation_obfuscation(row['latitude'], row['longitude']), axis=1)
    
    # Create hierarchical labels
    print("Creating hierarchical labels...")
    label_data = merged_data.apply(create_hierarchical_labels, axis=1)
    merged_data['level1_labels'] = label_data.apply(lambda x: x['level1_labels'])
    merged_data['level2_labels'] = label_data.apply(lambda x: x['level2_labels'])
    merged_data['level3_labels'] = label_data.apply(lambda x: x['level3_labels'])
    
    # Save preprocessed dataset
    print("Saving preprocessed data...")
    merged_data.to_csv('data/Preprocessed_Data_with_Hierarchical_Labels.csv', index=False)
    
    # Encode labels
    print("Encoding labels...")
    mlb_level1 = MultiLabelBinarizer(classes=Config.LABEL_MAPPING[1])
    mlb_level2 = MultiLabelBinarizer(classes=Config.LABEL_MAPPING[2])
    mlb_level3 = MultiLabelBinarizer(classes=Config.LABEL_MAPPING[3])
    
    y1 = mlb_level1.fit_transform(merged_data['level1_labels'])
    y2 = mlb_level2.fit_transform(merged_data['level2_labels'])
    y3 = mlb_level3.fit_transform(merged_data['level3_labels'])
    
    # Balance data
    print("Balancing data...")
    X_bal, y1_bal, y2_bal, y3_bal = balance_hierarchical_data(
        merged_data['clean_text'].values.reshape(-1, 1), y1, y2, y3
    )
    
    # Create balanced dataset
    balanced_data = pd.DataFrame({
        'clean_text': X_bal.flatten(),
        'level1_labels': [mlb_level1.inverse_transform([y])[0] for y in y1_bal],
        'level2_labels': [mlb_level2.inverse_transform([y])[0] for y in y2_bal],
        'level3_labels': [mlb_level3.inverse_transform([y])[0] for y in y3_bal]
    })
    
    # Save balanced dataset
    print("Saving balanced data...")
    balanced_data.to_csv('data/Balanced_Data_with_Hierarchical_Labels.csv', index=False)
    
    # Create PyTorch dataset
    print("Creating PyTorch datasets...")
    dataset = DisasterDataset(
        balanced_data['clean_text'].tolist(),
        y1_bal, y2_bal, y3_bal,
        tokenizer
    )
    
    # Save dataset
    print("Saving PyTorch dataset...")
    torch.save(dataset, 'data/disaster_dataset.pt')
    
    print("Preprocessing complete!")

if __name__ == "__main__":
    preprocess_data()
