# Supplementary material for: HTCNN-Attn: a fine-grained hierarchical multi-label deep learning model for disaster emergency information intelligent extraction from social media
Source: PeerJ Comput Sci. 2025 Jul 8;11:e2992. doi: 10.7717/peerj-cs.2992 (PMC12453697; doi:10.7717/peerj-cs.2992)
Supplement: Supplemental Information 2 [file peerj-cs-11-2992-s002.zip › disaster_project/evaluate.py]

import os
import torch
import numpy as np
from tqdm import tqdm
from sklearn.metrics import f1_score, classification_report, confusion_matrix
import matplotlib.pyplot as plt
import seaborn as sns
from models import HTCNN_Attn
from data_preprocessing import DisasterDataset, get_data_loaders
from losses import HierarchicalLoss
from config import Config

def load_model(model_path, config):
    model = HTCNN_Attn().to(config.DEVICE)
    model.load_state_dict(torch.load(model_path, map_location=config.DEVICE))
    model.eval()
    return model

def evaluate_model(model, data_loader, criterion, config):
    model.eval()
    total_loss = 0.0
    all_preds_l1, all_preds_l2, all_preds_l3 = [], [], []
    all_labels_l1, all_labels_l2, all_labels_l3 = [], [], []
    
    with torch.no_grad():
        for batch in tqdm(data_loader, desc='Evaluating'):
            input_ids = batch['input_ids'].to(config.DEVICE)
            attention_mask = batch['attention_mask'].to(config.DEVICE)
            labels_l1 = batch['labels_level1'].to(config.DEVICE)
            labels_l2 = batch['labels_level2'].to(config.DEVICE)
            labels_l3 = batch['labels_level3'].to(config.DEVICE)
            
            logits_l1, logits_l2, logits_l3 = model(input_ids, attention_mask)
            loss = criterion(logits_l1, logits_l2, logits_l3, labels_l1, labels_l2, labels_l3)
            total_loss += loss.item()
            
            all_preds_l1.append(torch.sigmoid(logits_l1).cpu().numpy())
            all_preds_l2.append(torch.sigmoid(logits_l2).cpu().numpy())
            all_preds_l3.append(torch.sigmoid(logits_l3).cpu().numpy())
            all_labels_l1.append(labels_l1.cpu().numpy())
            all_labels_l2.append(labels_l2.cpu().numpy())
            all_labels_l3.append(labels_l3.cpu().numpy())
    
    all_preds_l1 = np.vstack(all_preds_l1) > 0.5
    all_preds_l2 = np.vstack(all_preds_l2) > 0.5
    all_preds_l3 = np.vstack(all_preds_l3) > 0.5
    all_labels_l1 = np.vstack(all_labels_l1)
    all_labels_l2 = np.vstack(all_labels_l2)
    all_labels_l3 = np.vstack(all_labels_l3)
    
    return {
        'loss': total_loss / len(data_loader),
        'predictions': {1: all_preds_l1, 2: all_preds_l2, 3: all_preds_l3},
        'labels': {1: all_labels_l1, 2: all_labels_l2, 3: all_labels_l3}
    }

def calculate_metrics(evaluation_results, config):
    metrics = {}
    
    for level in [1, 2, 3]:
        preds = evaluation_results['predictions'][level]
        labels = evaluation_results['labels'][level]
        
        f1_micro = f1_score(labels, preds, average='micro')
        f1_macro = f1_score(labels, preds, average='macro')
        
        report = classification_report(
            labels, preds, 
            target_names=config.LABEL_MAPPING[level],
            zero_division=0
        )
        
        if level == 1:
            cm = confusion_matrix(np.argmax(labels, axis=1), np.argmax(preds, axis=1))
        else:
            cm = []
            for i in range(labels.shape[1]):
                cm.append(confusion_matrix(labels[:, i], preds[:, i]))
        
        metrics[level] = {
            'f1_micro': f1_micro,
            'f1_macro': f1_macro,
            'report': report,
            'confusion_matrix': cm
        }
    
    return metrics

def plot_confusion_matrix(cm, labels, level, output_dir):
    plt.figure(figsize=(10, 8))
    
    if level == 1:
        sns.heatmap(cm, annot=True, fmt='d', cmap='Blues', 
                    xticklabels=labels, yticklabels=labels)
        plt.xlabel('Predicted Label')
        plt.ylabel('True Label')
        plt.title(f'Confusion Matrix - Level {level}')
        
    else:
        n_classes = len(labels)
        cols = min(3, n_classes)
        rows = (n_classes + cols - 1) // cols
        
        fig, axes = plt.subplots(rows, cols, figsize=(5*cols, 4*rows))
        axes = axes.flatten()
        
        for i in range(n_classes):
            if i < n_classes:
                sns.heatmap(cm[i], annot=True, fmt='d', cmap='Blues', ax=axes[i])
                axes[i].set_title(f'Confusion Matrix - {labels[i]}')
                axes[i].set_xlabel('Predicted Label')
                axes[i].set_ylabel('True Label')
            else:
                axes[i].axis('off')
        
        plt.tight_layout()
    
    os.makedirs(output_dir, exist_ok=True)
    plt.savefig(os.path.join(output_dir, f'confusion_matrix_level_{level}.png'))
    plt.close()

def generate_hierarchical_analysis(predictions, labels, config):
    level1_preds = predictions[1]
    level2_preds = predictions[2]
    level3_preds = predictions[3]
    
    disaster_indices = np.where(level1_preds[:, 1] == 1)[0]
    valid_hierarchy_count = 0
    
    for idx in disaster_indices:
        if np.sum(level2_preds[idx]) > 0:
            valid_hierarchy_count += 1
    
    consistency_rate = valid_hierarchy_count / len(disaster_indices) if len(disaster_indices) > 0 else 0
    
    return {
        'disaster_tweets': len(disaster_indices),
        'consistent_hierarchy': valid_hierarchy_count,
        'consistency_rate': consistency_rate
    }

def save_results(metrics, hierarchical_analysis, config):
    os.makedirs(config.EVALUATION_DIR, exist_ok=True)
    
    with open(os.path.join(config.EVALUATION_DIR, 'metrics.txt'), 'w') as f:
        for level in [1, 2, 3]:
            f.write(f"Level {level} Metrics:\n")
            f.write(f"F1 Micro: {metrics[level]['f1_micro']:.4f}\n")
            f.write(f"F1 Macro: {metrics[level]['f1_macro']:.4f}\n\n")
            f.write(f"Classification Report:\n{metrics[level]['report']}\n\n")
        
        f.write("Hierarchical Consistency Analysis:\n")
        f.write(f"Disaster Tweets: {hierarchical_analysis['disaster_tweets']}\n")
        f.write(f"Consistent Hierarchy: {hierarchical_analysis['consistent_hierarchy']}\n")
        f.write(f"Consistency Rate: {hierarchical_analysis['consistency_rate']:.4f}\n")
    
    for level in [1, 2, 3]:
        plot_confusion_matrix(
            metrics[level]['confusion_matrix'], 
            config.LABEL_MAPPING[level], 
            level, 
            config.EVALUATION_DIR
        )

def main():
    config = Config()
    
    model = load_model(config.MODEL_SAVE_PATH, config)
    
    _, _, test_loader = get_data_loaders(
        config.TRAIN_DATA, config.VAL_DATA, config.TEST_DATA
    )
    
    criterion = HierarchicalLoss()
    
    evaluation_results = evaluate_model(model, test_loader, criterion, config)
    
    metrics = calculate_metrics(evaluation_results, config)
    
    hierarchical_analysis = generate_hierarchical_analysis(
        evaluation_results['predictions'], 
        evaluation_results['labels'],
        config
    )
    
    save_results(metrics, hierarchical_analysis, config)
    
    print(f"Evaluation complete! Results saved to {config.EVALUATION_DIR}")

if __name__ == "__main__":
    main()
