# Supplementary material for: HTCNN-Attn: a fine-grained hierarchical multi-label deep learning model for disaster emergency information intelligent extraction from social media
Source: PeerJ Comput Sci. 2025 Jul 8;11:e2992. doi: 10.7717/peerj-cs.2992 (PMC12453697; doi:10.7717/peerj-cs.2992)
Supplement: Supplemental Information 2 [file peerj-cs-11-2992-s002.zip › disaster_project/inference.py]

import torch
import time
import pandas as pd
from torch.utils.data import DataLoader, TensorDataset

from model.albert_bigru import ALBERTBiGRU
from model.htcnn_attn import HTCNNAttn

def load_data(file_path):
    try:
        data = pd.read_csv(file_path)
        features = data.iloc[:, :-1].values
        labels = data.iloc[:, -1].values

        features_tensor = torch.tensor(features, dtype=torch.float32)
        labels_tensor = torch.tensor(labels, dtype=torch.long)

        dataset = TensorDataset(features_tensor, labels_tensor)
        return dataset
     except FileNotFoundError:
        print(f"Error: File {file_path} not found.")
        return None
    except Exception as e:
        print(f"Error: An unknown error occurred while reading the file: {e}.")
        return None
      

def load_model(model, model_path):
    try:
        model.load_state_dict(torch.load(model_path))
        model.eval()
        return model
   except FileNotFoundError:
        print(f"Error: Model weight file {model_path} not found.")
        return None
   except Exception as e:
        print(f"Error: An unknown error occurred while loading model weights: {e}.")
        return None

albert_bigru = ALBERTBiGRU()
htcnn_attn = HTCNNAttn()


albert_bigru_path = 'weights/albert_bigru_weights.pth'
htcnn_attn_path = 'weights/htcnn_attn_weights.pth'

albert_bigru = load_model(albert_bigru, albert_bigru_path)
htcnn_attn = load_model(htcnn_attn, htcnn_attn_path)


file_path = 'data.csv'
dataset = load_data(file_path)

if dataset is not None and albert_bigru is not None and htcnn_attn is not None:
    dataloader = DataLoader(dataset, batch_size=1, shuffle=False)


    total_time_albert = 0
    num_samples = len(dataset)
    with torch.no_grad():
        for inputs, _ in dataloader:
            start_time = time.time()
            albert_bigru(inputs)
            end_time = time.time()
            total_time_albert += end_time - start_time
    albert_bigru_latency = total_time_albert / num_samples
    albert_bigru_throughput = 1 / albert_bigru_latency


    total_time_htcnn = 0
    with torch.no_grad():
        for inputs, _ in dataloader:
            start_time = time.time()
            htcnn_attn(inputs)
            end_time = time.time()
            total_time_htcnn += end_time - start_time
    htcnn_attn_latency = total_time_htcnn / num_samples
    htcnn_attn_throughput = 1 / htcnn_attn_latency


    data = {
        'Model': ['ALBERT-BiGRU', 'HTCNN-Attn'],
        'Single-Sample Latency (ms)': [albert_bigru_latency * 1000, htcnn_attn_latency * 1000],
        'Throughput (Samples/Sec)': [albert_bigru_throughput, htcnn_attn_throughput]
    }
    df = pd.DataFrame(data)

  
    print(df)

  
    df.to_csv('inference_speed_metrics.csv', index=False)
    
