# Supplementary material for: HTCNN-Attn: a fine-grained hierarchical multi-label deep learning model for disaster emergency information intelligent extraction from social media
Source: PeerJ Comput Sci. 2025 Jul 8;11:e2992. doi: 10.7717/peerj-cs.2992 (PMC12453697; doi:10.7717/peerj-cs.2992)
Supplement: Supplemental Information 2 [file peerj-cs-11-2992-s002.zip › disaster_project/model/__init__.py]

from .models import HTCNN_Attn
