# Supplementary material for: HTCNN-Attn: a fine-grained hierarchical multi-label deep learning model for disaster emergency information intelligent extraction from social media
Source: PeerJ Comput Sci. 2025 Jul 8;11:e2992. doi: 10.7717/peerj-cs.2992 (PMC12453697; doi:10.7717/peerj-cs.2992)
Supplement: Supplemental Information 2 [file peerj-cs-11-2992-s002.zip › disaster_project/model/dataset.py]

import torch
from torch.utils.data import Dataset
from transformers import BertTokenizer

class DisasterDataset(Dataset):
    def __init__(self, data, tokenizer, max_len=128):
        self.messages = data['message']
        self.first_labels = torch.tensor(data['First Level'].values, dtype=torch.float32)
        self.second_labels = torch.tensor(data['Second Level'].values, dtype=torch.float32)
        self.third_labels = torch.tensor(data['Third Level'].values, dtype=torch.float32)
        self.tokenizer = tokenizer
        self.max_len = max_len

    def __len__(self):
        return len(self.messages)

    def __getitem__(self, index):
        message = str(self.messages[index])
        encoding = self.tokenizer(
            message,
            max_length=self.max_len,
            padding='max_length',
            truncation=True,
            return_tensors="pt"
        )
        return {
            'input_ids': encoding['input_ids'].squeeze(0),
            'attention_mask': encoding['attention_mask'].squeeze(0),
            'first_labels': self.first_labels[index],
            'second_labels': self.second_labels[index],
            'third_labels': self.third_labels[index]
        }
