# Supplementary material for: HTCNN-Attn: a fine-grained hierarchical multi-label deep learning model for disaster emergency information intelligent extraction from social media
Source: PeerJ Comput Sci. 2025 Jul 8;11:e2992. doi: 10.7717/peerj-cs.2992 (PMC12453697; doi:10.7717/peerj-cs.2992)
Supplement: Supplemental Information 2 [file peerj-cs-11-2992-s002.zip › disaster_project/model/HTCNN_Attn.py]

import torch
import torch.nn as nn
import torch.nn.functional as F
from transformers import BertModel, BertConfig

class PositionalEncoding(nn.Module):
    def __init__(self, d_model, max_len=512, dropout=0.1):
        super().__init__()
        self.dropout = nn.Dropout(p=dropout)
        position = torch.arange(max_len).unsqueeze(1)
        div_term = torch.exp(torch.arange(0, d_model, 2) * (-torch.log(torch.tensor(10000.0)) / d_model))
        pe = torch.zeros(max_len, 1, d_model)
        pe[:, 0, 0::2] = torch.sin(position * div_term)
        pe[:, 0, 1::2] = torch.cos(position * div_term)
        self.register_buffer('pe', pe)

    def forward(self, x):
        x = x + self.pe[:x.size(0)]
        return self.dropout(x)

class MultiHeadSelfAttention(nn.Module):
    def __init__(self, embed_dim, num_heads, dropout=0.1):
        super().__init__()
        self.multihead_attn = nn.MultiheadAttention(embed_dim, num_heads, dropout=dropout)
        self.layer_norm = nn.LayerNorm(embed_dim)
        self.dropout = nn.Dropout(dropout)

    def forward(self, query, key, value, mask=None):
        attn_output, attn_weights = self.multihead_attn(
            query, key, value, key_padding_mask=mask
        )
        return self.layer_norm(query + self.dropout(attn_output)), attn_weights

class PositionwiseFeedForward(nn.Module):
    def __init__(self, embed_dim, ff_dim, dropout=0.1):
        super().__init__()
        self.fc1 = nn.Linear(embed_dim, ff_dim)
        self.fc2 = nn.Linear(ff_dim, embed_dim)
        self.layer_norm = nn.LayerNorm(embed_dim)
        self.dropout = nn.Dropout(dropout)
        self.activation = nn.GELU()

    def forward(self, x):
        residual = x
        x = self.activation(self.fc1(x))
        x = self.dropout(x)
        x = self.fc2(x)
        return self.layer_norm(residual + self.dropout(x))

class TransformerBlock(nn.Module):
    def __init__(self, embed_dim, num_heads, ff_dim, dropout=0.1):
        super().__init__()
        self.attention = MultiHeadSelfAttention(embed_dim, num_heads, dropout)
        self.feed_forward = PositionwiseFeedForward(embed_dim, ff_dim, dropout)

    def forward(self, x, mask=None):
        x, attn_weights = self.attention(x, x, x, mask)
        x = self.feed_forward(x)
        return x, attn_weights

class TransformerEncoder(nn.Module):
    def __init__(self, num_layers, embed_dim, num_heads, ff_dim, dropout=0.1):
        super().__init__()
        self.layers = nn.ModuleList([
            TransformerBlock(embed_dim, num_heads, ff_dim, dropout)
            for _ in range(num_layers)
        ])
        self.pos_encoder = PositionalEncoding(embed_dim, dropout=dropout)

    def forward(self, src, mask=None):
        src = self.pos_encoder(src)
        src = src.permute(1, 0, 2)  # [seq_len, batch_size, embed_dim]
        attn_weights_list = []
        
        for layer in self.layers:
            src, attn_weights = layer(src, mask)
            attn_weights_list.append(attn_weights)
        
        src = src.permute(1, 0, 2)  # [batch_size, seq_len, embed_dim]
        return src, attn_weights_list

class MultiScaleCNN(nn.Module):
    def __init__(self, embed_dim, num_filters, kernel_sizes, dropout=0.1):
        super().__init__()
        self.conv_blocks = nn.ModuleList([
            nn.Sequential(
                nn.Conv1d(embed_dim, num_filters, kernel_size=k, padding=k//2),
                nn.BatchNorm1d(num_filters),
                nn.ReLU(),
                nn.Conv1d(num_filters, num_filters, kernel_size=k, padding=k//2),
                nn.BatchNorm1d(num_filters),
                nn.ReLU(),
                nn.MaxPool1d(kernel_size=2, stride=2)
            )
            for k in kernel_sizes
        ])
        self.global_pool = nn.AdaptiveMaxPool1d(1)
        self.dropout = nn.Dropout(dropout)

    def forward(self, x):
        x = x.transpose(1, 2)  # [batch_size, embed_dim, seq_len]
        outputs = [conv_block(x) for conv_block in self.conv_blocks]
        pooled_outputs = [self.global_pool(output).squeeze(2) for output in outputs]
        combined = torch.cat(pooled_outputs, dim=1)
        return self.dropout(combined)

class HierarchicalAttention(nn.Module):
    def __init__(self, input_dim, hidden_dim, num_classes=None, use_context=True):
        super().__init__()
        self.use_context = use_context
        self.attention = nn.Sequential(
            nn.Linear(input_dim, hidden_dim),
            nn.Tanh(),
            nn.Linear(hidden_dim, 1)
        )
        if use_context and num_classes:
            self.context_gate = nn.Sequential(
                nn.Linear(num_classes, hidden_dim),
                nn.Tanh(),
                nn.Linear(hidden_dim, input_dim),
                nn.Sigmoid()
            )

    def forward(self, x, context=None):
        attn_weights = self.attention(x)
        attn_weights = F.softmax(attn_weights, dim=1)
        
        if self.use_context and context is not None:
            gate = self.context_gate(context)
            x = x * gate.unsqueeze(1)
        
        weighted_sum = torch.sum(x * attn_weights, dim=1)
        return weighted_sum, attn_weights

class ClassifierHead(nn.Module):
    def __init__(self, input_dim, hidden_dim, num_classes, dropout=0.1):
        super().__init__()
        self.classifier = nn.Sequential(
            nn.Linear(input_dim, hidden_dim),
            nn.ReLU(),
            nn.Dropout(dropout),
            nn.Linear(hidden_dim, num_classes),
            nn.Sigmoid()
        )

    def forward(self, x):
        return self.classifier(x)

class HTCNN_Attn(nn.Module):
    def __init__(
        self,
        pretrained_model="bert-base-uncased",
        embed_dim=768,
        num_filters=256,
        kernel_sizes=[3, 5, 7],
        num_classes_l1=2,
        num_classes_l2=5,
        num_classes_l3=35,
        transformer_layers=4,
        transformer_heads=8,
        transformer_ff_dim=2048,
        attention_dim=256,
        dropout_rate=0.1,
        use_pretrained=True,
        freeze_bert=False
    ):
        super().__init__()
        
        # BERT Encoder
        if use_pretrained:
            self.bert = BertModel.from_pretrained(pretrained_model)
        else:
            config = BertConfig()
            self.bert = BertModel(config)
        
        if freeze_bert:
            for param in self.bert.parameters():
                param.requires_grad = False
        
        # Transformer Encoder
        self.transformer = TransformerEncoder(
            num_layers=transformer_layers,
            embed_dim=embed_dim,
            num_heads=transformer_heads,
            ff_dim=transformer_ff_dim,
            dropout=dropout_rate
        )
        
        # Multi-scale CNN
        self.multi_scale_cnn = MultiScaleCNN(
            embed_dim=embed_dim,
            num_filters=num_filters,
            kernel_sizes=kernel_sizes,
            dropout=dropout_rate
        )
        
        # Feature Fusion
        self.cnn_projection = nn.Linear(num_filters * len(kernel_sizes), embed_dim)
        self.transformer_projection = nn.Linear(embed_dim, embed_dim)
        self.fusion = nn.Sequential(
            nn.Linear(embed_dim * 2, embed_dim),
            nn.LayerNorm(embed_dim),
            nn.Dropout(dropout_rate)
        )
        
        # Hierarchical Attention Mechanisms
        self.level1_attention = HierarchicalAttention(embed_dim, attention_dim)
        self.level2_attention = HierarchicalAttention(embed_dim, attention_dim, num_classes_l1, use_context=True)
        self.level3_attention = HierarchicalAttention(embed_dim, attention_dim, num_classes_l2, use_context=True)
        
        # Classifier Heads
        self.level1_classifier = ClassifierHead(embed_dim, embed_dim, num_classes_l1, dropout_rate)
        self.level2_classifier = ClassifierHead(embed_dim, embed_dim, num_classes_l2, dropout_rate)
        self.level3_classifier = ClassifierHead(embed_dim, embed_dim, num_classes_l3, dropout_rate)
        
        # Residual connections
        self.level1_residual = nn.Linear(embed_dim, embed_dim)
        self.level2_residual = nn.Linear(embed_dim + num_classes_l1, embed_dim)
        self.level3_residual = nn.Linear(embed_dim + num_classes_l2, embed_dim)
        
        # Output normalization
        self.level1_norm = nn.LayerNorm(embed_dim)
        self.level2_norm = nn.LayerNorm(embed_dim)
        self.level3_norm = nn.LayerNorm(embed_dim)

    def forward(self, input_ids, attention_mask):
        # BERT encoding
        bert_outputs = self.bert(input_ids, attention_mask=attention_mask)
        sequence_output = bert_outputs.last_hidden_state  # [batch_size, seq_len, embed_dim]
        
        # Transformer encoding
        transformer_output, attn_weights = self.transformer(sequence_output, ~attention_mask)
        
        # Multi-scale CNN features
        cnn_features = self.multi_scale_cnn(transformer_output)
        cnn_features = self.cnn_projection(cnn_features)
        
        # Global features from Transformer
        global_features = torch.mean(transformer_output, dim=1)
        global_features = self.transformer_projection(global_features)
        
        # Feature fusion
        fused_features = torch.cat([global_features, cnn_features], dim=1)
        fused_features = self.fusion(fused_features)
        
        # Level 1 classification
        level1_attended, level1_attn = self.level1_attention(fused_features.unsqueeze(1))
        level1_output = self.level1_classifier(level1_attended)
        
        # Level 2 classification with context from Level 1
        level2_input = torch.cat([fused_features, level1_output], dim=1)
        level2_input = self.level2_residual(level2_input)
        level2_input = self.level2_norm(level2_input)
        level2_attended, level2_attn = self.level2_attention(
            fused_features.unsqueeze(1), level1_output
        )
        level2_output = self.level2_classifier(level2_attended)
        
        # Level 3 classification with context from Level 2
        level3_input = torch.cat([fused_features, level2_output], dim=1)
        level3_input = self.level3_residual(level3_input)
        level3_input = self.level3_norm(level3_input)
        level3_attended, level3_attn = self.level3_attention(
            fused_features.unsqueeze(1), level2_output
        )
        level3_output = self.level3_classifier(level3_attended)
        
        return (
            level1_output, level2_output, level3_output,
            {
                'level1_attn': level1_attn,
                'level2_attn': level2_attn,
                'level3_attn': level3_attn,
                'transformer_attn': attn_weights
            }
        )
