# Supplementary material for: HTCNN-Attn: a fine-grained hierarchical multi-label deep learning model for disaster emergency information intelligent extraction from social media
Source: PeerJ Comput Sci. 2025 Jul 8;11:e2992. doi: 10.7717/peerj-cs.2992 (PMC12453697; doi:10.7717/peerj-cs.2992)
Supplement: Supplemental Information 2 [file peerj-cs-11-2992-s002.zip › disaster_project/model/loss.py]

import torch
import torch.nn as nn
import torch.nn.functional as F

class HierarchicalLoss(nn.Module):
    """
    Custom loss function for hierarchical classification tasks.
    Enforces consistency between parent and child classes while handling multi-label scenarios.
    """
    def __init__(
        self, 
        lambda_consistency: float = 0.5,
        class_hierarchy: dict = None,
        weight_level1: float = 0.2,
        weight_level2: float = 0.3,
        weight_level3: float = 0.5
    ):
        """
        Args:
            lambda_consistency: Weight for hierarchical consistency loss
            class_hierarchy: Dictionary defining parent-child relationships between classes
            weight_level1: Weight for level 1 classification loss
            weight_level2: Weight for level 2 classification loss
            weight_level3: Weight for level 3 classification loss
        """
        super().__init__()
        self.lambda_consistency = lambda_consistency
        self.weight_level1 = weight_level1
        self.weight_level2 = weight_level2
        self.weight_level3 = weight_level3
        
        # Default hierarchy if not provided
        self.class_hierarchy = class_hierarchy or {
            1: [0, 1, 2, 3, 4],  # Level 1 class 1 (disaster) has children in level 2
            0: list(range(9)),    # Level 2 class 0 (aid-requests) has children in level 3
            1: list(range(9, 13)),
            2: list(range(13, 18)),
            3: list(range(18, 27)),
            4: list(range(27, 35))
        }
        
        # BCEWithLogitsLoss for each level
        self.bce_loss = nn.BCEWithLogitsLoss()

    def compute_hierarchical_penalty(self, logits_l1, logits_l2, logits_l3):
        """
        Compute penalty for hierarchical inconsistency between parent and child classes.
        
        Args:
            logits_l1: Logits for level 1 classes
            logits_l2: Logits for level 2 classes
            logits_l3: Logits for level 3 classes
            
        Returns:
            Penalty tensor
        """
        # Convert logits to probabilities
        prob_l1 = torch.sigmoid(logits_l1)
        prob_l2 = torch.sigmoid(logits_l2)
        prob_l3 = torch.sigmoid(logits_l3)
        
        penalty = 0.0
        
        # Level 1 to Level 2 consistency
        for parent_idx, child_indices in self.class_hierarchy.items():
            if parent_idx < 2:  # Check level 1 to level 2 relationships
                parent_prob = prob_l1[:, parent_idx]
                child_probs = prob_l2[:, child_indices]
                
                # If parent is 0, all children should be 0
                # If parent is 1, children can be either 0 or 1
                child_penalty = torch.mean(
                    torch.sum(child_probs, dim=1) * (1 - parent_prob)
                )
                penalty += child_penalty
        
        # Level 2 to Level 3 consistency
        for parent_idx, child_indices in self.class_hierarchy.items():
            if parent_idx >= 2:  # Check level 2 to level 3 relationships
                parent_prob = prob_l2[:, parent_idx - 2]  # Adjust index since level 2 starts at 0
                child_probs = prob_l3[:, child_indices]
                
                child_penalty = torch.mean(
                    torch.sum(child_probs, dim=1) * (1 - parent_prob)
                )
                penalty += child_penalty
                
        return penalty

    def forward(
        self, 
        logits_l1: torch.Tensor, 
        logits_l2: torch.Tensor, 
        logits_l3: torch.Tensor,
        targets_l1: torch.Tensor, 
        targets_l2: torch.Tensor, 
        targets_l3: torch.Tensor
    ):
        """
        Compute the total hierarchical loss.
        
        Args:
            logits_l1: Logits for level 1 classes
            logits_l2: Logits for level 2 classes
            logits_l3: Logits for level 3 classes
            targets_l1: Targets for level 1 classes
            targets_l2: Targets for level 2 classes
            targets_l3: Targets for level 3 classes
            
        Returns:
            Total loss tensor
        """
        # Compute BCE loss for each level
        loss_l1 = self.bce_loss(logits_l1, targets_l1)
        loss_l2 = self.bce_loss(logits_l2, targets_l2)
        loss_l3 = self.bce_loss(logits_l3, targets_l3)
        
        # Compute hierarchical consistency penalty
        consistency_penalty = self.compute_hierarchical_penalty(logits_l1, logits_l2, logits_l3)
        
        # Weighted sum of losses
        total_loss = (
            self.weight_level1 * loss_l1 + 
            self.weight_level2 * loss_l2 + 
            self.weight_level3 * loss_l3 + 
            self.lambda_consistency * consistency_penalty
        )
        
        return total_loss
