# Supplementary material for: HTCNN-Attn: a fine-grained hierarchical multi-label deep learning model for disaster emergency information intelligent extraction from social media
Source: PeerJ Comput Sci. 2025 Jul 8;11:e2992. doi: 10.7717/peerj-cs.2992 (PMC12453697; doi:10.7717/peerj-cs.2992)
Supplement: Supplemental Information 2 [file peerj-cs-11-2992-s002.zip › disaster_project/models/albert_bilstm_model.py]

import torch
import torch.nn as nn
from transformers import AutoModel

class AlbertBiLSTM(nn.Module):
    def __init__(self, config):
        super().__init__()
        self.albert = AutoModel.from_pretrained(config.MODEL_NAME)
        lstm_hidden_size = config.LSTM_HIDDEN_SIZE
        if config.BIDIRECTIONAL:
            lstm_hidden_size *= 2
        
        self.lstm = nn.LSTM(
            config.HIDDEN_SIZE,
            config.LSTM_HIDDEN_SIZE,
            num_layers=config.NUM_LAYERS,
            dropout=config.DROPOUT,
            bidirectional=config.BIDIRECTIONAL,
            batch_first=True
        )
        
        self.level1_classifier = nn.Sequential(
            nn.Dropout(config.DROPOUT),
            nn.Linear(lstm_hidden_size, config.NUM_CLASSES_L1),
            nn.Sigmoid()
        )
        
        self.level2_classifier = nn.Sequential(
            nn.Dropout(config.DROPOUT),
            nn.Linear(lstm_hidden_size + config.NUM_CLASSES_L1, config.NUM_CLASSES_L2),
            nn.Sigmoid()
        )
        
        self.level3_classifier = nn.Sequential(
            nn.Dropout(config.DROPOUT),
            nn.Linear(lstm_hidden_size + config.NUM_CLASSES_L2, config.NUM_CLASSES_L3),
            nn.Sigmoid()
        )

    def forward(self, input_ids, attention_mask):
        outputs = self.albert(input_ids, attention_mask=attention_mask)
        sequence_output = outputs.last_hidden_state
        
        lstm_output, _ = self.lstm(sequence_output)
        pooled_output = torch.mean(lstm_output, dim=1)
        
        level1_output = self.level1_classifier(pooled_output)
        level2_input = torch.cat([pooled_output, level1_output], dim=1)
        level2_output = self.level2_classifier(level2_input)
        level3_input = torch.cat([pooled_output, level2_output], dim=1)
        level3_output = self.level3_classifier(level3_input)
        
        return level1_output, level2_output, level3_output
