# Supplementary material for: HTCNN-Attn: a fine-grained hierarchical multi-label deep learning model for disaster emergency information intelligent extraction from social media
Source: PeerJ Comput Sci. 2025 Jul 8;11:e2992. doi: 10.7717/peerj-cs.2992 (PMC12453697; doi:10.7717/peerj-cs.2992)
Supplement: Supplemental Information 2 [file peerj-cs-11-2992-s002.zip › disaster_project/models/stella_model.py]

import torch
import torch.nn as nn
from transformers import AutoModel

class StellaHierarchicalClassifier(nn.Module):
    def __init__(self, config):
        super().__init__()
        self.stella = AutoModel.from_pretrained(config.MODEL_NAME)
        hidden_size = self.stella.config.hidden_size
        
        self.level1_classifier = nn.Sequential(
            nn.Dropout(0.1),
            nn.Linear(hidden_size, config.NUM_CLASSES_L1),
            nn.Sigmoid()
        )
        
        self.level2_classifier = nn.Sequential(
            nn.Dropout(0.1),
            nn.Linear(hidden_size + config.NUM_CLASSES_L1, config.NUM_CLASSES_L2),
            nn.Sigmoid()
        )
        
        self.level3_classifier = nn.Sequential(
            nn.Dropout(0.1),
            nn.Linear(hidden_size + config.NUM_CLASSES_L2, config.NUM_CLASSES_L3),
            nn.Sigmoid()
        )

    def forward(self, input_ids, attention_mask):
        outputs = self.stella(input_ids, attention_mask=attention_mask)
        pooled_output = outputs.pooler_output
        
        level1_output = self.level1_classifier(pooled_output)
        level2_input = torch.cat([pooled_output, level1_output], dim=1)
        level2_output = self.level2_classifier(level2_input)
        level3_input = torch.cat([pooled_output, level2_output], dim=1)
        level3_output = self.level3_classifier(level3_input)
        
        return level1_output, level2_output, level3_output
