# Supplementary material for: HTCNN-Attn: a fine-grained hierarchical multi-label deep learning model for disaster emergency information intelligent extraction from social media
Source: PeerJ Comput Sci. 2025 Jul 8;11:e2992. doi: 10.7717/peerj-cs.2992 (PMC12453697; doi:10.7717/peerj-cs.2992)
Supplement: Supplemental Information 2 [file peerj-cs-11-2992-s002.zip › disaster_project/models/tfidf_nb_model.py]

from sklearn.feature_extraction.text import TfidfVectorizer
from sklearn.naive_bayes import MultinomialNB
from sklearn.pipeline import Pipeline

class TfidfNaiveBayes:
    def __init__(self, config):
        self.config = config
        self.model_l1 = Pipeline([
            ('tfidf', TfidfVectorizer(max_features=10000, ngram_range=(1, 2))),
            ('clf', MultinomialNB())
        ])
        self.model_l2 = Pipeline([
            ('tfidf', TfidfVectorizer(max_features=10000, ngram_range=(1, 2))),
            ('clf', MultinomialNB())
        ])
        self.model_l3 = Pipeline([
            ('tfidf', TfidfVectorizer(max_features=10000, ngram_range=(1, 2))),
            ('clf', MultinomialNB())
        ])

    def fit(self, texts, labels_l1, labels_l2, labels_l3):
        self.model_l1.fit(texts, labels_l1)
        self.model_l2.fit(texts, labels_l2)
        self.model_l3.fit(texts, labels_l3)
        return self

    def predict(self, texts):
        pred_l1 = self.model_l1.predict_proba(texts)
        pred_l2 = self.model_l2.predict_proba(texts)
        pred_l3 = self.model_l3.predict_proba(texts)
        return pred_l1, pred_l2, pred_l3
