# Supplementary material for: HTCNN-Attn: a fine-grained hierarchical multi-label deep learning model for disaster emergency information intelligent extraction from social media
Source: PeerJ Comput Sci. 2025 Jul 8;11:e2992. doi: 10.7717/peerj-cs.2992 (PMC12453697; doi:10.7717/peerj-cs.2992)
Supplement: Supplemental Information 2 [file peerj-cs-11-2992-s002.zip › disaster_project/requirements.txt]

boto3==1.28.50
botocore==1.31.50
certifi==2023.7.22
charset-normalizer==3.2.0
filelock==3.12.2
huggingface-hub==0.18.1
idna==3.4
joblib==1.3.2
matplotlib==3.8.2
mysql-connector-python==8.0.33
numpy==1.26.0
packaging==23.2
pandas==2.1.1
Pillow==9.5.0
progressbar2==4.2.0
protobuf==4.23.4
pybind11==2.10.4
pyparsing==3.0.9
python-dateutil==2.8.2
python-utils==3.5.2
pytz==2023.3
PyYAML==6.0
regex==2023.10.12
requests==2.31.0
s3transfer==0.6.0
scikit-learn==1.3.2
scipy==1.11.3
six==1.16.0
smart-open==6.4.0
tabulate==0.9.0
threadpoolctl==3.1.0
tokenizers==0.14.1
torch==2.0.1
tqdm==4.66.1
transformers==4.35.2
typing_extensions==4.7.1
urllib3==2.0.7
zipp==3.16.2
fasttext==0.9.2
gensim==4.3.4
cupy-cuda11x==12.0.0
cython==3.0.5
nvidia-cublas-cu11==11.10.3.66
nvidia-cuda-nvrtc-cu11==11.7.99
nvidia-cuda-runtime-cu11==11.7.99
nvidia-cudnn-cu11==8.5.0.96
