# Supplementary material for: HTCNN-Attn: a fine-grained hierarchical multi-label deep learning model for disaster emergency information intelligent extraction from social media
Source: PeerJ Comput Sci. 2025 Jul 8;11:e2992. doi: 10.7717/peerj-cs.2992 (PMC12453697; doi:10.7717/peerj-cs.2992)
Supplement: Supplemental Information 2 [file peerj-cs-11-2992-s002.zip › disaster_project/train.py]

import os
import torch
import torch.nn as nn
import torch.optim as optim
from torch.utils.data import DataLoader
from tqdm import tqdm
import numpy as np
from sklearn.metrics import f1_score
from models import HTCNN_Attn
from losses import HierarchicalLoss
from data_preprocessing import DisasterDataset, get_data_loaders
from config import Config

def train_epoch(model, train_loader, criterion, optimizer, epoch, config):
    model.train()
    total_loss = 0.0
    progress_bar = tqdm(enumerate(train_loader), total=len(train_loader))
    
    for batch_idx, batch in progress_bar:
        input_ids = batch['input_ids'].to(config.DEVICE)
        attention_mask = batch['attention_mask'].to(config.DEVICE)
        labels_l1 = batch['labels_level1'].to(config.DEVICE)
        labels_l2 = batch['labels_level2'].to(config.DEVICE)
        labels_l3 = batch['labels_level3'].to(config.DEVICE)
        
        optimizer.zero_grad()
        logits_l1, logits_l2, logits_l3 = model(input_ids, attention_mask)
        loss = criterion(logits_l1, logits_l2, logits_l3, labels_l1, labels_l2, labels_l3)
        loss.backward()
        optimizer.step()
        
        total_loss += loss.item()
        progress_bar.set_description(f'Epoch {epoch+1}/{config.EPOCHS}, Loss: {loss.item():.4f}')
        
        if batch_idx % config.LOG_INTERVAL == 0 and batch_idx > 0:
            avg_loss = total_loss / (batch_idx + 1)
            print(f'Epoch {epoch+1}, Batch {batch_idx}, Avg Loss: {avg_loss:.4f}')
    
    return total_loss / len(train_loader)

def evaluate(model, val_loader, criterion, config):
    model.eval()
    total_loss = 0.0
    all_preds_l1, all_preds_l2, all_preds_l3 = [], [], []
    all_labels_l1, all_labels_l2, all_labels_l3 = [], [], []
    
    with torch.no_grad():
        for batch in tqdm(val_loader, desc='Evaluating'):
            input_ids = batch['input_ids'].to(config.DEVICE)
            attention_mask = batch['attention_mask'].to(config.DEVICE)
            labels_l1 = batch['labels_level1'].to(config.DEVICE)
            labels_l2 = batch['labels_level2'].to(config.DEVICE)
            labels_l3 = batch['labels_level3'].to(config.DEVICE)
            
            logits_l1, logits_l2, logits_l3 = model(input_ids, attention_mask)
            loss = criterion(logits_l1, logits_l2, logits_l3, labels_l1, labels_l2, labels_l3)
            total_loss += loss.item()
            
            all_preds_l1.append(torch.sigmoid(logits_l1).cpu().numpy())
            all_preds_l2.append(torch.sigmoid(logits_l2).cpu().numpy())
            all_preds_l3.append(torch.sigmoid(logits_l3).cpu().numpy())
            all_labels_l1.append(labels_l1.cpu().numpy())
            all_labels_l2.append(labels_l2.cpu().numpy())
            all_labels_l3.append(labels_l3.cpu().numpy())
    
    all_preds_l1 = np.vstack(all_preds_l1) > 0.5
    all_preds_l2 = np.vstack(all_preds_l2) > 0.5
    all_preds_l3 = np.vstack(all_preds_l3) > 0.5
    all_labels_l1 = np.vstack(all_labels_l1)
    all_labels_l2 = np.vstack(all_labels_l2)
    all_labels_l3 = np.vstack(all_labels_l3)
    
    f1_micro_l1 = f1_score(all_labels_l1, all_preds_l1, average='micro')
    f1_macro_l1 = f1_score(all_labels_l1, all_preds_l1, average='macro')
    f1_micro_l2 = f1_score(all_labels_l2, all_preds_l2, average='micro')
    f1_macro_l2 = f1_score(all_labels_l2, all_preds_l2, average='macro')
    f1_micro_l3 = f1_score(all_labels_l3, all_preds_l3, average='micro')
    f1_macro_l3 = f1_score(all_labels_l3, all_preds_l3, average='macro')
    
    return {
        'loss': total_loss / len(val_loader),
        'f1_micro_l1': f1_micro_l1,
        'f1_macro_l1': f1_macro_l1,
        'f1_micro_l2': f1_micro_l2,
        'f1_macro_l2': f1_macro_l2,
        'f1_micro_l3': f1_micro_l3,
        'f1_macro_l3': f1_macro_l3
    }

def save_checkpoint(model, optimizer, epoch, metrics, path):
    torch.save({
        'epoch': epoch,
        'model_state_dict': model.state_dict(),
        'optimizer_state_dict': optimizer.state_dict(),
        'metrics': metrics
    }, path)

def main():
    config = Config()
    os.makedirs(os.path.dirname(config.MODEL_SAVE_PATH), exist_ok=True)
    os.makedirs(config.CHECKPOINT_DIR, exist_ok=True)
    
    train_loader, val_loader, _ = get_data_loaders(
        config.TRAIN_DATA, config.VAL_DATA, config.TEST_DATA
    )
    
    model = HTCNN_Attn().to(config.DEVICE)
    criterion = HierarchicalLoss()
    optimizer = optim.AdamW(
        model.parameters(), 
        lr=config.LEARNING_RATE, 
        weight_decay=config.WEIGHT_DECAY
    )
    
    scheduler = optim.lr_scheduler.ReduceLROnPlateau(
        optimizer, 
        mode='min', 
        factor=0.5, 
        patience=config.PATIENCE, 
        verbose=True
    )
    
    best_val_loss = float('inf')
    
    for epoch in range(config.EPOCHS):
        train_loss = train_epoch(model, train_loader, criterion, optimizer, epoch, config)
        val_metrics = evaluate(model, val_loader, criterion, config)
        val_loss = val_metrics['loss']
        
        scheduler.step(val_loss)
        
        print(f"\nEpoch {epoch+1}/{config.EPOCHS} Summary:")
        print(f"Train Loss: {train_loss:.4f}")
        print(f"Val Loss: {val_loss:.4f}")
        print(f"Level 1 Micro F1: {val_metrics['f1_micro_l1']:.4f}")
        print(f"Level 2 Micro F1: {val_metrics['f1_micro_l2']:.4f}")
        print(f"Level 3 Micro F1: {val_metrics['f1_micro_l3']:.4f}")
        
        if val_loss < best_val_loss:
            best_val_loss = val_loss
            torch.save(model.state_dict(), config.MODEL_SAVE_PATH)
            print(f"Model saved to {config.MODEL_SAVE_PATH}")
        
        checkpoint_path = os.path.join(config.CHECKPOINT_DIR, f'epoch_{epoch+1}.pt')
        save_checkpoint(model, optimizer, epoch, val_metrics, checkpoint_path)
        print(f"Checkpoint saved to {checkpoint_path}")
    
    print("Training complete!")

if __name__ == "__main__":
    main()
