# Supplementary material for: HTCNN-Attn: a fine-grained hierarchical multi-label deep learning model for disaster emergency information intelligent extraction from social media
Source: PeerJ Comput Sci. 2025 Jul 8;11:e2992. doi: 10.7717/peerj-cs.2992 (PMC12453697; doi:10.7717/peerj-cs.2992)
Supplement: Supplemental Information 2 [file peerj-cs-11-2992-s002.zip › disaster_project/Tree/Amazon_all.tree]

All_Electronics
Alternative_Rock
Alternative_Rock<Alternative_Rock@Goth_&_Industrial
Alternative_Rock<Alternative_Rock@Hardcore_&_Punk
Alternative_Rock<Alternative_Rock@New_Wave_&_Post-Punk
Amazon_Instant_Video
Amazon_MP3_Store
Appliances
Appliances<Appliances@Appliance_Warranties
Appliances<Appliances@Beer_Keg_Refrigerators
Appliances<Appliances@Beverage_Refrigerators
Appliances<Appliances@Cooktops
Appliances<Appliances@Dishwashers
Appliances<Appliances@Freezers
Appliances<Appliances@Freezers<Appliances@Freezers@Chest_Freezers
Appliances<Appliances@Freezers<Appliances@Freezers@Upright_Freezers
Appliances<Appliances@Ice_Makers
Appliances<Appliances@Parts_&_Accessories
Appliances<Appliances@Parts_&_Accessories<Appliances@Parts_&_Accessories@Cooktop_Parts_&_Accessories
Appliances<Appliances@Parts_&_Accessories<Appliances@Parts_&_Accessories@Dishwasher_Parts_&_Accessories
Appliances<Appliances@Parts_&_Accessories<Appliances@Parts_&_Accessories@Dishwasher_Parts_&_Accessories<Appliances@Parts_&_Accessories@Dishwasher_Parts_&_Accessories@Baskets
Appliances<Appliances@Parts_&_Accessories<Appliances@Parts_&_Accessories@Dishwasher_Parts_&_Accessories<Appliances@Parts_&_Accessories@Dishwasher_Parts_&_Accessories@Hoses
Appliances<Appliances@Parts_&_Accessories<Appliances@Parts_&_Accessories@Dishwasher_Parts_&_Accessories<Appliances@Parts_&_Accessories@Dishwasher_Parts_&_Accessories@Racks
Appliances<Appliances@Parts_&_Accessories<Appliances@Parts_&_Accessories@Dryer_Parts_&_Accessories
Appliances<Appliances@Parts_&_Accessories<Appliances@Parts_&_Accessories@Dryer_Parts_&_Accessories<Appliances@Parts_&_Accessories@Dryer_Parts_&_Accessories@Plug_Receptacles
Appliances<Appliances@Parts_&_Accessories<Appliances@Parts_&_Accessories@Dryer_Parts_&_Accessories<Appliances@Parts_&_Accessories@Dryer_Parts_&_Accessories@Power_Cords
Appliances<Appliances@Parts_&_Accessories<Appliances@Parts_&_Accessories@Dryer_Parts_&_Accessories<Appliances@Parts_&_Accessories@Dryer_Parts_&_Accessories@Vents
Appliances<Appliances@Parts_&_Accessories<Appliances@Parts_&_Accessories@Freezer_Parts_&_Accessories
Appliances<Appliances@Parts_&_Accessories<Appliances@Parts_&_Accessories@Freezer_Parts_&_Accessories<Appliances@Parts_&_Accessories@Freezer_Parts_&_Accessories@Ice_Maker_Parts
Appliances<Appliances@Parts_&_Accessories<Appliances@Parts_&_Accessories@Humidifier_Parts_&_Accessories
Appliances<Appliances@Parts_&_Accessories<Appliances@Parts_&_Accessories@Humidifier_Parts_&_Accessories<Appliances@Parts_&_Accessories@Humidifier_Parts_&_Accessories@Absorption_Sleeves
Appliances<Appliances@Parts_&_Accessories<Appliances@Parts_&_Accessories@Humidifier_Parts_&_Accessories<Appliances@Parts_&_Accessories@Humidifier_Parts_&_Accessories@Chemicals
Appliances<Appliances@Parts_&_Accessories<Appliances@Parts_&_Accessories@Humidifier_Parts_&_Accessories<Appliances@Parts_&_Accessories@Humidifier_Parts_&_Accessories@Humidity_Meters
Appliances<Appliances@Parts_&_Accessories<Appliances@Parts_&_Accessories@Humidifier_Parts_&_Accessories<Appliances@Parts_&_Accessories@Humidifier_Parts_&_Accessories@Replacement_Filters
Appliances<Appliances@Parts_&_Accessories<Appliances@Parts_&_Accessories@Humidifier_Parts_&_Accessories<Appliances@Parts_&_Accessories@Humidifier_Parts_&_Accessories@Replacement_Wicks
Appliances<Appliances@Parts_&_Accessories<Appliances@Parts_&_Accessories@Microwave_Parts_&_Accessories
Appliances<Appliances@Parts_&_Accessories<Appliances@Parts_&_Accessories@Microwave_Parts_&_Accessories<Appliances@Parts_&_Accessories@Microwave_Parts_&_Accessories@Filters
Appliances<Appliances@Parts_&_Accessories<Appliances@Parts_&_Accessories@Microwave_Parts_&_Accessories<Appliances@Parts_&_Accessories@Microwave_Parts_&_Accessories@Trim_Kits
Appliances<Appliances@Parts_&_Accessories<Appliances@Parts_&_Accessories@Microwave_Parts_&_Accessories<Appliances@Parts_&_Accessories@Microwave_Parts_&_Accessories@Turntables
Appliances<Appliances@Parts_&_Accessories<Appliances@Parts_&_Accessories@Oven_Parts_&_Accessories
Appliances<Appliances@Parts_&_Accessories<Appliances@Parts_&_Accessories@Range_Hood_Parts_&_Accessories
Appliances<Appliances@Parts_&_Accessories<Appliances@Parts_&_Accessories@Range_Hood_Parts_&_Accessories<Appliances@Parts_&_Accessories@Range_Hood_Parts_&_Accessories@Blowers
Appliances<Appliances@Parts_&_Accessories<Appliances@Parts_&_Accessories@Range_Hood_Parts_&_Accessories<Appliances@Parts_&_Accessories@Range_Hood_Parts_&_Accessories@Filters
Appliances<Appliances@Parts_&_Accessories<Appliances@Parts_&_Accessories@Range_Parts_&_Accessories
Appliances<Appliances@Parts_&_Accessories<Appliances@Parts_&_Accessories@Range_Parts_&_Accessories<Appliances@Parts_&_Accessories@Range_Parts_&_Accessories@Burner_Rings
Appliances<Appliances@Parts_&_Accessories<Appliances@Parts_&_Accessories@Range_Parts_&_Accessories<Appliances@Parts_&_Accessories@Range_Parts_&_Accessories@Burners
Appliances<Appliances@Parts_&_Accessories<Appliances@Parts_&_Accessories@Range_Parts_&_Accessories<Appliances@Parts_&_Accessories@Range_Parts_&_Accessories@Drip_Pans
Appliances<Appliances@Parts_&_Accessories<Appliances@Parts_&_Accessories@Range_Parts_&_Accessories<Appliances@Parts_&_Accessories@Range_Parts_&_Accessories@Exhaust_Fans
Appliances<Appliances@Parts_&_Accessories<Appliances@Parts_&_Accessories@Range_Parts_&_Accessories<Appliances@Parts_&_Accessories@Range_Parts_&_Accessories@Heating_Elements
Appliances<Appliances@Parts_&_Accessories<Appliances@Parts_&_Accessories@Range_Parts_&_Accessories<Appliances@Parts_&_Accessories@Range_Parts_&_Accessories@Knobs
Appliances<Appliances@Parts_&_Accessories<Appliances@Parts_&_Accessories@Range_Parts_&_Accessories<Appliances@Parts_&_Accessories@Range_Parts_&_Accessories@Oven_Racks
Appliances<Appliances@Parts_&_Accessories<Appliances@Parts_&_Accessories@Range_Parts_&_Accessories<Appliances@Parts_&_Accessories@Range_Parts_&_Accessories@Plug_Receptacles
Appliances<Appliances@Parts_&_Accessories<Appliances@Parts_&_Accessories@Range_Parts_&_Accessories<Appliances@Parts_&_Accessories@Range_Parts_&_Accessories@Power_Cords
Appliances<Appliances@Parts_&_Accessories<Appliances@Parts_&_Accessories@Refrigerator_Parts_&_Accessories
Appliances<Appliances@Parts_&_Accessories<Appliances@Parts_&_Accessories@Refrigerator_Parts_&_Accessories<Appliances@Parts_&_Accessories@Refrigerator_Parts_&_Accessories@Bins
Appliances<Appliances@Parts_&_Accessories<Appliances@Parts_&_Accessories@Refrigerator_Parts_&_Accessories<Appliances@Parts_&_Accessories@Refrigerator_Parts_&_Accessories@Ice_Makers
Appliances<Appliances@Parts_&_Accessories<Appliances@Parts_&_Accessories@Refrigerator_Parts_&_Accessories<Appliances@Parts_&_Accessories@Refrigerator_Parts_&_Accessories@Motors
Appliances<Appliances@Parts_&_Accessories<Appliances@Parts_&_Accessories@Refrigerator_Parts_&_Accessories<Appliances@Parts_&_Accessories@Refrigerator_Parts_&_Accessories@Water_Filters
Appliances<Appliances@Parts_&_Accessories<Appliances@Parts_&_Accessories@Trash_Compactor_Parts_&_Accessories
Appliances<Appliances@Parts_&_Accessories<Appliances@Parts_&_Accessories@Washer_Parts_&_Accessories
Appliances<Appliances@Parts_&_Accessories<Appliances@Parts_&_Accessories@Washer_Parts_&_Accessories<Appliances@Parts_&_Accessories@Washer_Parts_&_Accessories@Hoses
Appliances<Appliances@Parts_&_Accessories<Appliances@Parts_&_Accessories@Washer_Parts_&_Accessories<Appliances@Parts_&_Accessories@Washer_Parts_&_Accessories@Power_Cords
Appliances<Appliances@Parts_&_Accessories<Appliances@Parts_&_Accessories@Wine_Cellar_Parts_&_Accessories
Appliances<Appliances@Range_Hoods
Appliances<Appliances@Ranges
Appliances<Appliances@Ranges<Appliances@Ranges@Freestanding_Ranges
Appliances<Appliances@Ranges<Appliances@Ranges@Slide-In_Ranges
Appliances<Appliances@Refrigerators
Appliances<Appliances@Trash_Compactors
Appliances<Appliances@Wall_Ovens
Appliances<Appliances@Wall_Ovens<Appliances@Wall_Ovens@Combination_Microwave_&_Wall_Ovens
Appliances<Appliances@Wall_Ovens<Appliances@Wall_Ovens@Double_Wall_Ovens
Appliances<Appliances@Wall_Ovens<Appliances@Wall_Ovens@Single_Wall_Ovens
Appliances<Appliances@Washers_&_Dryers
Appliances<Appliances@Washers_&_Dryers<Appliances@Washers_&_Dryers@All-in-One_Combination_Washers_&_Dryers
Appliances<Appliances@Washers_&_Dryers<Appliances@Washers_&_Dryers@Dryers
Appliances<Appliances@Washers_&_Dryers<Appliances@Washers_&_Dryers@Washers
Arts
Arts<Arts@Crafts_&_Sewing
Arts<Arts@Crafts_&_Sewing<Arts@Crafts_&_Sewing@Art_Supplies
Arts<Arts@Crafts_&_Sewing<Arts@Crafts_&_Sewing@Art_Supplies<Arts@Crafts_&_Sewing@Art_Supplies@Art_Paper
Arts<Arts@Crafts_&_Sewing<Arts@Crafts_&_Sewing@Art_Supplies<Arts@Crafts_&_Sewing@Art_Supplies@Art_Paper<Arts@Crafts_&_Sewing@Art_Supplies@Art_Paper@Easel_Pads
Arts<Arts@Crafts_&_Sewing<Arts@Crafts_&_Sewing@Art_Supplies<Arts@Crafts_&_Sewing@Art_Supplies@Art_Paper<Arts@Crafts_&_Sewing@Art_Supplies@Art_Paper@Loose_Drawing_Paper
Arts<Arts@Crafts_&_Sewing<Arts@Crafts_&_Sewing@Art_Supplies<Arts@Crafts_&_Sewing@Art_Supplies@Art_Paper<Arts@Crafts_&_Sewing@Art_Supplies@Art_Paper@Newsprint_Paper
Arts<Arts@Crafts_&_Sewing<Arts@Crafts_&_Sewing@Art_Supplies<Arts@Crafts_&_Sewing@Art_Supplies@Art_Paper<Arts@Crafts_&_Sewing@Art_Supplies@Art_Paper@Pastel_Paper
Arts<Arts@Crafts_&_Sewing<Arts@Crafts_&_Sewing@Art_Supplies<Arts@Crafts_&_Sewing@Art_Supplies@Art_Paper<Arts@Crafts_&_Sewing@Art_Supplies@Art_Paper@Tracing_Paper
Arts<Arts@Crafts_&_Sewing<Arts@Crafts_&_Sewing@Art_Supplies<Arts@Crafts_&_Sewing@Art_Supplies@Art_Paper<Arts@Crafts_&_Sewing@Art_Supplies@Art_Paper@Watercolor_Paper
Arts<Arts@Crafts_&_Sewing<Arts@Crafts_&_Sewing@Art_Supplies<Arts@Crafts_&_Sewing@Art_Supplies@Boards_&_Canvas
Arts<Arts@Crafts_&_Sewing<Arts@Crafts_&_Sewing@Art_Supplies<Arts@Crafts_&_Sewing@Art_Supplies@Boards_&_Canvas<Arts@Crafts_&_Sewing@Art_Supplies@Boards_&_Canvas@Banner_&_Sign_Cloth
Arts<Arts@Crafts_&_Sewing<Arts@Crafts_&_Sewing@Art_Supplies<Arts@Crafts_&_Sewing@Art_Supplies@Boards_&_Canvas<Arts@Crafts_&_Sewing@Art_Supplies@Boards_&_Canvas@Canvas_Tools_&_Accessories
Arts<Arts@Crafts_&_Sewing<Arts@Crafts_&_Sewing@Art_Supplies<Arts@Crafts_&_Sewing@Art_Supplies@Boards_&_Canvas<Arts@Crafts_&_Sewing@Art_Supplies@Boards_&_Canvas@Clayboard
Arts<Arts@Crafts_&_Sewing<Arts@Crafts_&_Sewing@Art_Supplies<Arts@Crafts_&_Sewing@Art_Supplies@Boards_&_Canvas<Arts@Crafts_&_Sewing@Art_Supplies@Boards_&_Canvas@Hardboard
Arts<Arts@Crafts_&_Sewing<Arts@Crafts_&_Sewing@Art_Supplies<Arts@Crafts_&_Sewing@Art_Supplies@Boards_&_Canvas<Arts@Crafts_&_Sewing@Art_Supplies@Boards_&_Canvas@Pastelboard
Arts<Arts@Crafts_&_Sewing<Arts@Crafts_&_Sewing@Art_Supplies<Arts@Crafts_&_Sewing@Art_Supplies@Boards_&_Canvas<Arts@Crafts_&_Sewing@Art_Supplies@Boards_&_Canvas@Pre-Stretched_Canvas
Arts<Arts@Crafts_&_Sewing<Arts@Crafts_&_Sewing@Art_Supplies<Arts@Crafts_&_Sewing@Art_Supplies@Boards_&_Canvas<Arts@Crafts_&_Sewing@Art_Supplies@Boards_&_Canvas@Rolled_Canvas
Arts<Arts@Crafts_&_Sewing<Arts@Crafts_&_Sewing@Art_Supplies<Arts@Crafts_&_Sewing@Art_Supplies@Drawing
Arts<Arts@Crafts_&_Sewing<Arts@Crafts_&_Sewing@Art_Supplies<Arts@Crafts_&_Sewing@Art_Supplies@Drawing<Arts@Crafts_&_Sewing@Art_Supplies@Drawing@Art_Sets
Arts<Arts@Crafts_&_Sewing<Arts@Crafts_&_Sewing@Art_Supplies<Arts@Crafts_&_Sewing@Art_Supplies@Drawing<Arts@Crafts_&_Sewing@Art_Supplies@Drawing@Drawing_&_Lettering_Aids
Arts<Arts@Crafts_&_Sewing<Arts@Crafts_&_Sewing@Art_Supplies<Arts@Crafts_&_Sewing@Art_Supplies@Drawing<Arts@Crafts_&_Sewing@Art_Supplies@Drawing@Drawing_Media
Arts<Arts@Crafts_&_Sewing<Arts@Crafts_&_Sewing@Art_Supplies<Arts@Crafts_&_Sewing@Art_Supplies@Drawing<Arts@Crafts_&_Sewing@Art_Supplies@Drawing@Drawing_Media<Arts@Crafts_&_Sewing@Art_Supplies@Drawing@Drawing_Media@Chalk
Arts<Arts@Crafts_&_Sewing<Arts@Crafts_&_Sewing@Art_Supplies<Arts@Crafts_&_Sewing@Art_Supplies@Drawing<Arts@Crafts_&_Sewing@Art_Supplies@Drawing@Drawing_Media<Arts@Crafts_&_Sewing@Art_Supplies@Drawing@Drawing_Media@Charcoals
Arts<Arts@Crafts_&_Sewing<Arts@Crafts_&_Sewing@Art_Supplies<Arts@Crafts_&_Sewing@Art_Supplies@Drawing<Arts@Crafts_&_Sewing@Art_Supplies@Drawing@Drawing_Media<Arts@Crafts_&_Sewing@Art_Supplies@Drawing@Drawing_Media@Crayons
Arts<Arts@Crafts_&_Sewing<Arts@Crafts_&_Sewing@Art_Supplies<Arts@Crafts_&_Sewing@Art_Supplies@Drawing<Arts@Crafts_&_Sewing@Art_Supplies@Drawing@Drawing_Media<Arts@Crafts_&_Sewing@Art_Supplies@Drawing@Drawing_Media@Inks
Arts<Arts@Crafts_&_Sewing<Arts@Crafts_&_Sewing@Art_Supplies<Arts@Crafts_&_Sewing@Art_Supplies@Drawing<Arts@Crafts_&_Sewing@Art_Supplies@Drawing@Drawing_Media<Arts@Crafts_&_Sewing@Art_Supplies@Drawing@Drawing_Media@Markers
Arts<Arts@Crafts_&_Sewing<Arts@Crafts_&_Sewing@Art_Supplies<Arts@Crafts_&_Sewing@Art_Supplies@Drawing<Arts@Crafts_&_Sewing@Art_Supplies@Drawing@Drawing_Media<Arts@Crafts_&_Sewing@Art_Supplies@Drawing@Drawing_Media@Pastels
Arts<Arts@Crafts_&_Sewing<Arts@Crafts_&_Sewing@Art_Supplies<Arts@Crafts_&_Sewing@Art_Supplies@Drawing<Arts@Crafts_&_Sewing@Art_Supplies@Drawing@Drawing_Media<Arts@Crafts_&_Sewing@Art_Supplies@Drawing@Drawing_Media@Pencils
Arts<Arts@Crafts_&_Sewing<Arts@Crafts_&_Sewing@Art_Supplies<Arts@Crafts_&_Sewing@Art_Supplies@Drawing<Arts@Crafts_&_Sewing@Art_Supplies@Drawing@Drawing_Media<Arts@Crafts_&_Sewing@Art_Supplies@Drawing@Drawing_Media@Pens
Arts<Arts@Crafts_&_Sewing<Arts@Crafts_&_Sewing@Art_Supplies<Arts@Crafts_&_Sewing@Art_Supplies@Drawing<Arts@Crafts_&_Sewing@Art_Supplies@Drawing@Erasers
Arts<Arts@Crafts_&_Sewing<Arts@Crafts_&_Sewing@Art_Supplies<Arts@Crafts_&_Sewing@Art_Supplies@Drawing<Arts@Crafts_&_Sewing@Art_Supplies@Drawing@Fixatives
Arts<Arts@Crafts_&_Sewing<Arts@Crafts_&_Sewing@Art_Supplies<Arts@Crafts_&_Sewing@Art_Supplies@Drawing<Arts@Crafts_&_Sewing@Art_Supplies@Drawing@Light_Boxes
Arts<Arts@Crafts_&_Sewing<Arts@Crafts_&_Sewing@Art_Supplies<Arts@Crafts_&_Sewing@Art_Supplies@Drawing<Arts@Crafts_&_Sewing@Art_Supplies@Drawing@Manikins
Arts<Arts@Crafts_&_Sewing<Arts@Crafts_&_Sewing@Art_Supplies<Arts@Crafts_&_Sewing@Art_Supplies@Drawing<Arts@Crafts_&_Sewing@Art_Supplies@Drawing@Rubbing_Wax
Arts<Arts@Crafts_&_Sewing<Arts@Crafts_&_Sewing@Art_Supplies<Arts@Crafts_&_Sewing@Art_Supplies@Drawing<Arts@Crafts_&_Sewing@Art_Supplies@Drawing@Sharpeners
Arts<Arts@Crafts_&_Sewing<Arts@Crafts_&_Sewing@Art_Supplies<Arts@Crafts_&_Sewing@Art_Supplies@Fashion_Design_&_Memory-Keeping
Arts<Arts@Crafts_&_Sewing<Arts@Crafts_&_Sewing@Art_Supplies<Arts@Crafts_&_Sewing@Art_Supplies@Fashion_Design_&_Memory-Keeping<Arts@Crafts_&_Sewing@Art_Supplies@Fashion_Design_&_Memory-Keeping@Fashion_Design
Arts<Arts@Crafts_&_Sewing<Arts@Crafts_&_Sewing@Art_Supplies<Arts@Crafts_&_Sewing@Art_Supplies@Fashion_Design_&_Memory-Keeping<Arts@Crafts_&_Sewing@Art_Supplies@Fashion_Design_&_Memory-Keeping@Memory-Keeping
Arts<Arts@Crafts_&_Sewing<Arts@Crafts_&_Sewing@Art_Supplies<Arts@Crafts_&_Sewing@Art_Supplies@Painting
Arts<Arts@Crafts_&_Sewing<Arts@Crafts_&_Sewing@Art_Supplies<Arts@Crafts_&_Sewing@Art_Supplies@Painting<Arts@Crafts_&_Sewing@Art_Supplies@Painting@Airbrush_Materials
Arts<Arts@Crafts_&_Sewing<Arts@Crafts_&_Sewing@Art_Supplies<Arts@Crafts_&_Sewing@Art_Supplies@Painting<Arts@Crafts_&_Sewing@Art_Supplies@Painting@Kits
Arts<Arts@Crafts_&_Sewing<Arts@Crafts_&_Sewing@Art_Supplies<Arts@Crafts_&_Sewing@Art_Supplies@Painting<Arts@Crafts_&_Sewing@Art_Supplies@Painting@Mixing_Trays
Arts<Arts@Crafts_&_Sewing<Arts@Crafts_&_Sewing@Art_Supplies<Arts@Crafts_&_Sewing@Art_Supplies@Painting<Arts@Crafts_&_Sewing@Art_Supplies@Painting@Paint_Finishes
Arts<Arts@Crafts_&_Sewing<Arts@Crafts_&_Sewing@Art_Supplies<Arts@Crafts_&_Sewing@Art_Supplies@Painting<Arts@Crafts_&_Sewing@Art_Supplies@Painting@Paint_Primers_&_Sealers
Arts<Arts@Crafts_&_Sewing<Arts@Crafts_&_Sewing@Art_Supplies<Arts@Crafts_&_Sewing@Art_Supplies@Painting<Arts@Crafts_&_Sewing@Art_Supplies@Painting@Paint_Sponges
Arts<Arts@Crafts_&_Sewing<Arts@Crafts_&_Sewing@Art_Supplies<Arts@Crafts_&_Sewing@Art_Supplies@Painting<Arts@Crafts_&_Sewing@Art_Supplies@Painting@Paint_Strainers
Arts<Arts@Crafts_&_Sewing<Arts@Crafts_&_Sewing@Art_Supplies<Arts@Crafts_&_Sewing@Art_Supplies@Painting<Arts@Crafts_&_Sewing@Art_Supplies@Painting@Paintbrushes
Arts<Arts@Crafts_&_Sewing<Arts@Crafts_&_Sewing@Art_Supplies<Arts@Crafts_&_Sewing@Art_Supplies@Painting<Arts@Crafts_&_Sewing@Art_Supplies@Painting@Paintbrushes<Arts@Crafts_&_Sewing@Art_Supplies@Painting@Paintbrushes@Angled_Paintbrushes
Arts<Arts@Crafts_&_Sewing<Arts@Crafts_&_Sewing@Art_Supplies<Arts@Crafts_&_Sewing@Art_Supplies@Painting<Arts@Crafts_&_Sewing@Art_Supplies@Painting@Paintbrushes<Arts@Crafts_&_Sewing@Art_Supplies@Painting@Paintbrushes@Bright_Paintbrushes
Arts<Arts@Crafts_&_Sewing<Arts@Crafts_&_Sewing@Art_Supplies<Arts@Crafts_&_Sewing@Art_Supplies@Painting<Arts@Crafts_&_Sewing@Art_Supplies@Painting@Paintbrushes<Arts@Crafts_&_Sewing@Art_Supplies@Painting@Paintbrushes@Fan_Paintbrushes
Arts<Arts@Crafts_&_Sewing<Arts@Crafts_&_Sewing@Art_Supplies<Arts@Crafts_&_Sewing@Art_Supplies@Painting<Arts@Crafts_&_Sewing@Art_Supplies@Painting@Paintbrushes<Arts@Crafts_&_Sewing@Art_Supplies@Painting@Paintbrushes@Filbert_Paintbrushes
Arts<Arts@Crafts_&_Sewing<Arts@Crafts_&_Sewing@Art_Supplies<Arts@Crafts_&_Sewing@Art_Supplies@Painting<Arts@Crafts_&_Sewing@Art_Supplies@Painting@Paintbrushes<Arts@Crafts_&_Sewing@Art_Supplies@Painting@Paintbrushes@One-Stroke_Paintbrushes
Arts<Arts@Crafts_&_Sewing<Arts@Crafts_&_Sewing@Art_Supplies<Arts@Crafts_&_Sewing@Art_Supplies@Painting<Arts@Crafts_&_Sewing@Art_Supplies@Painting@Paintbrushes<Arts@Crafts_&_Sewing@Art_Supplies@Painting@Paintbrushes@Paintbrush_Sets
Arts<Arts@Crafts_&_Sewing<Arts@Crafts_&_Sewing@Art_Supplies<Arts@Crafts_&_Sewing@Art_Supplies@Painting<Arts@Crafts_&_Sewing@Art_Supplies@Painting@Paintbrushes<Arts@Crafts_&_Sewing@Art_Supplies@Painting@Paintbrushes@Pointed-Round_Paintbrushes
Arts<Arts@Crafts_&_Sewing<Arts@Crafts_&_Sewing@Art_Supplies<Arts@Crafts_&_Sewing@Art_Supplies@Painting<Arts@Crafts_&_Sewing@Art_Supplies@Painting@Paintbrushes<Arts@Crafts_&_Sewing@Art_Supplies@Painting@Paintbrushes@Quill_Paintbrushes
Arts<Arts@Crafts_&_Sewing<Arts@Crafts_&_Sewing@Art_Supplies<Arts@Crafts_&_Sewing@Art_Supplies@Painting<Arts@Crafts_&_Sewing@Art_Supplies@Painting@Paintbrushes<Arts@Crafts_&_Sewing@Art_Supplies@Painting@Paintbrushes@Round_Paintbrushes
Arts<Arts@Crafts_&_Sewing<Arts@Crafts_&_Sewing@Art_Supplies<Arts@Crafts_&_Sewing@Art_Supplies@Painting<Arts@Crafts_&_Sewing@Art_Supplies@Painting@Paintbrushes<Arts@Crafts_&_Sewing@Art_Supplies@Painting@Paintbrushes@Script_Paintbrushes
Arts<Arts@Crafts_&_Sewing<Arts@Crafts_&_Sewing@Art_Supplies<Arts@Crafts_&_Sewing@Art_Supplies@Painting<Arts@Crafts_&_Sewing@Art_Supplies@Painting@Paintbrushes<Arts@Crafts_&_Sewing@Art_Supplies@Painting@Paintbrushes@Sign-Writer_Paintbrushes
Arts<Arts@Crafts_&_Sewing<Arts@Crafts_&_Sewing@Art_Supplies<Arts@Crafts_&_Sewing@Art_Supplies@Painting<Arts@Crafts_&_Sewing@Art_Supplies@Painting@Paints
Arts<Arts@Crafts_&_Sewing<Arts@Crafts_&_Sewing@Art_Supplies<Arts@Crafts_&_Sewing@Art_Supplies@Painting<Arts@Crafts_&_Sewing@Art_Supplies@Painting@Palette_Knives
Arts<Arts@Crafts_&_Sewing<Arts@Crafts_&_Sewing@Art_Supplies<Arts@Crafts_&_Sewing@Art_Supplies@Painting<Arts@Crafts_&_Sewing@Art_Supplies@Painting@Palettes_&_Palette_Cups
Arts<Arts@Crafts_&_Sewing<Arts@Crafts_&_Sewing@Arts
Arts<Arts@Crafts_&_Sewing<Arts@Crafts_&_Sewing@Arts<Arts@Crafts_&_Sewing@Arts@Crafts_&_Sewing_Gifts
Arts<Arts@Crafts_&_Sewing<Arts@Crafts_&_Sewing@Arts<Arts@Crafts_&_Sewing@Arts@Crafts_&_Sewing_Gifts<Arts@Crafts_&_Sewing@Arts@Crafts_&_Sewing_Gifts@Art_Supply_Gifts
Arts<Arts@Crafts_&_Sewing<Arts@Crafts_&_Sewing@Arts<Arts@Crafts_&_Sewing@Arts@Crafts_&_Sewing_Gifts<Arts@Crafts_&_Sewing@Arts@Crafts_&_Sewing_Gifts@Craft_Supply_Gifts
Arts<Arts@Crafts_&_Sewing<Arts@Crafts_&_Sewing@Arts<Arts@Crafts_&_Sewing@Arts@Crafts_&_Sewing_Gifts<Arts@Crafts_&_Sewing@Arts@Crafts_&_Sewing_Gifts@Scrapbooking_Gifts
Arts<Arts@Crafts_&_Sewing<Arts@Crafts_&_Sewing@Arts<Arts@Crafts_&_Sewing@Arts@Crafts_&_Sewing_Gifts<Arts@Crafts_&_Sewing@Arts@Crafts_&_Sewing_Gifts@Sewing_&_Embroidery_Gifts
Arts<Arts@Crafts_&_Sewing<Arts@Crafts_&_Sewing@Arts_&_Crafts_4-for-3_Offer
Arts<Arts@Crafts_&_Sewing<Arts@Crafts_&_Sewing@Beading_&_Jewelry-Making
Arts<Arts@Crafts_&_Sewing<Arts@Crafts_&_Sewing@Beading_&_Jewelry-Making<Arts@Crafts_&_Sewing@Beading_&_Jewelry-Making@Beading_Cords_&_Threads
Arts<Arts@Crafts_&_Sewing<Arts@Crafts_&_Sewing@Beading_&_Jewelry-Making<Arts@Crafts_&_Sewing@Beading_&_Jewelry-Making@Beading_Hardware
Arts<Arts@Crafts_&_Sewing<Arts@Crafts_&_Sewing@Beading_&_Jewelry-Making<Arts@Crafts_&_Sewing@Beading_&_Jewelry-Making@Beading_Kits
Arts<Arts@Crafts_&_Sewing<Arts@Crafts_&_Sewing@Beading_&_Jewelry-Making<Arts@Crafts_&_Sewing@Beading_&_Jewelry-Making@Beading_Tools
Arts<Arts@Crafts_&_Sewing<Arts@Crafts_&_Sewing@Beading_&_Jewelry-Making<Arts@Crafts_&_Sewing@Beading_&_Jewelry-Making@Beads_&_Bead_Assortments
Arts<Arts@Crafts_&_Sewing<Arts@Crafts_&_Sewing@Beading_&_Jewelry-Making<Arts@Crafts_&_Sewing@Beading_&_Jewelry-Making@Charms
Arts<Arts@Crafts_&_Sewing<Arts@Crafts_&_Sewing@Beading_&_Jewelry-Making<Arts@Crafts_&_Sewing@Beading_&_Jewelry-Making@Earring_Backs
Arts<Arts@Crafts_&_Sewing<Arts@Crafts_&_Sewing@Beading_&_Jewelry-Making<Arts@Crafts_&_Sewing@Beading_&_Jewelry-Making@Engraving
Arts<Arts@Crafts_&_Sewing<Arts@Crafts_&_Sewing@Beading_&_Jewelry-Making<Arts@Crafts_&_Sewing@Beading_&_Jewelry-Making@Jewelry-Making_Kits
Arts<Arts@Crafts_&_Sewing<Arts@Crafts_&_Sewing@Beading_&_Jewelry-Making<Arts@Crafts_&_Sewing@Beading_&_Jewelry-Making@Jewelry-Making_Tools_&_Accessories
Arts<Arts@Crafts_&_Sewing<Arts@Crafts_&_Sewing@Beading_&_Jewelry-Making<Arts@Crafts_&_Sewing@Beading_&_Jewelry-Making@Jewelry_Findings
Arts<Arts@Crafts_&_Sewing<Arts@Crafts_&_Sewing@Beading_&_Jewelry-Making<Arts@Crafts_&_Sewing@Beading_&_Jewelry-Making@Polishing_&_Buffing
Arts<Arts@Crafts_&_Sewing<Arts@Crafts_&_Sewing@Beading_&_Jewelry-Making<Arts@Crafts_&_Sewing@Beading_&_Jewelry-Making@Wax_Molding_Materials
Arts<Arts@Crafts_&_Sewing<Arts@Crafts_&_Sewing@Beading_&_Jewelry-Making<Arts@Crafts_&_Sewing@Beading_&_Jewelry-Making@Wire
Arts<Arts@Crafts_&_Sewing<Arts@Crafts_&_Sewing@Brother
Arts<Arts@Crafts_&_Sewing<Arts@Crafts_&_Sewing@Brother<Arts@Crafts_&_Sewing@Brother@Accessories
Arts<Arts@Crafts_&_Sewing<Arts@Crafts_&_Sewing@Brother<Arts@Crafts_&_Sewing@Brother@All_Brother
Arts<Arts@Crafts_&_Sewing<Arts@Crafts_&_Sewing@Brother<Arts@Crafts_&_Sewing@Brother@Embroidery_Machines
Arts<Arts@Crafts_&_Sewing<Arts@Crafts_&_Sewing@Brother<Arts@Crafts_&_Sewing@Brother@Interest
Arts<Arts@Crafts_&_Sewing<Arts@Crafts_&_Sewing@Brother<Arts@Crafts_&_Sewing@Brother@Interest<Arts@Crafts_&_Sewing@Brother@Interest@Basic_Sewing_&_Mending
Arts<Arts@Crafts_&_Sewing<Arts@Crafts_&_Sewing@Brother<Arts@Crafts_&_Sewing@Brother@Interest<Arts@Crafts_&_Sewing@Brother@Interest@Crafting_&_Home_Dr
Arts<Arts@Crafts_&_Sewing<Arts@Crafts_&_Sewing@Brother<Arts@Crafts_&_Sewing@Brother@Interest<Arts@Crafts_&_Sewing@Brother@Interest@Embroidery_&_Embellishment
Arts<Arts@Crafts_&_Sewing<Arts@Crafts_&_Sewing@Brother<Arts@Crafts_&_Sewing@Brother@Interest<Arts@Crafts_&_Sewing@Brother@Interest@Fashion_Sewing
Arts<Arts@Crafts_&_Sewing<Arts@Crafts_&_Sewing@Brother<Arts@Crafts_&_Sewing@Brother@Interest<Arts@Crafts_&_Sewing@Brother@Interest@Quilting
Arts<Arts@Crafts_&_Sewing<Arts@Crafts_&_Sewing@Brother<Arts@Crafts_&_Sewing@Brother@Quilting_Machines
Arts<Arts@Crafts_&_Sewing<Arts@Crafts_&_Sewing@Brother<Arts@Crafts_&_Sewing@Brother@Sergers
Arts<Arts@Crafts_&_Sewing<Arts@Crafts_&_Sewing@Brother<Arts@Crafts_&_Sewing@Brother@Sewing_Feet
Arts<Arts@Crafts_&_Sewing<Arts@Crafts_&_Sewing@Brother<Arts@Crafts_&_Sewing@Brother@Sewing_Machines
Arts<Arts@Crafts_&_Sewing<Arts@Crafts_&_Sewing@Brother<Arts@Crafts_&_Sewing@Brother@Software_&_Cards
Arts<Arts@Crafts_&_Sewing<Arts@Crafts_&_Sewing@Cases_&_Transport
Arts<Arts@Crafts_&_Sewing<Arts@Crafts_&_Sewing@Cases_&_Transport<Arts@Crafts_&_Sewing@Cases_&_Transport@Art_Supply_Totes_&_Carrier_Bags
Arts<Arts@Crafts_&_Sewing<Arts@Crafts_&_Sewing@Cases_&_Transport<Arts@Crafts_&_Sewing@Cases_&_Transport@Art_Tubes
Arts<Arts@Crafts_&_Sewing<Arts@Crafts_&_Sewing@Cases_&_Transport<Arts@Crafts_&_Sewing@Cases_&_Transport@Canvas_Carriers
Arts<Arts@Crafts_&_Sewing<Arts@Crafts_&_Sewing@Cases_&_Transport<Arts@Crafts_&_Sewing@Cases_&_Transport@Portfolios
Arts<Arts@Crafts_&_Sewing<Arts@Crafts_&_Sewing@Cases_&_Transport<Arts@Crafts_&_Sewing@Cases_&_Transport@Tool_&_Sketch_Boxes
Arts<Arts@Crafts_&_Sewing<Arts@Crafts_&_Sewing@Craft_Supplies
Arts<Arts@Crafts_&_Sewing<Arts@Crafts_&_Sewing@Craft_Supplies<Arts@Crafts_&_Sewing@Craft_Supplies@Adhesives
Arts<Arts@Crafts_&_Sewing<Arts@Crafts_&_Sewing@Craft_Supplies<Arts@Crafts_&_Sewing@Craft_Supplies@Adhesives<Arts@Crafts_&_Sewing@Craft_Supplies@Adhesives@Adhesive_Sheets_&_Sprays
Arts<Arts@Crafts_&_Sewing<Arts@Crafts_&_Sewing@Craft_Supplies<Arts@Crafts_&_Sewing@Craft_Supplies@Adhesives<Arts@Crafts_&_Sewing@Craft_Supplies@Adhesives@Adhesive_Waxing
Arts<Arts@Crafts_&_Sewing<Arts@Crafts_&_Sewing@Craft_Supplies<Arts@Crafts_&_Sewing@Craft_Supplies@Adhesives<Arts@Crafts_&_Sewing@Craft_Supplies@Adhesives@Art_Glues_&_Pastes
Arts<Arts@Crafts_&_Sewing<Arts@Crafts_&_Sewing@Craft_Supplies<Arts@Crafts_&_Sewing@Craft_Supplies@Adhesives<Arts@Crafts_&_Sewing@Craft_Supplies@Adhesives@Arts_&_Crafts_Tape
Arts<Arts@Crafts_&_Sewing<Arts@Crafts_&_Sewing@Craft_Supplies<Arts@Crafts_&_Sewing@Craft_Supplies@Adhesives<Arts@Crafts_&_Sewing@Craft_Supplies@Adhesives@Fabric_Adhesives
Arts<Arts@Crafts_&_Sewing<Arts@Crafts_&_Sewing@Craft_Supplies<Arts@Crafts_&_Sewing@Craft_Supplies@Adhesives<Arts@Crafts_&_Sewing@Craft_Supplies@Adhesives@Mounting_Adhesive_Systems
Arts<Arts@Crafts_&_Sewing<Arts@Crafts_&_Sewing@Craft_Supplies<Arts@Crafts_&_Sewing@Craft_Supplies@Basket_Making
Arts<Arts@Crafts_&_Sewing<Arts@Crafts_&_Sewing@Craft_Supplies<Arts@Crafts_&_Sewing@Craft_Supplies@Basket_Making<Arts@Crafts_&_Sewing@Craft_Supplies@Basket_Making@Reed
Arts<Arts@Crafts_&_Sewing<Arts@Crafts_&_Sewing@Craft_Supplies<Arts@Crafts_&_Sewing@Craft_Supplies@Candle_Making
Arts<Arts@Crafts_&_Sewing<Arts@Crafts_&_Sewing@Craft_Supplies<Arts@Crafts_&_Sewing@Craft_Supplies@Candle_Making<Arts@Crafts_&_Sewing@Craft_Supplies@Candle_Making@Kits
Arts<Arts@Crafts_&_Sewing<Arts@Crafts_&_Sewing@Craft_Supplies<Arts@Crafts_&_Sewing@Craft_Supplies@Candle_Making<Arts@Crafts_&_Sewing@Craft_Supplies@Candle_Making@Scents
Arts<Arts@Crafts_&_Sewing<Arts@Crafts_&_Sewing@Craft_Supplies<Arts@Crafts_&_Sewing@Craft_Supplies@Candle_Making<Arts@Crafts_&_Sewing@Craft_Supplies@Candle_Making@Wax
Arts<Arts@Crafts_&_Sewing<Arts@Crafts_&_Sewing@Craft_Supplies<Arts@Crafts_&_Sewing@Craft_Supplies@Candle_Making<Arts@Crafts_&_Sewing@Craft_Supplies@Candle_Making@Wicks
Arts<Arts@Crafts_&_Sewing<Arts@Crafts_&_Sewing@Craft_Supplies<Arts@Crafts_&_Sewing@Craft_Supplies@Ceramics_&_Pottery
Arts<Arts@Crafts_&_Sewing<Arts@Crafts_&_Sewing@Craft_Supplies<Arts@Crafts_&_Sewing@Craft_Supplies@Ceramics_&_Pottery<Arts@Crafts_&_Sewing@Craft_Supplies@Ceramics_&_Pottery@Ceramic_&_Pottery_Tools
Arts<Arts@Crafts_&_Sewing<Arts@Crafts_&_Sewing@Craft_Supplies<Arts@Crafts_&_Sewing@Craft_Supplies@Ceramics_&_Pottery<Arts@Crafts_&_Sewing@Craft_Supplies@Ceramics_&_Pottery@Clay_Extruders
Arts<Arts@Crafts_&_Sewing<Arts@Crafts_&_Sewing@Craft_Supplies<Arts@Crafts_&_Sewing@Craft_Supplies@Ceramics_&_Pottery<Arts@Crafts_&_Sewing@Craft_Supplies@Ceramics_&_Pottery@Clay_Extruders<Arts@Crafts_&_Sewing@Craft_Supplies@Ceramics_&_Pottery@Clay_Extruders@Mixers_&_Presses
Arts<Arts@Crafts_&_Sewing<Arts@Crafts_&_Sewing@Craft_Supplies<Arts@Crafts_&_Sewing@Craft_Supplies@Ceramics_&_Pottery<Arts@Crafts_&_Sewing@Craft_Supplies@Ceramics_&_Pottery@Clays_&_Doughs
Arts<Arts@Crafts_&_Sewing<Arts@Crafts_&_Sewing@Craft_Supplies<Arts@Crafts_&_Sewing@Craft_Supplies@Ceramics_&_Pottery<Arts@Crafts_&_Sewing@Craft_Supplies@Ceramics_&_Pottery@Pottery_Wheels_&_Accessories
Arts<Arts@Crafts_&_Sewing<Arts@Crafts_&_Sewing@Craft_Supplies<Arts@Crafts_&_Sewing@Craft_Supplies@Cutting_Tools
Arts<Arts@Crafts_&_Sewing<Arts@Crafts_&_Sewing@Craft_Supplies<Arts@Crafts_&_Sewing@Craft_Supplies@Cutting_Tools<Arts@Crafts_&_Sewing@Craft_Supplies@Cutting_Tools@Art_Knives_&_Blades
Arts<Arts@Crafts_&_Sewing<Arts@Crafts_&_Sewing@Craft_Supplies<Arts@Crafts_&_Sewing@Craft_Supplies@Cutting_Tools<Arts@Crafts_&_Sewing@Craft_Supplies@Cutting_Tools@Craft_Shears
Arts<Arts@Crafts_&_Sewing<Arts@Crafts_&_Sewing@Craft_Supplies<Arts@Crafts_&_Sewing@Craft_Supplies@Cutting_Tools<Arts@Crafts_&_Sewing@Craft_Supplies@Cutting_Tools@Cutting_Rails_&_Safety_Edges
Arts<Arts@Crafts_&_Sewing<Arts@Crafts_&_Sewing@Craft_Supplies<Arts@Crafts_&_Sewing@Craft_Supplies@Cutting_Tools<Arts@Crafts_&_Sewing@Craft_Supplies@Cutting_Tools@Glass_Cutting_Tools
Arts<Arts@Crafts_&_Sewing<Arts@Crafts_&_Sewing@Craft_Supplies<Arts@Crafts_&_Sewing@Craft_Supplies@Cutting_Tools<Arts@Crafts_&_Sewing@Craft_Supplies@Cutting_Tools@Mat_Cutters_&_Blades
Arts<Arts@Crafts_&_Sewing<Arts@Crafts_&_Sewing@Craft_Supplies<Arts@Crafts_&_Sewing@Craft_Supplies@Cutting_Tools<Arts@Crafts_&_Sewing@Craft_Supplies@Cutting_Tools@Scissors
Arts<Arts@Crafts_&_Sewing<Arts@Crafts_&_Sewing@Craft_Supplies<Arts@Crafts_&_Sewing@Craft_Supplies@Cutting_Tools<Arts@Crafts_&_Sewing@Craft_Supplies@Cutting_Tools@Sharpening_Tools
Arts<Arts@Crafts_&_Sewing<Arts@Crafts_&_Sewing@Craft_Supplies<Arts@Crafts_&_Sewing@Craft_Supplies@Doll_Making
Arts<Arts@Crafts_&_Sewing<Arts@Crafts_&_Sewing@Craft_Supplies<Arts@Crafts_&_Sewing@Craft_Supplies@Floral_Arranging
Arts<Arts@Crafts_&_Sewing<Arts@Crafts_&_Sewing@Craft_Supplies<Arts@Crafts_&_Sewing@Craft_Supplies@Framing_Materials
Arts<Arts@Crafts_&_Sewing<Arts@Crafts_&_Sewing@Craft_Supplies<Arts@Crafts_&_Sewing@Craft_Supplies@Framing_Materials<Arts@Crafts_&_Sewing@Craft_Supplies@Framing_Materials@Frame_Molding
Arts<Arts@Crafts_&_Sewing<Arts@Crafts_&_Sewing@Craft_Supplies<Arts@Crafts_&_Sewing@Craft_Supplies@Framing_Materials<Arts@Crafts_&_Sewing@Craft_Supplies@Framing_Materials@Frame_Sections_&_Parts
Arts<Arts@Crafts_&_Sewing<Arts@Crafts_&_Sewing@Craft_Supplies<Arts@Crafts_&_Sewing@Craft_Supplies@Framing_Materials<Arts@Crafts_&_Sewing@Craft_Supplies@Framing_Materials@Framing_Tools
Arts<Arts@Crafts_&_Sewing<Arts@Crafts_&_Sewing@Craft_Supplies<Arts@Crafts_&_Sewing@Craft_Supplies@Framing_Materials<Arts@Crafts_&_Sewing@Craft_Supplies@Framing_Materials@Matting_&_Mounting_Materials
Arts<Arts@Crafts_&_Sewing<Arts@Crafts_&_Sewing@Craft_Supplies<Arts@Crafts_&_Sewing@Craft_Supplies@Framing_Materials<Arts@Crafts_&_Sewing@Craft_Supplies@Framing_Materials@Templates
Arts<Arts@Crafts_&_Sewing<Arts@Crafts_&_Sewing@Craft_Supplies<Arts@Crafts_&_Sewing@Craft_Supplies@Leathercraft
Arts<Arts@Crafts_&_Sewing<Arts@Crafts_&_Sewing@Craft_Supplies<Arts@Crafts_&_Sewing@Craft_Supplies@Leathercraft<Arts@Crafts_&_Sewing@Craft_Supplies@Leathercraft@Leather_Strips
Arts<Arts@Crafts_&_Sewing<Arts@Crafts_&_Sewing@Craft_Supplies<Arts@Crafts_&_Sewing@Craft_Supplies@Leathercraft<Arts@Crafts_&_Sewing@Craft_Supplies@Leathercraft@Leather_Strips<Arts@Crafts_&_Sewing@Craft_Supplies@Leathercraft@Leather_Strips@Shapes
Arts<Arts@Crafts_&_Sewing<Arts@Crafts_&_Sewing@Craft_Supplies<Arts@Crafts_&_Sewing@Craft_Supplies@Leathercraft<Arts@Crafts_&_Sewing@Craft_Supplies@Leathercraft@Leather_Strips<Arts@Crafts_&_Sewing@Craft_Supplies@Leathercraft@Leather_Strips@Shapes<Arts@Crafts_&_Sewing@Craft_Supplies@Leathercraft@Leather_Strips@Shapes@&_Scraps
Arts<Arts@Crafts_&_Sewing<Arts@Crafts_&_Sewing@Craft_Supplies<Arts@Crafts_&_Sewing@Craft_Supplies@Leathercraft<Arts@Crafts_&_Sewing@Craft_Supplies@Leathercraft@Leathercraft_Accessories
Arts<Arts@Crafts_&_Sewing<Arts@Crafts_&_Sewing@Craft_Supplies<Arts@Crafts_&_Sewing@Craft_Supplies@Leathercraft<Arts@Crafts_&_Sewing@Craft_Supplies@Leathercraft@Stamping_&_Punching
Arts<Arts@Crafts_&_Sewing<Arts@Crafts_&_Sewing@Craft_Supplies<Arts@Crafts_&_Sewing@Craft_Supplies@Mosaic_Making
Arts<Arts@Crafts_&_Sewing<Arts@Crafts_&_Sewing@Craft_Supplies<Arts@Crafts_&_Sewing@Craft_Supplies@Paper_&_Paper_Crafts
Arts<Arts@Crafts_&_Sewing<Arts@Crafts_&_Sewing@Craft_Supplies<Arts@Crafts_&_Sewing@Craft_Supplies@Paper_&_Paper_Crafts<Arts@Crafts_&_Sewing@Craft_Supplies@Paper_&_Paper_Crafts@Bookbinding
Arts<Arts@Crafts_&_Sewing<Arts@Crafts_&_Sewing@Craft_Supplies<Arts@Crafts_&_Sewing@Craft_Supplies@Paper_&_Paper_Crafts<Arts@Crafts_&_Sewing@Craft_Supplies@Paper_&_Paper_Crafts@Paper
Arts<Arts@Crafts_&_Sewing<Arts@Crafts_&_Sewing@Craft_Supplies<Arts@Crafts_&_Sewing@Craft_Supplies@Paper_&_Paper_Crafts<Arts@Crafts_&_Sewing@Craft_Supplies@Paper_&_Paper_Crafts@Paper<Arts@Crafts_&_Sewing@Craft_Supplies@Paper_&_Paper_Crafts@Paper@Art_Tissue_&_Crepe_Paper
Arts<Arts@Crafts_&_Sewing<Arts@Crafts_&_Sewing@Craft_Supplies<Arts@Crafts_&_Sewing@Craft_Supplies@Paper_&_Paper_Crafts<Arts@Crafts_&_Sewing@Craft_Supplies@Paper_&_Paper_Crafts@Paper<Arts@Crafts_&_Sewing@Craft_Supplies@Paper_&_Paper_Crafts@Paper@Card_Stock
Arts<Arts@Crafts_&_Sewing<Arts@Crafts_&_Sewing@Craft_Supplies<Arts@Crafts_&_Sewing@Craft_Supplies@Paper_&_Paper_Crafts<Arts@Crafts_&_Sewing@Craft_Supplies@Paper_&_Paper_Crafts@Paper<Arts@Crafts_&_Sewing@Craft_Supplies@Paper_&_Paper_Crafts@Paper@Construction_Paper
Arts<Arts@Crafts_&_Sewing<Arts@Crafts_&_Sewing@Craft_Supplies<Arts@Crafts_&_Sewing@Craft_Supplies@Paper_&_Paper_Crafts<Arts@Crafts_&_Sewing@Craft_Supplies@Paper_&_Paper_Crafts@Paper<Arts@Crafts_&_Sewing@Craft_Supplies@Paper_&_Paper_Crafts@Paper@Decorative_Paper
Arts<Arts@Crafts_&_Sewing<Arts@Crafts_&_Sewing@Craft_Supplies<Arts@Crafts_&_Sewing@Craft_Supplies@Paper_&_Paper_Crafts<Arts@Crafts_&_Sewing@Craft_Supplies@Paper_&_Paper_Crafts@Paper<Arts@Crafts_&_Sewing@Craft_Supplies@Paper_&_Paper_Crafts@Paper@Drawing_Pads_&_Books
Arts<Arts@Crafts_&_Sewing<Arts@Crafts_&_Sewing@Craft_Supplies<Arts@Crafts_&_Sewing@Craft_Supplies@Paper_&_Paper_Crafts<Arts@Crafts_&_Sewing@Craft_Supplies@Paper_&_Paper_Crafts@Paper<Arts@Crafts_&_Sewing@Craft_Supplies@Paper_&_Paper_Crafts@Paper@Kraft_Paper
Arts<Arts@Crafts_&_Sewing<Arts@Crafts_&_Sewing@Craft_Supplies<Arts@Crafts_&_Sewing@Craft_Supplies@Paper_&_Paper_Crafts<Arts@Crafts_&_Sewing@Craft_Supplies@Paper_&_Paper_Crafts@Paper<Arts@Crafts_&_Sewing@Craft_Supplies@Paper_&_Paper_Crafts@Paper@Multimedia_Surfaces
Arts<Arts@Crafts_&_Sewing<Arts@Crafts_&_Sewing@Craft_Supplies<Arts@Crafts_&_Sewing@Craft_Supplies@Paper_&_Paper_Crafts<Arts@Crafts_&_Sewing@Craft_Supplies@Paper_&_Paper_Crafts@Paper<Arts@Crafts_&_Sewing@Craft_Supplies@Paper_&_Paper_Crafts@Paper@Origami_Paper
Arts<Arts@Crafts_&_Sewing<Arts@Crafts_&_Sewing@Craft_Supplies<Arts@Crafts_&_Sewing@Craft_Supplies@Paper_&_Paper_Crafts<Arts@Crafts_&_Sewing@Craft_Supplies@Paper_&_Paper_Crafts@Paper<Arts@Crafts_&_Sewing@Craft_Supplies@Paper_&_Paper_Crafts@Paper@Parchment
Arts<Arts@Crafts_&_Sewing<Arts@Crafts_&_Sewing@Craft_Supplies<Arts@Crafts_&_Sewing@Craft_Supplies@Paper_&_Paper_Crafts<Arts@Crafts_&_Sewing@Craft_Supplies@Paper_&_Paper_Crafts@Paper<Arts@Crafts_&_Sewing@Craft_Supplies@Paper_&_Paper_Crafts@Paper@Photo_Enhanced_Paper
Arts<Arts@Crafts_&_Sewing<Arts@Crafts_&_Sewing@Craft_Supplies<Arts@Crafts_&_Sewing@Craft_Supplies@Paper_&_Paper_Crafts<Arts@Crafts_&_Sewing@Craft_Supplies@Paper_&_Paper_Crafts@Paper<Arts@Crafts_&_Sewing@Craft_Supplies@Paper_&_Paper_Crafts@Paper@Printmaking_Paper
Arts<Arts@Crafts_&_Sewing<Arts@Crafts_&_Sewing@Craft_Supplies<Arts@Crafts_&_Sewing@Craft_Supplies@Paper_&_Paper_Crafts<Arts@Crafts_&_Sewing@Craft_Supplies@Paper_&_Paper_Crafts@Paper<Arts@Crafts_&_Sewing@Craft_Supplies@Paper_&_Paper_Crafts@Paper@Roll_Paper
Arts<Arts@Crafts_&_Sewing<Arts@Crafts_&_Sewing@Craft_Supplies<Arts@Crafts_&_Sewing@Craft_Supplies@Paper_&_Paper_Crafts<Arts@Crafts_&_Sewing@Craft_Supplies@Paper_&_Paper_Crafts@Paper<Arts@Crafts_&_Sewing@Craft_Supplies@Paper_&_Paper_Crafts@Paper@Transfer_Paper
Arts<Arts@Crafts_&_Sewing<Arts@Crafts_&_Sewing@Craft_Supplies<Arts@Crafts_&_Sewing@Craft_Supplies@Paper_&_Paper_Crafts<Arts@Crafts_&_Sewing@Craft_Supplies@Paper_&_Paper_Crafts@Papermaking
Arts<Arts@Crafts_&_Sewing<Arts@Crafts_&_Sewing@Craft_Supplies<Arts@Crafts_&_Sewing@Craft_Supplies@Paper_&_Paper_Crafts<Arts@Crafts_&_Sewing@Craft_Supplies@Paper_&_Paper_Crafts@Papier-M__Toys_&_Games
Arts<Arts@Crafts_&_Sewing<Arts@Crafts_&_Sewing@Craft_Supplies<Arts@Crafts_&_Sewing@Craft_Supplies@Paper_&_Paper_Crafts<Arts@Crafts_&_Sewing@Craft_Supplies@Paper_&_Paper_Crafts@Papier-M__Toys_&_Games<Arts@Crafts_&_Sewing@Craft_Supplies@Paper_&_Paper_Crafts@Papier-M__Toys_&_Games@Learning_&_Education
Arts<Arts@Crafts_&_Sewing<Arts@Crafts_&_Sewing@Craft_Supplies<Arts@Crafts_&_Sewing@Craft_Supplies@Paper_&_Paper_Crafts<Arts@Crafts_&_Sewing@Craft_Supplies@Paper_&_Paper_Crafts@Punches
Arts<Arts@Crafts_&_Sewing<Arts@Crafts_&_Sewing@Craft_Supplies<Arts@Crafts_&_Sewing@Craft_Supplies@Paper_&_Paper_Crafts<Arts@Crafts_&_Sewing@Craft_Supplies@Paper_&_Paper_Crafts@Templates_&_Stencils
Arts<Arts@Crafts_&_Sewing<Arts@Crafts_&_Sewing@Craft_Supplies<Arts@Crafts_&_Sewing@Craft_Supplies@Purse_Making
Arts<Arts@Crafts_&_Sewing<Arts@Crafts_&_Sewing@Craft_Supplies<Arts@Crafts_&_Sewing@Craft_Supplies@Rug_Making_&_Latch_Hook
Arts<Arts@Crafts_&_Sewing<Arts@Crafts_&_Sewing@Craft_Supplies<Arts@Crafts_&_Sewing@Craft_Supplies@Rug_Making_&_Latch_Hook<Arts@Crafts_&_Sewing@Craft_Supplies@Rug_Making_&_Latch_Hook@Latch_Hook_Kits
Arts<Arts@Crafts_&_Sewing<Arts@Crafts_&_Sewing@Craft_Supplies<Arts@Crafts_&_Sewing@Craft_Supplies@Rug_Making_&_Latch_Hook<Arts@Crafts_&_Sewing@Craft_Supplies@Rug_Making_&_Latch_Hook@Latch_Hook_Supplies
Arts<Arts@Crafts_&_Sewing<Arts@Crafts_&_Sewing@Craft_Supplies<Arts@Crafts_&_Sewing@Craft_Supplies@Rug_Making_&_Latch_Hook<Arts@Crafts_&_Sewing@Craft_Supplies@Rug_Making_&_Latch_Hook@Rug_Making_Kits
Arts<Arts@Crafts_&_Sewing<Arts@Crafts_&_Sewing@Craft_Supplies<Arts@Crafts_&_Sewing@Craft_Supplies@Rug_Making_&_Latch_Hook<Arts@Crafts_&_Sewing@Craft_Supplies@Rug_Making_&_Latch_Hook@Rug_Making_Supplies
Arts<Arts@Crafts_&_Sewing<Arts@Crafts_&_Sewing@Craft_Supplies<Arts@Crafts_&_Sewing@Craft_Supplies@Scratchboard_Art
Arts<Arts@Crafts_&_Sewing<Arts@Crafts_&_Sewing@Craft_Supplies<Arts@Crafts_&_Sewing@Craft_Supplies@Sculpture_Supplies
Arts<Arts@Crafts_&_Sewing<Arts@Crafts_&_Sewing@Craft_Supplies<Arts@Crafts_&_Sewing@Craft_Supplies@Sculpture_Supplies<Arts@Crafts_&_Sewing@Craft_Supplies@Sculpture_Supplies@Modeling_Compounds
Arts<Arts@Crafts_&_Sewing<Arts@Crafts_&_Sewing@Craft_Supplies<Arts@Crafts_&_Sewing@Craft_Supplies@Sculpture_Supplies<Arts@Crafts_&_Sewing@Craft_Supplies@Sculpture_Supplies@Modeling_Tools
Arts<Arts@Crafts_&_Sewing<Arts@Crafts_&_Sewing@Craft_Supplies<Arts@Crafts_&_Sewing@Craft_Supplies@Sculpture_Supplies<Arts@Crafts_&_Sewing@Craft_Supplies@Sculpture_Supplies@Molding_&_Casting
Arts<Arts@Crafts_&_Sewing<Arts@Crafts_&_Sewing@Craft_Supplies<Arts@Crafts_&_Sewing@Craft_Supplies@Soap_Making
Arts<Arts@Crafts_&_Sewing<Arts@Crafts_&_Sewing@Craft_Supplies<Arts@Crafts_&_Sewing@Craft_Supplies@Soap_Making<Arts@Crafts_&_Sewing@Craft_Supplies@Soap_Making@Molds
Arts<Arts@Crafts_&_Sewing<Arts@Crafts_&_Sewing@Craft_Supplies<Arts@Crafts_&_Sewing@Craft_Supplies@Soap_Making<Arts@Crafts_&_Sewing@Craft_Supplies@Soap_Making@Scents
Arts<Arts@Crafts_&_Sewing<Arts@Crafts_&_Sewing@Craft_Supplies<Arts@Crafts_&_Sewing@Craft_Supplies@Stained_Glass_Making
Arts<Arts@Crafts_&_Sewing<Arts@Crafts_&_Sewing@Craft_Supplies<Arts@Crafts_&_Sewing@Craft_Supplies@Weaving
Arts<Arts@Crafts_&_Sewing<Arts@Crafts_&_Sewing@Craft_Supplies<Arts@Crafts_&_Sewing@Craft_Supplies@Weaving<Arts@Crafts_&_Sewing@Craft_Supplies@Weaving@Ball_Winders
Arts<Arts@Crafts_&_Sewing<Arts@Crafts_&_Sewing@Craft_Supplies<Arts@Crafts_&_Sewing@Craft_Supplies@Weaving<Arts@Crafts_&_Sewing@Craft_Supplies@Weaving@Weaving_Looms
Arts<Arts@Crafts_&_Sewing<Arts@Crafts_&_Sewing@Craft_Supplies<Arts@Crafts_&_Sewing@Craft_Supplies@Woodcrafts
Arts<Arts@Crafts_&_Sewing<Arts@Crafts_&_Sewing@Craft_Supplies<Arts@Crafts_&_Sewing@Craft_Supplies@Woodcrafts<Arts@Crafts_&_Sewing@Craft_Supplies@Woodcrafts@Unfinished_Wood
Arts<Arts@Crafts_&_Sewing<Arts@Crafts_&_Sewing@Craft_Supplies<Arts@Crafts_&_Sewing@Craft_Supplies@Woodcrafts<Arts@Crafts_&_Sewing@Craft_Supplies@Woodcrafts@Wood_Burning_Tools
Arts<Arts@Crafts_&_Sewing<Arts@Crafts_&_Sewing@Fabric
Arts<Arts@Crafts_&_Sewing<Arts@Crafts_&_Sewing@Fabric_Care
Arts<Arts@Crafts_&_Sewing<Arts@Crafts_&_Sewing@Fabric_Painting_&_Dyeing
Arts<Arts@Crafts_&_Sewing<Arts@Crafts_&_Sewing@Fabric_Painting_&_Dyeing<Arts@Crafts_&_Sewing@Fabric_Painting_&_Dyeing@Dyes
Arts<Arts@Crafts_&_Sewing<Arts@Crafts_&_Sewing@Fabric_Painting_&_Dyeing<Arts@Crafts_&_Sewing@Fabric_Painting_&_Dyeing@Fabric_&_Textile_Paints
Arts<Arts@Crafts_&_Sewing<Arts@Crafts_&_Sewing@Fabric_Painting_&_Dyeing<Arts@Crafts_&_Sewing@Fabric_Painting_&_Dyeing@Fabric_Decorating_Kits
Arts<Arts@Crafts_&_Sewing<Arts@Crafts_&_Sewing@Free_One-Day_Shipping_in_Arts
Arts<Arts@Crafts_&_Sewing<Arts@Crafts_&_Sewing@Free_One-Day_Shipping_in_Arts<Arts@Crafts_&_Sewing@Free_One-Day_Shipping_in_Arts@Crafts_&_Sewing
Arts<Arts@Crafts_&_Sewing<Arts@Crafts_&_Sewing@Furniture_&_Accessories
Arts<Arts@Crafts_&_Sewing<Arts@Crafts_&_Sewing@Furniture_&_Accessories<Arts@Crafts_&_Sewing@Furniture_&_Accessories@Drawing_Tables_&_Boards
Arts<Arts@Crafts_&_Sewing<Arts@Crafts_&_Sewing@Furniture_&_Accessories<Arts@Crafts_&_Sewing@Furniture_&_Accessories@Drying_&_Print_Racks
Arts<Arts@Crafts_&_Sewing<Arts@Crafts_&_Sewing@Furniture_&_Accessories<Arts@Crafts_&_Sewing@Furniture_&_Accessories@Easels
Arts<Arts@Crafts_&_Sewing<Arts@Crafts_&_Sewing@Furniture_&_Accessories<Arts@Crafts_&_Sewing@Furniture_&_Accessories@Lighting
Arts<Arts@Crafts_&_Sewing<Arts@Crafts_&_Sewing@Furniture_&_Accessories<Arts@Crafts_&_Sewing@Furniture_&_Accessories@Sewing_Room_Furniture
Arts<Arts@Crafts_&_Sewing<Arts@Crafts_&_Sewing@Knitting_&_Crochet
Arts<Arts@Crafts_&_Sewing<Arts@Crafts_&_Sewing@Knitting_&_Crochet<Arts@Crafts_&_Sewing@Knitting_&_Crochet@Crochet_Hooks
Arts<Arts@Crafts_&_Sewing<Arts@Crafts_&_Sewing@Knitting_&_Crochet<Arts@Crafts_&_Sewing@Knitting_&_Crochet@Crochet_Kits
Arts<Arts@Crafts_&_Sewing<Arts@Crafts_&_Sewing@Knitting_&_Crochet<Arts@Crafts_&_Sewing@Knitting_&_Crochet@Knitting_&_Crochet_Notions
Arts<Arts@Crafts_&_Sewing<Arts@Crafts_&_Sewing@Knitting_&_Crochet<Arts@Crafts_&_Sewing@Knitting_&_Crochet@Knitting_Kits
Arts<Arts@Crafts_&_Sewing<Arts@Crafts_&_Sewing@Knitting_&_Crochet<Arts@Crafts_&_Sewing@Knitting_&_Crochet@Knitting_Needles
Arts<Arts@Crafts_&_Sewing<Arts@Crafts_&_Sewing@Needlework
Arts<Arts@Crafts_&_Sewing<Arts@Crafts_&_Sewing@Needlework<Arts@Crafts_&_Sewing@Needlework@Cross-Stitch
Arts<Arts@Crafts_&_Sewing<Arts@Crafts_&_Sewing@Needlework<Arts@Crafts_&_Sewing@Needlework@Cross-Stitch<Arts@Crafts_&_Sewing@Needlework@Cross-Stitch@Aida_Cloth
Arts<Arts@Crafts_&_Sewing<Arts@Crafts_&_Sewing@Needlework<Arts@Crafts_&_Sewing@Needlework@Cross-Stitch<Arts@Crafts_&_Sewing@Needlework@Cross-Stitch@Counted_Kits
Arts<Arts@Crafts_&_Sewing<Arts@Crafts_&_Sewing@Needlework<Arts@Crafts_&_Sewing@Needlework@Cross-Stitch<Arts@Crafts_&_Sewing@Needlework@Cross-Stitch@Stamped_Kits
Arts<Arts@Crafts_&_Sewing<Arts@Crafts_&_Sewing@Needlework<Arts@Crafts_&_Sewing@Needlework@Embroidery
Arts<Arts@Crafts_&_Sewing<Arts@Crafts_&_Sewing@Needlework<Arts@Crafts_&_Sewing@Needlework@Embroidery<Arts@Crafts_&_Sewing@Needlework@Embroidery@Hoops
Arts<Arts@Crafts_&_Sewing<Arts@Crafts_&_Sewing@Needlework<Arts@Crafts_&_Sewing@Needlework@Needlepoint
Arts<Arts@Crafts_&_Sewing<Arts@Crafts_&_Sewing@Needlework<Arts@Crafts_&_Sewing@Needlework@Needlepoint<Arts@Crafts_&_Sewing@Needlework@Needlepoint@Kits
Arts<Arts@Crafts_&_Sewing<Arts@Crafts_&_Sewing@Needlework<Arts@Crafts_&_Sewing@Needlework@Needlepoint<Arts@Crafts_&_Sewing@Needlework@Needlepoint@Supplies
Arts<Arts@Crafts_&_Sewing<Arts@Crafts_&_Sewing@Needlework<Arts@Crafts_&_Sewing@Needlework@Quilting
Arts<Arts@Crafts_&_Sewing<Arts@Crafts_&_Sewing@Needlework<Arts@Crafts_&_Sewing@Needlework@Quilting<Arts@Crafts_&_Sewing@Needlework@Quilting@Batting
Arts<Arts@Crafts_&_Sewing<Arts@Crafts_&_Sewing@Needlework<Arts@Crafts_&_Sewing@Needlework@Quilting<Arts@Crafts_&_Sewing@Needlework@Quilting@Cutting_Mats
Arts<Arts@Crafts_&_Sewing<Arts@Crafts_&_Sewing@Needlework<Arts@Crafts_&_Sewing@Needlework@Quilting<Arts@Crafts_&_Sewing@Needlework@Quilting@Frames
Arts<Arts@Crafts_&_Sewing<Arts@Crafts_&_Sewing@Needlework<Arts@Crafts_&_Sewing@Needlework@Quilting<Arts@Crafts_&_Sewing@Needlework@Quilting@Hoops
Arts<Arts@Crafts_&_Sewing<Arts@Crafts_&_Sewing@Needlework<Arts@Crafts_&_Sewing@Needlework@Quilting<Arts@Crafts_&_Sewing@Needlework@Quilting@Notions
Arts<Arts@Crafts_&_Sewing<Arts@Crafts_&_Sewing@Needlework<Arts@Crafts_&_Sewing@Needlework@Quilting<Arts@Crafts_&_Sewing@Needlework@Quilting@Pre-Cut_Quilt_Squares
Arts<Arts@Crafts_&_Sewing<Arts@Crafts_&_Sewing@Needlework<Arts@Crafts_&_Sewing@Needlework@Quilting<Arts@Crafts_&_Sewing@Needlework@Quilting@Quilting_Fabric_Assortments
Arts<Arts@Crafts_&_Sewing<Arts@Crafts_&_Sewing@Needlework<Arts@Crafts_&_Sewing@Needlework@Quilting<Arts@Crafts_&_Sewing@Needlework@Quilting@Rotary_Cutters
Arts<Arts@Crafts_&_Sewing<Arts@Crafts_&_Sewing@Needlework<Arts@Crafts_&_Sewing@Needlework@Quilting<Arts@Crafts_&_Sewing@Needlework@Quilting@Rulers_&_Ruler_Racks
Arts<Arts@Crafts_&_Sewing<Arts@Crafts_&_Sewing@Needlework<Arts@Crafts_&_Sewing@Needlework@Quilting<Arts@Crafts_&_Sewing@Needlework@Quilting@Stencils_&_Templates
Arts<Arts@Crafts_&_Sewing<Arts@Crafts_&_Sewing@Organization_&_Storage
Arts<Arts@Crafts_&_Sewing<Arts@Crafts_&_Sewing@Organization_&_Storage<Arts@Crafts_&_Sewing@Organization_&_Storage@Art_Supplies_Storage
Arts<Arts@Crafts_&_Sewing<Arts@Crafts_&_Sewing@Organization_&_Storage<Arts@Crafts_&_Sewing@Organization_&_Storage@Art_Supplies_Storage<Arts@Crafts_&_Sewing@Organization_&_Storage@Art_Supplies_Storage@Art_Media_Storage_Containers
Arts<Arts@Crafts_&_Sewing<Arts@Crafts_&_Sewing@Organization_&_Storage<Arts@Crafts_&_Sewing@Organization_&_Storage@Art_Supplies_Storage<Arts@Crafts_&_Sewing@Organization_&_Storage@Art_Supplies_Storage@Art_Storage_Cabinets
Arts<Arts@Crafts_&_Sewing<Arts@Crafts_&_Sewing@Organization_&_Storage<Arts@Crafts_&_Sewing@Organization_&_Storage@Art_Supplies_Storage<Arts@Crafts_&_Sewing@Organization_&_Storage@Art_Supplies_Storage@Paint_Brush_Organizers_&_Holders
Arts<Arts@Crafts_&_Sewing<Arts@Crafts_&_Sewing@Organization_&_Storage<Arts@Crafts_&_Sewing@Organization_&_Storage@Craft_Supplies_Storage
Arts<Arts@Crafts_&_Sewing<Arts@Crafts_&_Sewing@Organization_&_Storage<Arts@Crafts_&_Sewing@Organization_&_Storage@Craft_Supplies_Storage<Arts@Crafts_&_Sewing@Organization_&_Storage@Craft_Supplies_Storage@Embroidery_Storage
Arts<Arts@Crafts_&_Sewing<Arts@Crafts_&_Sewing@Organization_&_Storage<Arts@Crafts_&_Sewing@Organization_&_Storage@Craft_Supplies_Storage<Arts@Crafts_&_Sewing@Organization_&_Storage@Craft_Supplies_Storage@Quilting_Storage
Arts<Arts@Crafts_&_Sewing<Arts@Crafts_&_Sewing@Organization_&_Storage<Arts@Crafts_&_Sewing@Organization_&_Storage@Craft_Supplies_Storage<Arts@Crafts_&_Sewing@Organization_&_Storage@Craft_Supplies_Storage@Scrapbooking_Storage
Arts<Arts@Crafts_&_Sewing<Arts@Crafts_&_Sewing@Organization_&_Storage<Arts@Crafts_&_Sewing@Organization_&_Storage@Craft_Supplies_Storage<Arts@Crafts_&_Sewing@Organization_&_Storage@Craft_Supplies_Storage@Sewing_Storage
Arts<Arts@Crafts_&_Sewing<Arts@Crafts_&_Sewing@Photography
Arts<Arts@Crafts_&_Sewing<Arts@Crafts_&_Sewing@Photography<Arts@Crafts_&_Sewing@Photography@Photo_Coloring
Arts<Arts@Crafts_&_Sewing<Arts@Crafts_&_Sewing@Printmaking
Arts<Arts@Crafts_&_Sewing<Arts@Crafts_&_Sewing@Printmaking<Arts@Crafts_&_Sewing@Printmaking@Embossing
Arts<Arts@Crafts_&_Sewing<Arts@Crafts_&_Sewing@Printmaking<Arts@Crafts_&_Sewing@Printmaking@Embossing<Arts@Crafts_&_Sewing@Printmaking@Embossing@Accessories
Arts<Arts@Crafts_&_Sewing<Arts@Crafts_&_Sewing@Printmaking<Arts@Crafts_&_Sewing@Printmaking@Embossing<Arts@Crafts_&_Sewing@Printmaking@Embossing@Embossers
Arts<Arts@Crafts_&_Sewing<Arts@Crafts_&_Sewing@Printmaking<Arts@Crafts_&_Sewing@Printmaking@Etching_&_Lithography_Materials
Arts<Arts@Crafts_&_Sewing<Arts@Crafts_&_Sewing@Printmaking<Arts@Crafts_&_Sewing@Printmaking@Etching_&_Lithography_Materials<Arts@Crafts_&_Sewing@Printmaking@Etching_&_Lithography_Materials@Accessories
Arts<Arts@Crafts_&_Sewing<Arts@Crafts_&_Sewing@Printmaking<Arts@Crafts_&_Sewing@Printmaking@Etching_&_Lithography_Materials<Arts@Crafts_&_Sewing@Printmaking@Etching_&_Lithography_Materials@Etching_Tools
Arts<Arts@Crafts_&_Sewing<Arts@Crafts_&_Sewing@Printmaking<Arts@Crafts_&_Sewing@Printmaking@Printing_Presses_&_Accessories
Arts<Arts@Crafts_&_Sewing<Arts@Crafts_&_Sewing@Printmaking<Arts@Crafts_&_Sewing@Printmaking@Printmaking_Inks
Arts<Arts@Crafts_&_Sewing<Arts@Crafts_&_Sewing@Printmaking<Arts@Crafts_&_Sewing@Printmaking@Relief_Printing_Materials
Arts<Arts@Crafts_&_Sewing<Arts@Crafts_&_Sewing@Printmaking<Arts@Crafts_&_Sewing@Printmaking@Relief_Printing_Materials<Arts@Crafts_&_Sewing@Printmaking@Relief_Printing_Materials@Brayers
Arts<Arts@Crafts_&_Sewing<Arts@Crafts_&_Sewing@Printmaking<Arts@Crafts_&_Sewing@Printmaking@Relief_Printing_Materials<Arts@Crafts_&_Sewing@Printmaking@Relief_Printing_Materials@Printing_Linoleum
Arts<Arts@Crafts_&_Sewing<Arts@Crafts_&_Sewing@Printmaking<Arts@Crafts_&_Sewing@Printmaking@Screen_Printing
Arts<Arts@Crafts_&_Sewing<Arts@Crafts_&_Sewing@Printmaking<Arts@Crafts_&_Sewing@Printmaking@Screen_Printing<Arts@Crafts_&_Sewing@Printmaking@Screen_Printing@Accessories
Arts<Arts@Crafts_&_Sewing<Arts@Crafts_&_Sewing@Printmaking<Arts@Crafts_&_Sewing@Printmaking@Screen_Printing<Arts@Crafts_&_Sewing@Printmaking@Screen_Printing@Fabric_&_Film
Arts<Arts@Crafts_&_Sewing<Arts@Crafts_&_Sewing@Printmaking<Arts@Crafts_&_Sewing@Printmaking@Screen_Printing<Arts@Crafts_&_Sewing@Printmaking@Screen_Printing@Film_Cutting_Tools
Arts<Arts@Crafts_&_Sewing<Arts@Crafts_&_Sewing@Printmaking<Arts@Crafts_&_Sewing@Printmaking@Screen_Printing<Arts@Crafts_&_Sewing@Printmaking@Screen_Printing@Screen_Printing_Kits
Arts<Arts@Crafts_&_Sewing<Arts@Crafts_&_Sewing@Provo_Craft
Arts<Arts@Crafts_&_Sewing<Arts@Crafts_&_Sewing@Provo_Craft<Arts@Crafts_&_Sewing@Provo_Craft@Accessories
Arts<Arts@Crafts_&_Sewing<Arts@Crafts_&_Sewing@Provo_Craft<Arts@Crafts_&_Sewing@Provo_Craft@Lines
Arts<Arts@Crafts_&_Sewing<Arts@Crafts_&_Sewing@Provo_Craft<Arts@Crafts_&_Sewing@Provo_Craft@Lines<Arts@Crafts_&_Sewing@Provo_Craft@Lines@Cricut
Arts<Arts@Crafts_&_Sewing<Arts@Crafts_&_Sewing@Provo_Craft<Arts@Crafts_&_Sewing@Provo_Craft@Lines<Arts@Crafts_&_Sewing@Provo_Craft@Lines@Cricut<Arts@Crafts_&_Sewing@Provo_Craft@Lines@Cricut@Accessories
Arts<Arts@Crafts_&_Sewing<Arts@Crafts_&_Sewing@Provo_Craft<Arts@Crafts_&_Sewing@Provo_Craft@Lines<Arts@Crafts_&_Sewing@Provo_Craft@Lines@Cricut<Arts@Crafts_&_Sewing@Provo_Craft@Lines@Cricut@All_Cricut
Arts<Arts@Crafts_&_Sewing<Arts@Crafts_&_Sewing@Provo_Craft<Arts@Crafts_&_Sewing@Provo_Craft@Lines<Arts@Crafts_&_Sewing@Provo_Craft@Lines@Cricut<Arts@Crafts_&_Sewing@Provo_Craft@Lines@Cricut@Cartridges
Arts<Arts@Crafts_&_Sewing<Arts@Crafts_&_Sewing@Provo_Craft<Arts@Crafts_&_Sewing@Provo_Craft@Lines<Arts@Crafts_&_Sewing@Provo_Craft@Lines@Cuttlebug
Arts<Arts@Crafts_&_Sewing<Arts@Crafts_&_Sewing@Provo_Craft<Arts@Crafts_&_Sewing@Provo_Craft@Lines<Arts@Crafts_&_Sewing@Provo_Craft@Lines@Cuttlebug<Arts@Crafts_&_Sewing@Provo_Craft@Lines@Cuttlebug@All_Cuttlebug
Arts<Arts@Crafts_&_Sewing<Arts@Crafts_&_Sewing@Provo_Craft<Arts@Crafts_&_Sewing@Provo_Craft@Lines<Arts@Crafts_&_Sewing@Provo_Craft@Lines@Cuttlebug<Arts@Crafts_&_Sewing@Provo_Craft@Lines@Cuttlebug@Dies
Arts<Arts@Crafts_&_Sewing<Arts@Crafts_&_Sewing@Safety_&_Cleaning
Arts<Arts@Crafts_&_Sewing<Arts@Crafts_&_Sewing@Safety_&_Cleaning<Arts@Crafts_&_Sewing@Safety_&_Cleaning@Adhesive_Removers
Arts<Arts@Crafts_&_Sewing<Arts@Crafts_&_Sewing@Safety_&_Cleaning<Arts@Crafts_&_Sewing@Safety_&_Cleaning@Art_Tool_Cleaners
Arts<Arts@Crafts_&_Sewing<Arts@Crafts_&_Sewing@Safety_&_Cleaning<Arts@Crafts_&_Sewing@Safety_&_Cleaning@Artist's_Soap_&_Protective_Hand_Cream
Arts<Arts@Crafts_&_Sewing<Arts@Crafts_&_Sewing@Safety_&_Cleaning<Arts@Crafts_&_Sewing@Safety_&_Cleaning@Dust_Control_Equipment
Arts<Arts@Crafts_&_Sewing<Arts@Crafts_&_Sewing@Safety_&_Cleaning<Arts@Crafts_&_Sewing@Safety_&_Cleaning@Protective_Clothing_&_Gear
Arts<Arts@Crafts_&_Sewing<Arts@Crafts_&_Sewing@Safety_&_Cleaning<Arts@Crafts_&_Sewing@Safety_&_Cleaning@Spray_Booths
Arts<Arts@Crafts_&_Sewing<Arts@Crafts_&_Sewing@Scrapbooking
Arts<Arts@Crafts_&_Sewing<Arts@Crafts_&_Sewing@Scrapbooking<Arts@Crafts_&_Sewing@Scrapbooking@Albums_&_Refills
Arts<Arts@Crafts_&_Sewing<Arts@Crafts_&_Sewing@Scrapbooking<Arts@Crafts_&_Sewing@Scrapbooking@Die-Cuts_&_Die-Cut_Machines
Arts<Arts@Crafts_&_Sewing<Arts@Crafts_&_Sewing@Scrapbooking<Arts@Crafts_&_Sewing@Scrapbooking@Die-Cuts_&_Die-Cut_Machines<Arts@Crafts_&_Sewing@Scrapbooking@Die-Cuts_&_Die-Cut_Machines@Die-Cut_Machines
Arts<Arts@Crafts_&_Sewing<Arts@Crafts_&_Sewing@Scrapbooking<Arts@Crafts_&_Sewing@Scrapbooking@Die-Cuts_&_Die-Cut_Machines<Arts@Crafts_&_Sewing@Scrapbooking@Die-Cuts_&_Die-Cut_Machines@Die-Cuts
Arts<Arts@Crafts_&_Sewing<Arts@Crafts_&_Sewing@Scrapbooking<Arts@Crafts_&_Sewing@Scrapbooking@Embellishments
Arts<Arts@Crafts_&_Sewing<Arts@Crafts_&_Sewing@Scrapbooking<Arts@Crafts_&_Sewing@Scrapbooking@Glue_Guns
Arts<Arts@Crafts_&_Sewing<Arts@Crafts_&_Sewing@Scrapbooking<Arts@Crafts_&_Sewing@Scrapbooking@Kits
Arts<Arts@Crafts_&_Sewing<Arts@Crafts_&_Sewing@Scrapbooking<Arts@Crafts_&_Sewing@Scrapbooking@Photo_Mounting_Corners
Arts<Arts@Crafts_&_Sewing<Arts@Crafts_&_Sewing@Scrapbooking<Arts@Crafts_&_Sewing@Scrapbooking@Quilling_Strips
Arts<Arts@Crafts_&_Sewing<Arts@Crafts_&_Sewing@Scrapbooking<Arts@Crafts_&_Sewing@Scrapbooking@Scrapbooking_Tools
Arts<Arts@Crafts_&_Sewing<Arts@Crafts_&_Sewing@Scrapbooking<Arts@Crafts_&_Sewing@Scrapbooking@Stamps_&_Ink_Pads
Arts<Arts@Crafts_&_Sewing<Arts@Crafts_&_Sewing@Scrapbooking<Arts@Crafts_&_Sewing@Scrapbooking@Stickers_&_Sticker_Machines
Arts<Arts@Crafts_&_Sewing<Arts@Crafts_&_Sewing@Scrapbooking<Arts@Crafts_&_Sewing@Scrapbooking@Texture_Plates
Arts<Arts@Crafts_&_Sewing<Arts@Crafts_&_Sewing@Sewing
Arts<Arts@Crafts_&_Sewing<Arts@Crafts_&_Sewing@Sewing<Arts@Crafts_&_Sewing@Sewing@Bobbins
Arts<Arts@Crafts_&_Sewing<Arts@Crafts_&_Sewing@Sewing<Arts@Crafts_&_Sewing@Sewing@Dress_Forms
Arts<Arts@Crafts_&_Sewing<Arts@Crafts_&_Sewing@Sewing<Arts@Crafts_&_Sewing@Sewing@Embroidery_Machines
Arts<Arts@Crafts_&_Sewing<Arts@Crafts_&_Sewing@Sewing<Arts@Crafts_&_Sewing@Sewing@Fasteners
Arts<Arts@Crafts_&_Sewing<Arts@Crafts_&_Sewing@Sewing<Arts@Crafts_&_Sewing@Sewing@Fasteners<Arts@Crafts_&_Sewing@Sewing@Fasteners@Buckles_&_Zippers
Arts<Arts@Crafts_&_Sewing<Arts@Crafts_&_Sewing@Sewing<Arts@Crafts_&_Sewing@Sewing@Fasteners<Arts@Crafts_&_Sewing@Sewing@Fasteners@Buttons_&_Snaps
Arts<Arts@Crafts_&_Sewing<Arts@Crafts_&_Sewing@Sewing<Arts@Crafts_&_Sewing@Sewing@Fasteners<Arts@Crafts_&_Sewing@Sewing@Fasteners@Interlocking_Tape
Arts<Arts@Crafts_&_Sewing<Arts@Crafts_&_Sewing@Sewing<Arts@Crafts_&_Sewing@Sewing@Fasteners<Arts@Crafts_&_Sewing@Sewing@Fasteners@Undergarment_Sewing
Arts<Arts@Crafts_&_Sewing<Arts@Crafts_&_Sewing@Sewing<Arts@Crafts_&_Sewing@Sewing@Hand_Needles
Arts<Arts@Crafts_&_Sewing<Arts@Crafts_&_Sewing@Sewing<Arts@Crafts_&_Sewing@Sewing@Machine_Needles
Arts<Arts@Crafts_&_Sewing<Arts@Crafts_&_Sewing@Sewing<Arts@Crafts_&_Sewing@Sewing@Machine_Needles<Arts@Crafts_&_Sewing@Sewing@Machine_Needles@Sewing_Machine_Needles
Arts<Arts@Crafts_&_Sewing<Arts@Crafts_&_Sewing@Sewing<Arts@Crafts_&_Sewing@Sewing@Notions
Arts<Arts@Crafts_&_Sewing<Arts@Crafts_&_Sewing@Sewing<Arts@Crafts_&_Sewing@Sewing@Notions<Arts@Crafts_&_Sewing@Sewing@Notions@Bias_Tape
Arts<Arts@Crafts_&_Sewing<Arts@Crafts_&_Sewing@Sewing<Arts@Crafts_&_Sewing@Sewing@Notions<Arts@Crafts_&_Sewing@Sewing@Notions@Elastic
Arts<Arts@Crafts_&_Sewing<Arts@Crafts_&_Sewing@Sewing<Arts@Crafts_&_Sewing@Sewing@Notions<Arts@Crafts_&_Sewing@Sewing@Notions@Hem_Tape
Arts<Arts@Crafts_&_Sewing<Arts@Crafts_&_Sewing@Sewing<Arts@Crafts_&_Sewing@Sewing@Notions<Arts@Crafts_&_Sewing@Sewing@Notions@Interfacing
Arts<Arts@Crafts_&_Sewing<Arts@Crafts_&_Sewing@Sewing<Arts@Crafts_&_Sewing@Sewing@Notions<Arts@Crafts_&_Sewing@Sewing@Notions@Stabilizers
Arts<Arts@Crafts_&_Sewing<Arts@Crafts_&_Sewing@Sewing<Arts@Crafts_&_Sewing@Sewing@Pillow_Forms_&_Foam
Arts<Arts@Crafts_&_Sewing<Arts@Crafts_&_Sewing@Sewing<Arts@Crafts_&_Sewing@Sewing@Pins_&_Pincushions
Arts<Arts@Crafts_&_Sewing<Arts@Crafts_&_Sewing@Sewing<Arts@Crafts_&_Sewing@Sewing@Pins_&_Pincushions<Arts@Crafts_&_Sewing@Sewing@Pins_&_Pincushions@Pincushions
Arts<Arts@Crafts_&_Sewing<Arts@Crafts_&_Sewing@Sewing<Arts@Crafts_&_Sewing@Sewing@Pins_&_Pincushions<Arts@Crafts_&_Sewing@Sewing@Pins_&_Pincushions@Pins
Arts<Arts@Crafts_&_Sewing<Arts@Crafts_&_Sewing@Sewing<Arts@Crafts_&_Sewing@Sewing@Pins_&_Pincushions<Arts@Crafts_&_Sewing@Sewing@Pins_&_Pincushions@Pins<Arts@Crafts_&_Sewing@Sewing@Pins_&_Pincushions@Pins@Safety_Pins
Arts<Arts@Crafts_&_Sewing<Arts@Crafts_&_Sewing@Sewing<Arts@Crafts_&_Sewing@Sewing@Pins_&_Pincushions<Arts@Crafts_&_Sewing@Sewing@Pins_&_Pincushions@Pins<Arts@Crafts_&_Sewing@Sewing@Pins_&_Pincushions@Pins@Straight_Pins
Arts<Arts@Crafts_&_Sewing<Arts@Crafts_&_Sewing@Sewing<Arts@Crafts_&_Sewing@Sewing@Sergers
Arts<Arts@Crafts_&_Sewing<Arts@Crafts_&_Sewing@Sewing<Arts@Crafts_&_Sewing@Sewing@Sewing_Baskets
Arts<Arts@Crafts_&_Sewing<Arts@Crafts_&_Sewing@Sewing<Arts@Crafts_&_Sewing@Sewing@Sewing_Machine_Parts_&_Accessories
Arts<Arts@Crafts_&_Sewing<Arts@Crafts_&_Sewing@Sewing<Arts@Crafts_&_Sewing@Sewing@Sewing_Machine_Parts_&_Accessories<Arts@Crafts_&_Sewing@Sewing@Sewing_Machine_Parts_&_Accessories@Carrying_Cases
Arts<Arts@Crafts_&_Sewing<Arts@Crafts_&_Sewing@Sewing<Arts@Crafts_&_Sewing@Sewing@Sewing_Machine_Parts_&_Accessories<Arts@Crafts_&_Sewing@Sewing@Sewing_Machine_Parts_&_Accessories@Memory_Cards
Arts<Arts@Crafts_&_Sewing<Arts@Crafts_&_Sewing@Sewing<Arts@Crafts_&_Sewing@Sewing@Sewing_Machine_Parts_&_Accessories<Arts@Crafts_&_Sewing@Sewing@Sewing_Machine_Parts_&_Accessories@Parts
Arts<Arts@Crafts_&_Sewing<Arts@Crafts_&_Sewing@Sewing<Arts@Crafts_&_Sewing@Sewing@Sewing_Machine_Parts_&_Accessories<Arts@Crafts_&_Sewing@Sewing@Sewing_Machine_Parts_&_Accessories@Presser_Feet
Arts<Arts@Crafts_&_Sewing<Arts@Crafts_&_Sewing@Sewing<Arts@Crafts_&_Sewing@Sewing@Sewing_Machines
Arts<Arts@Crafts_&_Sewing<Arts@Crafts_&_Sewing@Sewing<Arts@Crafts_&_Sewing@Sewing@Sewing_Tools
Arts<Arts@Crafts_&_Sewing<Arts@Crafts_&_Sewing@Sewing<Arts@Crafts_&_Sewing@Sewing@Sewing_Tools<Arts@Crafts_&_Sewing@Sewing@Sewing_Tools@Fabric_Punches
Arts<Arts@Crafts_&_Sewing<Arts@Crafts_&_Sewing@Sewing<Arts@Crafts_&_Sewing@Sewing@Sewing_Tools<Arts@Crafts_&_Sewing@Sewing@Sewing_Tools@Marking_&_Tracing_Tools
Arts<Arts@Crafts_&_Sewing<Arts@Crafts_&_Sewing@Sewing<Arts@Crafts_&_Sewing@Sewing@Sewing_Tools<Arts@Crafts_&_Sewing@Sewing@Sewing_Tools@Patterns_&_Templates
Arts<Arts@Crafts_&_Sewing<Arts@Crafts_&_Sewing@Sewing<Arts@Crafts_&_Sewing@Sewing@Sewing_Tools<Arts@Crafts_&_Sewing@Sewing@Sewing_Tools@Pinking_Shears
Arts<Arts@Crafts_&_Sewing<Arts@Crafts_&_Sewing@Sewing<Arts@Crafts_&_Sewing@Sewing@Sewing_Tools<Arts@Crafts_&_Sewing@Sewing@Sewing_Tools@Seam_Rippers
Arts<Arts@Crafts_&_Sewing<Arts@Crafts_&_Sewing@Sewing<Arts@Crafts_&_Sewing@Sewing@Sewing_Tools<Arts@Crafts_&_Sewing@Sewing@Sewing_Tools@Sewing_Sets_&_Kits
Arts<Arts@Crafts_&_Sewing<Arts@Crafts_&_Sewing@Sewing<Arts@Crafts_&_Sewing@Sewing@Sewing_Tools<Arts@Crafts_&_Sewing@Sewing@Sewing_Tools@Tape_Measures_&_Rulers
Arts<Arts@Crafts_&_Sewing<Arts@Crafts_&_Sewing@Sewing<Arts@Crafts_&_Sewing@Sewing@Thimbles
Arts<Arts@Crafts_&_Sewing<Arts@Crafts_&_Sewing@Sewing<Arts@Crafts_&_Sewing@Sewing@Threaders
Arts<Arts@Crafts_&_Sewing<Arts@Crafts_&_Sewing@Sewing<Arts@Crafts_&_Sewing@Sewing@Trim_&_Embellishments
Arts<Arts@Crafts_&_Sewing<Arts@Crafts_&_Sewing@Sewing<Arts@Crafts_&_Sewing@Sewing@Trim_&_Embellishments<Arts@Crafts_&_Sewing@Sewing@Trim_&_Embellishments@Applique
Arts<Arts@Crafts_&_Sewing<Arts@Crafts_&_Sewing@Sewing<Arts@Crafts_&_Sewing@Sewing@Trim_&_Embellishments<Arts@Crafts_&_Sewing@Sewing@Trim_&_Embellishments@Lace
Arts<Arts@Crafts_&_Sewing<Arts@Crafts_&_Sewing@Sewing<Arts@Crafts_&_Sewing@Sewing@Trim_&_Embellishments<Arts@Crafts_&_Sewing@Sewing@Trim_&_Embellishments@Rhinestones_&_Sequins
Arts<Arts@Crafts_&_Sewing<Arts@Crafts_&_Sewing@Sewing<Arts@Crafts_&_Sewing@Sewing@Trim_&_Embellishments<Arts@Crafts_&_Sewing@Sewing@Trim_&_Embellishments@Ribbons
Arts<Arts@Crafts_&_Sewing<Arts@Crafts_&_Sewing@Sewing<Arts@Crafts_&_Sewing@Sewing@Trim_&_Embellishments<Arts@Crafts_&_Sewing@Sewing@Trim_&_Embellishments@Rick_Rack
Arts<Arts@Crafts_&_Sewing<Arts@Crafts_&_Sewing@Singer
Arts<Arts@Crafts_&_Sewing<Arts@Crafts_&_Sewing@Singer<Arts@Crafts_&_Sewing@Singer@Accessories
Arts<Arts@Crafts_&_Sewing<Arts@Crafts_&_Sewing@Singer<Arts@Crafts_&_Sewing@Singer@Accessories<Arts@Crafts_&_Sewing@Singer@Accessories@Dress_Forms
Arts<Arts@Crafts_&_Sewing<Arts@Crafts_&_Sewing@Singer<Arts@Crafts_&_Sewing@Singer@All_Singer
Arts<Arts@Crafts_&_Sewing<Arts@Crafts_&_Sewing@Singer<Arts@Crafts_&_Sewing@Singer@Features
Arts<Arts@Crafts_&_Sewing<Arts@Crafts_&_Sewing@Singer<Arts@Crafts_&_Sewing@Singer@Features<Arts@Crafts_&_Sewing@Singer@Features@Basic_Features
Arts<Arts@Crafts_&_Sewing<Arts@Crafts_&_Sewing@Singer<Arts@Crafts_&_Sewing@Singer@Floor_Care
Arts<Arts@Crafts_&_Sewing<Arts@Crafts_&_Sewing@Singer<Arts@Crafts_&_Sewing@Singer@Machines
Arts<Arts@Crafts_&_Sewing<Arts@Crafts_&_Sewing@Singer<Arts@Crafts_&_Sewing@Singer@Machines<Arts@Crafts_&_Sewing@Singer@Machines@Sergers
Arts<Arts@Crafts_&_Sewing<Arts@Crafts_&_Sewing@Singer<Arts@Crafts_&_Sewing@Singer@Project_Type
Arts<Arts@Crafts_&_Sewing<Arts@Crafts_&_Sewing@Singer<Arts@Crafts_&_Sewing@Singer@Project_Type<Arts@Crafts_&_Sewing@Singer@Project_Type@Fashion_Sewing
Arts<Arts@Crafts_&_Sewing<Arts@Crafts_&_Sewing@Singer<Arts@Crafts_&_Sewing@Singer@Project_Type<Arts@Crafts_&_Sewing@Singer@Project_Type@Home_Decor
Arts<Arts@Crafts_&_Sewing<Arts@Crafts_&_Sewing@Singer<Arts@Crafts_&_Sewing@Singer@Sewing_Accessories
Arts<Arts@Crafts_&_Sewing<Arts@Crafts_&_Sewing@Singer<Arts@Crafts_&_Sewing@Singer@Sewing_Machines
Arts<Arts@Crafts_&_Sewing<Arts@Crafts_&_Sewing@Thread
Arts<Arts@Crafts_&_Sewing<Arts@Crafts_&_Sewing@Thread<Arts@Crafts_&_Sewing@Thread@Embroidery
Arts<Arts@Crafts_&_Sewing<Arts@Crafts_&_Sewing@Thread<Arts@Crafts_&_Sewing@Thread@Quilting
Arts<Arts@Crafts_&_Sewing<Arts@Crafts_&_Sewing@Thread<Arts@Crafts_&_Sewing@Thread@Sewing
Arts<Arts@Crafts_&_Sewing<Arts@Crafts_&_Sewing@Xyron
Arts<Arts@Crafts_&_Sewing<Arts@Crafts_&_Sewing@Xyron<Arts@Crafts_&_Sewing@Xyron@Accessories
Arts<Arts@Crafts_&_Sewing<Arts@Crafts_&_Sewing@Xyron<Arts@Crafts_&_Sewing@Xyron@Adhesive_Solutions
Arts<Arts@Crafts_&_Sewing<Arts@Crafts_&_Sewing@Xyron<Arts@Crafts_&_Sewing@Xyron@Machines
Arts<Arts@Crafts_&_Sewing<Arts@Crafts_&_Sewing@Yarn
Automotive
Automotive<Automotive@Automotive_Enthusiast_Merchandise
Automotive<Automotive@Automotive_Enthusiast_Merchandise<Automotive@Automotive_Enthusiast_Merchandise@Apparel
Automotive<Automotive@Automotive_Enthusiast_Merchandise<Automotive@Automotive_Enthusiast_Merchandise@Home_&_Office
Automotive<Automotive@Automotive_Enthusiast_Merchandise<Automotive@Automotive_Enthusiast_Merchandise@Toys_&_Models
Automotive<Automotive@Automotive_Enthusiast_Merchandise<Automotive@Automotive_Enthusiast_Merchandise@Vehicle_Accessories
Automotive<Automotive@Car_Care
Automotive<Automotive@Car_Care<Automotive@Car_Care@Cleaning_Kits
Automotive<Automotive@Car_Care<Automotive@Car_Care@Exterior_Care
Automotive<Automotive@Car_Care<Automotive@Car_Care@Exterior_Care<Automotive@Car_Care@Exterior_Care@Car_Polishes_&_Waxes
Automotive<Automotive@Car_Care<Automotive@Car_Care@Exterior_Care<Automotive@Car_Care@Exterior_Care@Car_Polishes_&_Waxes<Automotive@Car_Care@Exterior_Care@Car_Polishes_&_Waxes@Chrome_&_Metal_Polishes
Automotive<Automotive@Car_Care<Automotive@Car_Care@Exterior_Care<Automotive@Car_Care@Exterior_Care@Car_Polishes_&_Waxes<Automotive@Car_Care@Exterior_Care@Car_Polishes_&_Waxes@Chrome_&_Metal_Polishes<Automotive@Car_Care@Exterior_Care@Car_Polishes_&_Waxes@Chrome_&_Metal_Polishes@Chrome_Polishes
Automotive<Automotive@Car_Care<Automotive@Car_Care@Exterior_Care<Automotive@Car_Care@Exterior_Care@Car_Polishes_&_Waxes<Automotive@Car_Care@Exterior_Care@Car_Polishes_&_Waxes@Chrome_&_Metal_Polishes<Automotive@Car_Care@Exterior_Care@Car_Polishes_&_Waxes@Chrome_&_Metal_Polishes@Metal_Polishes
Automotive<Automotive@Car_Care<Automotive@Car_Care@Exterior_Care<Automotive@Car_Care@Exterior_Care@Car_Polishes_&_Waxes<Automotive@Car_Care@Exterior_Care@Car_Polishes_&_Waxes@Pre-Wax_Cleaners
Automotive<Automotive@Car_Care<Automotive@Car_Care@Exterior_Care<Automotive@Car_Care@Exterior_Care@Car_Polishes_&_Waxes<Automotive@Car_Care@Exterior_Care@Car_Polishes_&_Waxes@Pre-Wax_Cleaners<Automotive@Car_Care@Exterior_Care@Car_Polishes_&_Waxes@Pre-Wax_Cleaners@Bug_&_Sap_Removers
Automotive<Automotive@Car_Care<Automotive@Car_Care@Exterior_Care<Automotive@Car_Care@Exterior_Care@Car_Polishes_&_Waxes<Automotive@Car_Care@Exterior_Care@Car_Polishes_&_Waxes@Pre-Wax_Cleaners<Automotive@Car_Care@Exterior_Care@Car_Polishes_&_Waxes@Pre-Wax_Cleaners@Tar_&_Wax_Removers
Automotive<Automotive@Car_Care<Automotive@Car_Care@Exterior_Care<Automotive@Car_Care@Exterior_Care@Car_Polishes_&_Waxes<Automotive@Car_Care@Exterior_Care@Car_Polishes_&_Waxes@Waxes
Automotive<Automotive@Car_Care<Automotive@Car_Care@Exterior_Care<Automotive@Car_Care@Exterior_Care@Car_Wash_Equipment
Automotive<Automotive@Car_Care<Automotive@Car_Care@Exterior_Care<Automotive@Car_Care@Exterior_Care@Car_Wash_Equipment<Automotive@Car_Care@Exterior_Care@Car_Wash_Equipment@Applicators
Automotive<Automotive@Car_Care<Automotive@Car_Care@Exterior_Care<Automotive@Car_Care@Exterior_Care@Car_Wash_Equipment<Automotive@Car_Care@Exterior_Care@Car_Wash_Equipment@Buckets
Automotive<Automotive@Car_Care<Automotive@Car_Care@Exterior_Care<Automotive@Car_Care@Exterior_Care@Car_Wash_Equipment<Automotive@Car_Care@Exterior_Care@Car_Wash_Equipment@Nozzles_&_Hose_Attachments
Automotive<Automotive@Car_Care<Automotive@Car_Care@Exterior_Care<Automotive@Car_Care@Exterior_Care@Car_Wash_Equipment<Automotive@Car_Care@Exterior_Care@Car_Wash_Equipment@Sponges_&_Mitts
Automotive<Automotive@Car_Care<Automotive@Car_Care@Exterior_Care<Automotive@Car_Care@Exterior_Care@Car_Wash_Equipment<Automotive@Car_Care@Exterior_Care@Car_Wash_Equipment@Waterless_Wash_Treatments
Automotive<Automotive@Car_Care<Automotive@Car_Care@Exterior_Care<Automotive@Car_Care@Exterior_Care@Car_Wash_Equipment<Automotive@Car_Care@Exterior_Care@Car_Wash_Equipment@Windshield_Squeegees
Automotive<Automotive@Car_Care<Automotive@Car_Care@Exterior_Care<Automotive@Car_Care@Exterior_Care@Cleaners
Automotive<Automotive@Car_Care<Automotive@Car_Care@Exterior_Care<Automotive@Car_Care@Exterior_Care@Convertible_Top_Cleaners
Automotive<Automotive@Car_Care<Automotive@Car_Care@Exterior_Care<Automotive@Car_Care@Exterior_Care@Polishing_&_Rubbing_Compounds
Automotive<Automotive@Car_Care<Automotive@Car_Care@Exterior_Care<Automotive@Car_Care@Exterior_Care@Polishing_&_Waxing_Kits
Automotive<Automotive@Car_Care<Automotive@Car_Care@Exterior_Care<Automotive@Car_Care@Exterior_Care@Sealants
Automotive<Automotive@Car_Care<Automotive@Car_Care@Exterior_Care<Automotive@Car_Care@Exterior_Care@Water_Blades
Automotive<Automotive@Car_Care<Automotive@Car_Care@Finishing
Automotive<Automotive@Car_Care<Automotive@Car_Care@Finishing<Automotive@Car_Care@Finishing@Corrosion_&_Rust_Inhibitors
Automotive<Automotive@Car_Care<Automotive@Car_Care@Finishing<Automotive@Car_Care@Finishing@Protective_Shields
Automotive<Automotive@Car_Care<Automotive@Car_Care@Glass_Care
Automotive<Automotive@Car_Care<Automotive@Car_Care@Headlight_Restoration
Automotive<Automotive@Car_Care<Automotive@Car_Care@Interior_Care
Automotive<Automotive@Car_Care<Automotive@Car_Care@Interior_Care<Automotive@Car_Care@Interior_Care@Carpet_Cleaners
Automotive<Automotive@Car_Care<Automotive@Car_Care@Interior_Care<Automotive@Car_Care@Interior_Care@Leather_Care
Automotive<Automotive@Car_Care<Automotive@Car_Care@Interior_Care<Automotive@Car_Care@Interior_Care@Protectants
Automotive<Automotive@Car_Care<Automotive@Car_Care@Interior_Care<Automotive@Car_Care@Interior_Care@Protectants<Automotive@Car_Care@Interior_Care@Protectants@Plastic_Care
Automotive<Automotive@Car_Care<Automotive@Car_Care@Interior_Care<Automotive@Car_Care@Interior_Care@Protectants<Automotive@Car_Care@Interior_Care@Protectants@Vinyl_Care
Automotive<Automotive@Car_Care<Automotive@Car_Care@Interior_Care<Automotive@Car_Care@Interior_Care@Upholstery_Care
Automotive<Automotive@Car_Care<Automotive@Car_Care@Interior_Care<Automotive@Car_Care@Interior_Care@Vacuums
Automotive<Automotive@Car_Care<Automotive@Car_Care@Interior_Care<Automotive@Car_Care@Interior_Care@Vinyl_Cleaners
Automotive<Automotive@Car_Care<Automotive@Car_Care@Solvents
Automotive<Automotive@Car_Care<Automotive@Car_Care@Tire_&_Wheel_Care
Automotive<Automotive@Car_Care<Automotive@Car_Care@Tools_&_Equipment
Automotive<Automotive@Car_Care<Automotive@Car_Care@Tools_&_Equipment<Automotive@Car_Care@Tools_&_Equipment@Air_Dryers
Automotive<Automotive@Car_Care<Automotive@Car_Care@Tools_&_Equipment<Automotive@Car_Care@Tools_&_Equipment@Air_Dryers<Automotive@Car_Care@Tools_&_Equipment@Air_Dryers@Blowers_&_Blades
Automotive<Automotive@Car_Care<Automotive@Car_Care@Tools_&_Equipment<Automotive@Car_Care@Tools_&_Equipment@Brushes_&_Dusters
Automotive<Automotive@Car_Care<Automotive@Car_Care@Tools_&_Equipment<Automotive@Car_Care@Tools_&_Equipment@Cloths_&_Towels
Automotive<Automotive@Car_Care<Automotive@Car_Care@Tools_&_Equipment<Automotive@Car_Care@Tools_&_Equipment@Cloths_&_Towels<Automotive@Car_Care@Tools_&_Equipment@Cloths_&_Towels@Chamois
Automotive<Automotive@Car_Care<Automotive@Car_Care@Tools_&_Equipment<Automotive@Car_Care@Tools_&_Equipment@Cloths_&_Towels<Automotive@Car_Care@Tools_&_Equipment@Cloths_&_Towels@Drying_Pads
Automotive<Automotive@Car_Care<Automotive@Car_Care@Tools_&_Equipment<Automotive@Car_Care@Tools_&_Equipment@Cloths_&_Towels<Automotive@Car_Care@Tools_&_Equipment@Cloths_&_Towels@Microfiber
Automotive<Automotive@Car_Care<Automotive@Car_Care@Tools_&_Equipment<Automotive@Car_Care@Tools_&_Equipment@Detailing_Tools
Automotive<Automotive@Car_Care<Automotive@Car_Care@Tools_&_Equipment<Automotive@Car_Care@Tools_&_Equipment@Machine_Polishing_Equipment
Automotive<Automotive@Car_Care<Automotive@Car_Care@Tools_&_Equipment<Automotive@Car_Care@Tools_&_Equipment@Machine_Polishing_Equipment<Automotive@Car_Care@Tools_&_Equipment@Machine_Polishing_Equipment@Buffers_&_Polishing_Machine_Backing_Plates
Automotive<Automotive@Car_Care<Automotive@Car_Care@Undercoatings
Automotive<Automotive@Exterior_Accessories
Automotive<Automotive@Exterior_Accessories<Automotive@Exterior_Accessories@Antenna_Toppers
Automotive<Automotive@Exterior_Accessories<Automotive@Exterior_Accessories@Body_Armor
Automotive<Automotive@Exterior_Accessories<Automotive@Exterior_Accessories@Body_Armor<Automotive@Exterior_Accessories@Body_Armor@Entry_Guards
Automotive<Automotive@Exterior_Accessories<Automotive@Exterior_Accessories@Body_Armor<Automotive@Exterior_Accessories@Body_Armor@Light_Guards
Automotive<Automotive@Exterior_Accessories<Automotive@Exterior_Accessories@Bumpers_&_Bumper_Accessories
Automotive<Automotive@Exterior_Accessories<Automotive@Exterior_Accessories@Bumpers_&_Bumper_Accessories<Automotive@Exterior_Accessories@Bumpers_&_Bumper_Accessories@Bumper_Covers
Automotive<Automotive@Exterior_Accessories<Automotive@Exterior_Accessories@Bumpers_&_Bumper_Accessories<Automotive@Exterior_Accessories@Bumpers_&_Bumper_Accessories@Bumper_Guards
Automotive<Automotive@Exterior_Accessories<Automotive@Exterior_Accessories@Cargo_Management
Automotive<Automotive@Exterior_Accessories<Automotive@Exterior_Accessories@Cargo_Management<Automotive@Exterior_Accessories@Cargo_Management@Brackets
Automotive<Automotive@Exterior_Accessories<Automotive@Exterior_Accessories@Cargo_Management<Automotive@Exterior_Accessories@Cargo_Management@Cargo_Bars
Automotive<Automotive@Exterior_Accessories<Automotive@Exterior_Accessories@Cargo_Management<Automotive@Exterior_Accessories@Cargo_Management@Cargo_Carriers
Automotive<Automotive@Exterior_Accessories<Automotive@Exterior_Accessories@Cargo_Management<Automotive@Exterior_Accessories@Cargo_Management@Cargo_Carriers<Automotive@Exterior_Accessories@Cargo_Management@Cargo_Carriers@Cargo_Baskets
Automotive<Automotive@Exterior_Accessories<Automotive@Exterior_Accessories@Cargo_Management<Automotive@Exterior_Accessories@Cargo_Management@Cargo_Carriers<Automotive@Exterior_Accessories@Cargo_Management@Cargo_Carriers@Hard-Shell_Carriers
Automotive<Automotive@Exterior_Accessories<Automotive@Exterior_Accessories@Cargo_Management<Automotive@Exterior_Accessories@Cargo_Management@Cargo_Carriers<Automotive@Exterior_Accessories@Cargo_Management@Cargo_Carriers@Soft-Shell_Carriers
Automotive<Automotive@Exterior_Accessories<Automotive@Exterior_Accessories@Cargo_Management<Automotive@Exterior_Accessories@Cargo_Management@Cargo_Racks
Automotive<Automotive@Exterior_Accessories<Automotive@Exterior_Accessories@Cargo_Management<Automotive@Exterior_Accessories@Cargo_Management@Ladders
Automotive<Automotive@Exterior_Accessories<Automotive@Exterior_Accessories@Cargo_Management<Automotive@Exterior_Accessories@Cargo_Management@Rack_Adapters
Automotive<Automotive@Exterior_Accessories<Automotive@Exterior_Accessories@Cargo_Management<Automotive@Exterior_Accessories@Cargo_Management@Rack_Fairings
Automotive<Automotive@Exterior_Accessories<Automotive@Exterior_Accessories@Cargo_Management<Automotive@Exterior_Accessories@Cargo_Management@Rack_Locks
Automotive<Automotive@Exterior_Accessories<Automotive@Exterior_Accessories@Cargo_Management<Automotive@Exterior_Accessories@Cargo_Management@Ratcheting_Cargo_Bars
Automotive<Automotive@Exterior_Accessories<Automotive@Exterior_Accessories@Chrome_Trim_&_Accessories
Automotive<Automotive@Exterior_Accessories<Automotive@Exterior_Accessories@Covers
Automotive<Automotive@Exterior_Accessories<Automotive@Exterior_Accessories@Covers<Automotive@Exterior_Accessories@Covers@Front-End_Covers
Automotive<Automotive@Exterior_Accessories<Automotive@Exterior_Accessories@Covers<Automotive@Exterior_Accessories@Covers@Full_Car_Covers
Automotive<Automotive@Exterior_Accessories<Automotive@Exterior_Accessories@Covers<Automotive@Exterior_Accessories@Covers@Full_Car_Covers<Automotive@Exterior_Accessories@Covers@Full_Car_Covers@Custom_Fit
Automotive<Automotive@Exterior_Accessories<Automotive@Exterior_Accessories@Covers<Automotive@Exterior_Accessories@Covers@Full_Car_Covers<Automotive@Exterior_Accessories@Covers@Full_Car_Covers@Universal_Fit
Automotive<Automotive@Exterior_Accessories<Automotive@Exterior_Accessories@Covers<Automotive@Exterior_Accessories@Covers@Hood_Covers
Automotive<Automotive@Exterior_Accessories<Automotive@Exterior_Accessories@Decals_&_Bumper_Stickers
Automotive<Automotive@Exterior_Accessories<Automotive@Exterior_Accessories@Decals_&_Bumper_Stickers<Automotive@Exterior_Accessories@Decals_&_Bumper_Stickers@Bumper_Stickers
Automotive<Automotive@Exterior_Accessories<Automotive@Exterior_Accessories@Decals_&_Bumper_Stickers<Automotive@Exterior_Accessories@Decals_&_Bumper_Stickers@Decals
Automotive<Automotive@Exterior_Accessories<Automotive@Exterior_Accessories@Deflectors_&_Shields
Automotive<Automotive@Exterior_Accessories<Automotive@Exterior_Accessories@Deflectors_&_Shields<Automotive@Exterior_Accessories@Deflectors_&_Shields@Bug_&_Hood_Shields
Automotive<Automotive@Exterior_Accessories<Automotive@Exterior_Accessories@Deflectors_&_Shields<Automotive@Exterior_Accessories@Deflectors_&_Shields@Rear_Window_Wind_Deflectors
Automotive<Automotive@Exterior_Accessories<Automotive@Exterior_Accessories@Deflectors_&_Shields<Automotive@Exterior_Accessories@Deflectors_&_Shields@Rooftop_Wind_Deflectors
Automotive<Automotive@Exterior_Accessories<Automotive@Exterior_Accessories@Deflectors_&_Shields<Automotive@Exterior_Accessories@Deflectors_&_Shields@Side_Window_Wind_Deflectors_&_Visors
Automotive<Automotive@Exterior_Accessories<Automotive@Exterior_Accessories@Deflectors_&_Shields<Automotive@Exterior_Accessories@Deflectors_&_Shields@Sunroof_Wind_Deflectors
Automotive<Automotive@Exterior_Accessories<Automotive@Exterior_Accessories@Emblems
Automotive<Automotive@Exterior_Accessories<Automotive@Exterior_Accessories@Fender_Flares_&_Trim
Automotive<Automotive@Exterior_Accessories<Automotive@Exterior_Accessories@Fender_Flares_&_Trim<Automotive@Exterior_Accessories@Fender_Flares_&_Trim@Fender_Skirts
Automotive<Automotive@Exterior_Accessories<Automotive@Exterior_Accessories@Fender_Flares_&_Trim<Automotive@Exterior_Accessories@Fender_Flares_&_Trim@Fender_Trim
Automotive<Automotive@Exterior_Accessories<Automotive@Exterior_Accessories@Gas_Caps
Automotive<Automotive@Exterior_Accessories<Automotive@Exterior_Accessories@Gas_Tank_Doors
Automotive<Automotive@Exterior_Accessories<Automotive@Exterior_Accessories@Grilles_&_Grille_Guards
Automotive<Automotive@Exterior_Accessories<Automotive@Exterior_Accessories@Grilles_&_Grille_Guards<Automotive@Exterior_Accessories@Grilles_&_Grille_Guards@Grille_&_Brush_Guards
Automotive<Automotive@Exterior_Accessories<Automotive@Exterior_Accessories@Grilles_&_Grille_Guards<Automotive@Exterior_Accessories@Grilles_&_Grille_Guards@Grille_Inserts
Automotive<Automotive@Exterior_Accessories<Automotive@Exterior_Accessories@Grilles_&_Grille_Guards<Automotive@Exterior_Accessories@Grilles_&_Grille_Guards@Grilles
Automotive<Automotive@Exterior_Accessories<Automotive@Exterior_Accessories@Grilles_&_Grille_Guards<Automotive@Exterior_Accessories@Grilles_&_Grille_Guards@Skid_Plates
Automotive<Automotive@Exterior_Accessories<Automotive@Exterior_Accessories@Hood_Scoops_&_Vents
Automotive<Automotive@Exterior_Accessories<Automotive@Exterior_Accessories@Hood_Scoops_&_Vents<Automotive@Exterior_Accessories@Hood_Scoops_&_Vents@Hood_Ornaments
Automotive<Automotive@Exterior_Accessories<Automotive@Exterior_Accessories@Hood_Scoops_&_Vents<Automotive@Exterior_Accessories@Hood_Scoops_&_Vents@Hood_Pins
Automotive<Automotive@Exterior_Accessories<Automotive@Exterior_Accessories@Hood_Scoops_&_Vents<Automotive@Exterior_Accessories@Hood_Scoops_&_Vents@Hood_Vents
Automotive<Automotive@Exterior_Accessories<Automotive@Exterior_Accessories@Horns_&_Accessories
Automotive<Automotive@Exterior_Accessories<Automotive@Exterior_Accessories@Horns_&_Accessories<Automotive@Exterior_Accessories@Horns_&_Accessories@Accessories_&_Compressors
Automotive<Automotive@Exterior_Accessories<Automotive@Exterior_Accessories@Horns_&_Accessories<Automotive@Exterior_Accessories@Horns_&_Accessories@Air_Horns
Automotive<Automotive@Exterior_Accessories<Automotive@Exterior_Accessories@License_Plate_Covers_&_Frames
Automotive<Automotive@Exterior_Accessories<Automotive@Exterior_Accessories@License_Plate_Covers_&_Frames<Automotive@Exterior_Accessories@License_Plate_Covers_&_Frames@Covers
Automotive<Automotive@Exterior_Accessories<Automotive@Exterior_Accessories@License_Plate_Covers_&_Frames<Automotive@Exterior_Accessories@License_Plate_Covers_&_Frames@Fasteners
Automotive<Automotive@Exterior_Accessories<Automotive@Exterior_Accessories@License_Plate_Covers_&_Frames<Automotive@Exterior_Accessories@License_Plate_Covers_&_Frames@Frames
Automotive<Automotive@Exterior_Accessories<Automotive@Exterior_Accessories@Lights_&_Lighting_Accessories
Automotive<Automotive@Exterior_Accessories<Automotive@Exterior_Accessories@Lights_&_Lighting_Accessories<Automotive@Exterior_Accessories@Lights_&_Lighting_Accessories@Auxiliary_&_Off-Road_Lights
Automotive<Automotive@Exterior_Accessories<Automotive@Exterior_Accessories@Lights_&_Lighting_Accessories<Automotive@Exterior_Accessories@Lights_&_Lighting_Accessories@Bulbs
Automotive<Automotive@Exterior_Accessories<Automotive@Exterior_Accessories@Lights_&_Lighting_Accessories<Automotive@Exterior_Accessories@Lights_&_Lighting_Accessories@Decorative_Lights
Automotive<Automotive@Exterior_Accessories<Automotive@Exterior_Accessories@Lights_&_Lighting_Accessories<Automotive@Exterior_Accessories@Lights_&_Lighting_Accessories@Decorative_Lights<Automotive@Exterior_Accessories@Lights_&_Lighting_Accessories@Decorative_Lights@Neon_Lights_&_Tubes
Automotive<Automotive@Exterior_Accessories<Automotive@Exterior_Accessories@Lights_&_Lighting_Accessories<Automotive@Exterior_Accessories@Lights_&_Lighting_Accessories@Decorative_Lights<Automotive@Exterior_Accessories@Lights_&_Lighting_Accessories@Decorative_Lights@Neon_Lights_&_Tubes<Automotive@Exterior_Accessories@Lights_&_Lighting_Accessories@Decorative_Lights@Neon_Lights_&_Tubes@Neon_Accent_Lights
Automotive<Automotive@Exterior_Accessories<Automotive@Exterior_Accessories@Lights_&_Lighting_Accessories<Automotive@Exterior_Accessories@Lights_&_Lighting_Accessories@Decorative_Lights<Automotive@Exterior_Accessories@Lights_&_Lighting_Accessories@Decorative_Lights@Neon_Lights_&_Tubes<Automotive@Exterior_Accessories@Lights_&_Lighting_Accessories@Decorative_Lights@Neon_Lights_&_Tubes@Neon_Light_Kits
Automotive<Automotive@Exterior_Accessories<Automotive@Exterior_Accessories@Lights_&_Lighting_Accessories<Automotive@Exterior_Accessories@Lights_&_Lighting_Accessories@Decorative_Lights<Automotive@Exterior_Accessories@Lights_&_Lighting_Accessories@Decorative_Lights@Neon_Lights_&_Tubes<Automotive@Exterior_Accessories@Lights_&_Lighting_Accessories@Decorative_Lights@Neon_Lights_&_Tubes@Neon_Light_Tubes
Automotive<Automotive@Exterior_Accessories<Automotive@Exterior_Accessories@Lights_&_Lighting_Accessories<Automotive@Exterior_Accessories@Lights_&_Lighting_Accessories@Driving_&_Fog_Lights
Automotive<Automotive@Exterior_Accessories<Automotive@Exterior_Accessories@Lights_&_Lighting_Accessories<Automotive@Exterior_Accessories@Lights_&_Lighting_Accessories@Headlight_&_Taillight_Conversion_Kits
Automotive<Automotive@Exterior_Accessories<Automotive@Exterior_Accessories@Lights_&_Lighting_Accessories<Automotive@Exterior_Accessories@Lights_&_Lighting_Accessories@Light_Covers_&_Lenses
Automotive<Automotive@Exterior_Accessories<Automotive@Exterior_Accessories@Lights_&_Lighting_Accessories<Automotive@Exterior_Accessories@Lights_&_Lighting_Accessories@Spotlights
Automotive<Automotive@Exterior_Accessories<Automotive@Exterior_Accessories@Lights_&_Lighting_Accessories<Automotive@Exterior_Accessories@Lights_&_Lighting_Accessories@Third_Brake_Lights
Automotive<Automotive@Exterior_Accessories<Automotive@Exterior_Accessories@Lights_&_Lighting_Accessories<Automotive@Exterior_Accessories@Lights_&_Lighting_Accessories@Warning_Lights
Automotive<Automotive@Exterior_Accessories<Automotive@Exterior_Accessories@Mirrors
Automotive<Automotive@Exterior_Accessories<Automotive@Exterior_Accessories@Roll_Bars_&_Roll_Cages
Automotive<Automotive@Exterior_Accessories<Automotive@Exterior_Accessories@Running_Boards_&_Steps
Automotive<Automotive@Exterior_Accessories<Automotive@Exterior_Accessories@Running_Boards_&_Steps<Automotive@Exterior_Accessories@Running_Boards_&_Steps@Running_Boards
Automotive<Automotive@Exterior_Accessories<Automotive@Exterior_Accessories@Running_Boards_&_Steps<Automotive@Exterior_Accessories@Running_Boards_&_Steps@Step_Rails
Automotive<Automotive@Exterior_Accessories<Automotive@Exterior_Accessories@Running_Boards_&_Steps<Automotive@Exterior_Accessories@Running_Boards_&_Steps@Tire_Steps
Automotive<Automotive@Exterior_Accessories<Automotive@Exterior_Accessories@Running_Boards_&_Steps<Automotive@Exterior_Accessories@Running_Boards_&_Steps@Traction_Tape
Automotive<Automotive@Exterior_Accessories<Automotive@Exterior_Accessories@Safety
Automotive<Automotive@Exterior_Accessories<Automotive@Exterior_Accessories@Safety<Automotive@Exterior_Accessories@Safety@Backup_Monitors_&_Alarms
Automotive<Automotive@Exterior_Accessories<Automotive@Exterior_Accessories@Safety<Automotive@Exterior_Accessories@Safety@Reflectors
Automotive<Automotive@Exterior_Accessories<Automotive@Exterior_Accessories@Snow_&_Ice
Automotive<Automotive@Exterior_Accessories<Automotive@Exterior_Accessories@Snow_&_Ice<Automotive@Exterior_Accessories@Snow_&_Ice@Heaters
Automotive<Automotive@Exterior_Accessories<Automotive@Exterior_Accessories@Snow_&_Ice<Automotive@Exterior_Accessories@Snow_&_Ice@Snow_&_Ice_Scrapers_&_Brushes
Automotive<Automotive@Exterior_Accessories<Automotive@Exterior_Accessories@Snow_&_Ice<Automotive@Exterior_Accessories@Snow_&_Ice@Snow_Plow_Attachments_&_Accessories
Automotive<Automotive@Exterior_Accessories<Automotive@Exterior_Accessories@Spoilers
Automotive<Automotive@Exterior_Accessories<Automotive@Exterior_Accessories@Spoilers<Automotive@Exterior_Accessories@Spoilers@Wings_&_Styling_Kits
Automotive<Automotive@Exterior_Accessories<Automotive@Exterior_Accessories@Spoilers<Automotive@Exterior_Accessories@Spoilers@Wings_&_Styling_Kits<Automotive@Exterior_Accessories@Spoilers@Wings_&_Styling_Kits@Body_Styling_Kits
Automotive<Automotive@Exterior_Accessories<Automotive@Exterior_Accessories@Spoilers<Automotive@Exterior_Accessories@Spoilers@Wings_&_Styling_Kits<Automotive@Exterior_Accessories@Spoilers@Wings_&_Styling_Kits@Roll_Pans
Automotive<Automotive@Exterior_Accessories<Automotive@Exterior_Accessories@Spoilers<Automotive@Exterior_Accessories@Spoilers@Wings_&_Styling_Kits<Automotive@Exterior_Accessories@Spoilers@Wings_&_Styling_Kits@Spoilers
Automotive<Automotive@Exterior_Accessories<Automotive@Exterior_Accessories@Spoilers<Automotive@Exterior_Accessories@Spoilers@Wings_&_Styling_Kits<Automotive@Exterior_Accessories@Spoilers@Wings_&_Styling_Kits@Wiper_Cowls
Automotive<Automotive@Exterior_Accessories<Automotive@Exterior_Accessories@Towing_Products_&_Winches
Automotive<Automotive@Exterior_Accessories<Automotive@Exterior_Accessories@Towing_Products_&_Winches<Automotive@Exterior_Accessories@Towing_Products_&_Winches@ATV_Winches
Automotive<Automotive@Exterior_Accessories<Automotive@Exterior_Accessories@Towing_Products_&_Winches<Automotive@Exterior_Accessories@Towing_Products_&_Winches@Ball_Mounts
Automotive<Automotive@Exterior_Accessories<Automotive@Exterior_Accessories@Towing_Products_&_Winches<Automotive@Exterior_Accessories@Towing_Products_&_Winches@Hitch_Accessories
Automotive<Automotive@Exterior_Accessories<Automotive@Exterior_Accessories@Towing_Products_&_Winches<Automotive@Exterior_Accessories@Towing_Products_&_Winches@Hitch_Accessories<Automotive@Exterior_Accessories@Towing_Products_&_Winches@Hitch_Accessories@Engine_Oil_Coolers
Automotive<Automotive@Exterior_Accessories<Automotive@Exterior_Accessories@Towing_Products_&_Winches<Automotive@Exterior_Accessories@Towing_Products_&_Winches@Hitch_Accessories<Automotive@Exterior_Accessories@Towing_Products_&_Winches@Hitch_Accessories@Hitch_Clips_&_Pins
Automotive<Automotive@Exterior_Accessories<Automotive@Exterior_Accessories@Towing_Products_&_Winches<Automotive@Exterior_Accessories@Towing_Products_&_Winches@Hitch_Accessories<Automotive@Exterior_Accessories@Towing_Products_&_Winches@Hitch_Accessories@Hitch_Covers
Automotive<Automotive@Exterior_Accessories<Automotive@Exterior_Accessories@Towing_Products_&_Winches<Automotive@Exterior_Accessories@Towing_Products_&_Winches@Hitch_Accessories<Automotive@Exterior_Accessories@Towing_Products_&_Winches@Hitch_Accessories@Hitch_Lights
Automotive<Automotive@Exterior_Accessories<Automotive@Exterior_Accessories@Towing_Products_&_Winches<Automotive@Exterior_Accessories@Towing_Products_&_Winches@Hitch_Accessories<Automotive@Exterior_Accessories@Towing_Products_&_Winches@Hitch_Accessories@Hitch_Locks
Automotive<Automotive@Exterior_Accessories<Automotive@Exterior_Accessories@Towing_Products_&_Winches<Automotive@Exterior_Accessories@Towing_Products_&_Winches@Hitch_Accessories<Automotive@Exterior_Accessories@Towing_Products_&_Winches@Hitch_Accessories@Hitch_Mounts
Automotive<Automotive@Exterior_Accessories<Automotive@Exterior_Accessories@Towing_Products_&_Winches<Automotive@Exterior_Accessories@Towing_Products_&_Winches@Hitch_Accessories<Automotive@Exterior_Accessories@Towing_Products_&_Winches@Hitch_Accessories@Hitch_Plugs
Automotive<Automotive@Exterior_Accessories<Automotive@Exterior_Accessories@Towing_Products_&_Winches<Automotive@Exterior_Accessories@Towing_Products_&_Winches@Hitch_Accessories<Automotive@Exterior_Accessories@Towing_Products_&_Winches@Hitch_Accessories@Hitch_Steps
Automotive<Automotive@Exterior_Accessories<Automotive@Exterior_Accessories@Towing_Products_&_Winches<Automotive@Exterior_Accessories@Towing_Products_&_Winches@Hitch_Accessories<Automotive@Exterior_Accessories@Towing_Products_&_Winches@Hitch_Accessories@Rail_Kits
Automotive<Automotive@Exterior_Accessories<Automotive@Exterior_Accessories@Towing_Products_&_Winches<Automotive@Exterior_Accessories@Towing_Products_&_Winches@Hitch_Accessories<Automotive@Exterior_Accessories@Towing_Products_&_Winches@Hitch_Accessories@Towing_Mirrors
Automotive<Automotive@Exterior_Accessories<Automotive@Exterior_Accessories@Towing_Products_&_Winches<Automotive@Exterior_Accessories@Towing_Products_&_Winches@Hitch_Accessories<Automotive@Exterior_Accessories@Towing_Products_&_Winches@Hitch_Accessories@Wiring
Automotive<Automotive@Exterior_Accessories<Automotive@Exterior_Accessories@Towing_Products_&_Winches<Automotive@Exterior_Accessories@Towing_Products_&_Winches@Hitch_Balls
Automotive<Automotive@Exterior_Accessories<Automotive@Exterior_Accessories@Towing_Products_&_Winches<Automotive@Exterior_Accessories@Towing_Products_&_Winches@Hitches
Automotive<Automotive@Exterior_Accessories<Automotive@Exterior_Accessories@Towing_Products_&_Winches<Automotive@Exterior_Accessories@Towing_Products_&_Winches@Hitches<Automotive@Exterior_Accessories@Towing_Products_&_Winches@Hitches@Box_Hitch
Automotive<Automotive@Exterior_Accessories<Automotive@Exterior_Accessories@Towing_Products_&_Winches<Automotive@Exterior_Accessories@Towing_Products_&_Winches@Hitches<Automotive@Exterior_Accessories@Towing_Products_&_Winches@Hitches@Bumper_Hitch
Automotive<Automotive@Exterior_Accessories<Automotive@Exterior_Accessories@Towing_Products_&_Winches<Automotive@Exterior_Accessories@Towing_Products_&_Winches@Hitches<Automotive@Exterior_Accessories@Towing_Products_&_Winches@Hitches@Drawbar_Hitch
Automotive<Automotive@Exterior_Accessories<Automotive@Exterior_Accessories@Towing_Products_&_Winches<Automotive@Exterior_Accessories@Towing_Products_&_Winches@Hitches<Automotive@Exterior_Accessories@Towing_Products_&_Winches@Hitches@Fifth_Wheel_Hitch
Automotive<Automotive@Exterior_Accessories<Automotive@Exterior_Accessories@Towing_Products_&_Winches<Automotive@Exterior_Accessories@Towing_Products_&_Winches@Hitches<Automotive@Exterior_Accessories@Towing_Products_&_Winches@Hitches@Front_Mount_Receiver_Hitch
Automotive<Automotive@Exterior_Accessories<Automotive@Exterior_Accessories@Towing_Products_&_Winches<Automotive@Exterior_Accessories@Towing_Products_&_Winches@Hitches<Automotive@Exterior_Accessories@Towing_Products_&_Winches@Hitches@Gooseneck_Hitch
Automotive<Automotive@Exterior_Accessories<Automotive@Exterior_Accessories@Towing_Products_&_Winches<Automotive@Exterior_Accessories@Towing_Products_&_Winches@Hitches<Automotive@Exterior_Accessories@Towing_Products_&_Winches@Hitches@Receivers
Automotive<Automotive@Exterior_Accessories<Automotive@Exterior_Accessories@Towing_Products_&_Winches<Automotive@Exterior_Accessories@Towing_Products_&_Winches@Hitches<Automotive@Exterior_Accessories@Towing_Products_&_Winches@Hitches@Weight_Distributing_Hitches
Automotive<Automotive@Exterior_Accessories<Automotive@Exterior_Accessories@Towing_Products_&_Winches<Automotive@Exterior_Accessories@Towing_Products_&_Winches@Tow_Bars
Automotive<Automotive@Exterior_Accessories<Automotive@Exterior_Accessories@Towing_Products_&_Winches<Automotive@Exterior_Accessories@Towing_Products_&_Winches@Tow_Hooks_&_Straps
Automotive<Automotive@Exterior_Accessories<Automotive@Exterior_Accessories@Towing_Products_&_Winches<Automotive@Exterior_Accessories@Towing_Products_&_Winches@Tow_Hooks_&_Straps<Automotive@Exterior_Accessories@Towing_Products_&_Winches@Tow_Hooks_&_Straps@Tow_Hooks
Automotive<Automotive@Exterior_Accessories<Automotive@Exterior_Accessories@Towing_Products_&_Winches<Automotive@Exterior_Accessories@Towing_Products_&_Winches@Tow_Hooks_&_Straps<Automotive@Exterior_Accessories@Towing_Products_&_Winches@Tow_Hooks_&_Straps@Tow_Straps
Automotive<Automotive@Exterior_Accessories<Automotive@Exterior_Accessories@Towing_Products_&_Winches<Automotive@Exterior_Accessories@Towing_Products_&_Winches@Winch_Accessories
Automotive<Automotive@Exterior_Accessories<Automotive@Exterior_Accessories@Towing_Products_&_Winches<Automotive@Exterior_Accessories@Towing_Products_&_Winches@Winch_Accessories<Automotive@Exterior_Accessories@Towing_Products_&_Winches@Winch_Accessories@Cables
Automotive<Automotive@Exterior_Accessories<Automotive@Exterior_Accessories@Towing_Products_&_Winches<Automotive@Exterior_Accessories@Towing_Products_&_Winches@Winch_Accessories<Automotive@Exterior_Accessories@Towing_Products_&_Winches@Winch_Accessories@Covers
Automotive<Automotive@Exterior_Accessories<Automotive@Exterior_Accessories@Towing_Products_&_Winches<Automotive@Exterior_Accessories@Towing_Products_&_Winches@Winch_Accessories<Automotive@Exterior_Accessories@Towing_Products_&_Winches@Winch_Accessories@Fairleads
Automotive<Automotive@Exterior_Accessories<Automotive@Exterior_Accessories@Towing_Products_&_Winches<Automotive@Exterior_Accessories@Towing_Products_&_Winches@Winch_Accessories<Automotive@Exterior_Accessories@Towing_Products_&_Winches@Winch_Accessories@Kits
Automotive<Automotive@Exterior_Accessories<Automotive@Exterior_Accessories@Towing_Products_&_Winches<Automotive@Exterior_Accessories@Towing_Products_&_Winches@Winch_Accessories<Automotive@Exterior_Accessories@Towing_Products_&_Winches@Winch_Accessories@Mounts
Automotive<Automotive@Exterior_Accessories<Automotive@Exterior_Accessories@Towing_Products_&_Winches<Automotive@Exterior_Accessories@Towing_Products_&_Winches@Winch_Accessories<Automotive@Exterior_Accessories@Towing_Products_&_Winches@Winch_Accessories@Quick_Connect_Systems
Automotive<Automotive@Exterior_Accessories<Automotive@Exterior_Accessories@Towing_Products_&_Winches<Automotive@Exterior_Accessories@Towing_Products_&_Winches@Winch_Accessories<Automotive@Exterior_Accessories@Towing_Products_&_Winches@Winch_Accessories@Remote_Control_Systems
Automotive<Automotive@Exterior_Accessories<Automotive@Exterior_Accessories@Towing_Products_&_Winches<Automotive@Exterior_Accessories@Towing_Products_&_Winches@Winch_Accessories<Automotive@Exterior_Accessories@Towing_Products_&_Winches@Winch_Accessories@Shackles
Automotive<Automotive@Exterior_Accessories<Automotive@Exterior_Accessories@Towing_Products_&_Winches<Automotive@Exterior_Accessories@Towing_Products_&_Winches@Winch_Accessories<Automotive@Exterior_Accessories@Towing_Products_&_Winches@Winch_Accessories@Snatch_Blocks
Automotive<Automotive@Exterior_Accessories<Automotive@Exterior_Accessories@Towing_Products_&_Winches<Automotive@Exterior_Accessories@Towing_Products_&_Winches@Winch_Accessories<Automotive@Exterior_Accessories@Towing_Products_&_Winches@Winch_Accessories@Switches
Automotive<Automotive@Exterior_Accessories<Automotive@Exterior_Accessories@Towing_Products_&_Winches<Automotive@Exterior_Accessories@Towing_Products_&_Winches@Winches
Automotive<Automotive@Exterior_Accessories<Automotive@Exterior_Accessories@Trailer_Accessories
Automotive<Automotive@Exterior_Accessories<Automotive@Exterior_Accessories@Trailer_Accessories<Automotive@Exterior_Accessories@Trailer_Accessories@Axles
Automotive<Automotive@Exterior_Accessories<Automotive@Exterior_Accessories@Trailer_Accessories<Automotive@Exterior_Accessories@Trailer_Accessories@Bearing_Kits
Automotive<Automotive@Exterior_Accessories<Automotive@Exterior_Accessories@Trailer_Accessories<Automotive@Exterior_Accessories@Trailer_Accessories@Blueprints
Automotive<Automotive@Exterior_Accessories<Automotive@Exterior_Accessories@Trailer_Accessories<Automotive@Exterior_Accessories@Trailer_Accessories@Brake_Assemblies
Automotive<Automotive@Exterior_Accessories<Automotive@Exterior_Accessories@Trailer_Accessories<Automotive@Exterior_Accessories@Trailer_Accessories@Brake_Controls
Automotive<Automotive@Exterior_Accessories<Automotive@Exterior_Accessories@Trailer_Accessories<Automotive@Exterior_Accessories@Trailer_Accessories@Fenders
Automotive<Automotive@Exterior_Accessories<Automotive@Exterior_Accessories@Trailer_Accessories<Automotive@Exterior_Accessories@Trailer_Accessories@Hardware
Automotive<Automotive@Exterior_Accessories<Automotive@Exterior_Accessories@Trailer_Accessories<Automotive@Exterior_Accessories@Trailer_Accessories@Hardware<Automotive@Exterior_Accessories@Trailer_Accessories@Hardware@Connectors
Automotive<Automotive@Exterior_Accessories<Automotive@Exterior_Accessories@Trailer_Accessories<Automotive@Exterior_Accessories@Trailer_Accessories@Hardware<Automotive@Exterior_Accessories@Trailer_Accessories@Hardware@Coupler_Parts
Automotive<Automotive@Exterior_Accessories<Automotive@Exterior_Accessories@Trailer_Accessories<Automotive@Exterior_Accessories@Trailer_Accessories@Hardware<Automotive@Exterior_Accessories@Trailer_Accessories@Hardware@Hubs_&_Spindles
Automotive<Automotive@Exterior_Accessories<Automotive@Exterior_Accessories@Trailer_Accessories<Automotive@Exterior_Accessories@Trailer_Accessories@Lighting
Automotive<Automotive@Exterior_Accessories<Automotive@Exterior_Accessories@Trailer_Accessories<Automotive@Exterior_Accessories@Trailer_Accessories@Wiring
Automotive<Automotive@Exterior_Accessories<Automotive@Exterior_Accessories@Truck_Bed_&_Tailgate_Accessories
Automotive<Automotive@Exterior_Accessories<Automotive@Exterior_Accessories@Truck_Bed_&_Tailgate_Accessories<Automotive@Exterior_Accessories@Truck_Bed_&_Tailgate_Accessories@Awnings_&_Shelters
Automotive<Automotive@Exterior_Accessories<Automotive@Exterior_Accessories@Truck_Bed_&_Tailgate_Accessories<Automotive@Exterior_Accessories@Truck_Bed_&_Tailgate_Accessories@Bed_Liners
Automotive<Automotive@Exterior_Accessories<Automotive@Exterior_Accessories@Truck_Bed_&_Tailgate_Accessories<Automotive@Exterior_Accessories@Truck_Bed_&_Tailgate_Accessories@Bed_Tents
Automotive<Automotive@Exterior_Accessories<Automotive@Exterior_Accessories@Truck_Bed_&_Tailgate_Accessories<Automotive@Exterior_Accessories@Truck_Bed_&_Tailgate_Accessories@Cargo_Bed_Cover_Accessories
Automotive<Automotive@Exterior_Accessories<Automotive@Exterior_Accessories@Truck_Bed_&_Tailgate_Accessories<Automotive@Exterior_Accessories@Truck_Bed_&_Tailgate_Accessories@Cargo_Nets_&_Tailgate_Nets
Automotive<Automotive@Exterior_Accessories<Automotive@Exterior_Accessories@Truck_Bed_&_Tailgate_Accessories<Automotive@Exterior_Accessories@Truck_Bed_&_Tailgate_Accessories@Ramps
Automotive<Automotive@Exterior_Accessories<Automotive@Exterior_Accessories@Truck_Bed_&_Tailgate_Accessories<Automotive@Exterior_Accessories@Truck_Bed_&_Tailgate_Accessories@Tailgate_Locks
Automotive<Automotive@Exterior_Accessories<Automotive@Exterior_Accessories@Truck_Bed_&_Tailgate_Accessories<Automotive@Exterior_Accessories@Truck_Bed_&_Tailgate_Accessories@Tie_Downs_&_Anchors
Automotive<Automotive@Exterior_Accessories<Automotive@Exterior_Accessories@Truck_Bed_&_Tailgate_Accessories<Automotive@Exterior_Accessories@Truck_Bed_&_Tailgate_Accessories@Tonneau_Covers
Automotive<Automotive@Exterior_Accessories<Automotive@Exterior_Accessories@Truck_Bed_&_Tailgate_Accessories<Automotive@Exterior_Accessories@Truck_Bed_&_Tailgate_Accessories@Truck_Bed_Extenders
Automotive<Automotive@Exterior_Accessories<Automotive@Exterior_Accessories@Truck_Bed_&_Tailgate_Accessories<Automotive@Exterior_Accessories@Truck_Bed_&_Tailgate_Accessories@Truck_Bed_Mats
Automotive<Automotive@Exterior_Accessories<Automotive@Exterior_Accessories@Truck_Bed_&_Tailgate_Accessories<Automotive@Exterior_Accessories@Truck_Bed_&_Tailgate_Accessories@Truck_Bed_Toolboxes
Automotive<Automotive@Exterior_Accessories<Automotive@Exterior_Accessories@Window_Louvers
Automotive<Automotive@Interior_Accessories
Automotive<Automotive@Interior_Accessories<Automotive@Interior_Accessories@Air_Fresheners
Automotive<Automotive@Interior_Accessories<Automotive@Interior_Accessories@Antitheft
Automotive<Automotive@Interior_Accessories<Automotive@Interior_Accessories@Antitheft<Automotive@Interior_Accessories@Antitheft@Accessories
Automotive<Automotive@Interior_Accessories<Automotive@Interior_Accessories@Antitheft<Automotive@Interior_Accessories@Antitheft@Alarm_Systems
Automotive<Automotive@Interior_Accessories<Automotive@Interior_Accessories@Antitheft<Automotive@Interior_Accessories@Antitheft@Keyless_Entry_Systems
Automotive<Automotive@Interior_Accessories<Automotive@Interior_Accessories@Antitheft<Automotive@Interior_Accessories@Antitheft@Locking_Devices
Automotive<Automotive@Interior_Accessories<Automotive@Interior_Accessories@Antitheft<Automotive@Interior_Accessories@Antitheft@Remote_Starters
Automotive<Automotive@Interior_Accessories<Automotive@Interior_Accessories@Ashtrays
Automotive<Automotive@Interior_Accessories<Automotive@Interior_Accessories@Automobilia
Automotive<Automotive@Interior_Accessories<Automotive@Interior_Accessories@Compasses
Automotive<Automotive@Interior_Accessories<Automotive@Interior_Accessories@Consoles_&_Organizers
Automotive<Automotive@Interior_Accessories<Automotive@Interior_Accessories@Consoles_&_Organizers<Automotive@Interior_Accessories@Consoles_&_Organizers@Bench_Seat_Consoles
Automotive<Automotive@Interior_Accessories<Automotive@Interior_Accessories@Consoles_&_Organizers<Automotive@Interior_Accessories@Consoles_&_Organizers@CD_Storage_Cases
Automotive<Automotive@Interior_Accessories<Automotive@Interior_Accessories@Consoles_&_Organizers<Automotive@Interior_Accessories@Consoles_&_Organizers@Dash-Mounted_Holders
Automotive<Automotive@Interior_Accessories<Automotive@Interior_Accessories@Consoles_&_Organizers<Automotive@Interior_Accessories@Consoles_&_Organizers@Door_&_Seat_Back_Organizers
Automotive<Automotive@Interior_Accessories<Automotive@Interior_Accessories@Consoles_&_Organizers<Automotive@Interior_Accessories@Consoles_&_Organizers@Glove_Box_Organizers
Automotive<Automotive@Interior_Accessories<Automotive@Interior_Accessories@Consoles_&_Organizers<Automotive@Interior_Accessories@Consoles_&_Organizers@Trays_&_Bags
Automotive<Automotive@Interior_Accessories<Automotive@Interior_Accessories@Consoles_&_Organizers<Automotive@Interior_Accessories@Consoles_&_Organizers@Trunk_Organizers
Automotive<Automotive@Interior_Accessories<Automotive@Interior_Accessories@Consoles_&_Organizers<Automotive@Interior_Accessories@Consoles_&_Organizers@Under-Seat_Consoles
Automotive<Automotive@Interior_Accessories<Automotive@Interior_Accessories@Consoles_&_Organizers<Automotive@Interior_Accessories@Consoles_&_Organizers@Visor_Accessories
Automotive<Automotive@Interior_Accessories<Automotive@Interior_Accessories@Covers
Automotive<Automotive@Interior_Accessories<Automotive@Interior_Accessories@Covers<Automotive@Interior_Accessories@Covers@Dash_Covers_&_Pads
Automotive<Automotive@Interior_Accessories<Automotive@Interior_Accessories@Cup_Holders
Automotive<Automotive@Interior_Accessories<Automotive@Interior_Accessories@Door_Entry_Guard
Automotive<Automotive@Interior_Accessories<Automotive@Interior_Accessories@Electrical_Appliances
Automotive<Automotive@Interior_Accessories<Automotive@Interior_Accessories@Electrical_Appliances<Automotive@Interior_Accessories@Electrical_Appliances@Coolers_&_Refrigerators
Automotive<Automotive@Interior_Accessories<Automotive@Interior_Accessories@Electrical_Appliances<Automotive@Interior_Accessories@Electrical_Appliances@Electric_Blankets
Automotive<Automotive@Interior_Accessories<Automotive@Interior_Accessories@Floor_Mats_&_Cargo_Liners
Automotive<Automotive@Interior_Accessories<Automotive@Interior_Accessories@Floor_Mats_&_Cargo_Liners<Automotive@Interior_Accessories@Floor_Mats_&_Cargo_Liners@Cargo_Liners
Automotive<Automotive@Interior_Accessories<Automotive@Interior_Accessories@Floor_Mats_&_Cargo_Liners<Automotive@Interior_Accessories@Floor_Mats_&_Cargo_Liners@Cargo_Liners<Automotive@Interior_Accessories@Floor_Mats_&_Cargo_Liners@Cargo_Liners@Custom_Fit
Automotive<Automotive@Interior_Accessories<Automotive@Interior_Accessories@Floor_Mats_&_Cargo_Liners<Automotive@Interior_Accessories@Floor_Mats_&_Cargo_Liners@Floor_Mats
Automotive<Automotive@Interior_Accessories<Automotive@Interior_Accessories@Floor_Mats_&_Cargo_Liners<Automotive@Interior_Accessories@Floor_Mats_&_Cargo_Liners@Floor_Mats<Automotive@Interior_Accessories@Floor_Mats_&_Cargo_Liners@Floor_Mats@Custom_Fit
Automotive<Automotive@Interior_Accessories<Automotive@Interior_Accessories@Floor_Mats_&_Cargo_Liners<Automotive@Interior_Accessories@Floor_Mats_&_Cargo_Liners@Floor_Mats<Automotive@Interior_Accessories@Floor_Mats_&_Cargo_Liners@Floor_Mats@Universal_Fit
Automotive<Automotive@Interior_Accessories<Automotive@Interior_Accessories@Garbage_Cans
Automotive<Automotive@Interior_Accessories<Automotive@Interior_Accessories@Insulation_&_Noise_Control
Automotive<Automotive@Interior_Accessories<Automotive@Interior_Accessories@Key_Chains
Automotive<Automotive@Interior_Accessories<Automotive@Interior_Accessories@Pedals_&_Pedal_Accessories
Automotive<Automotive@Interior_Accessories<Automotive@Interior_Accessories@Safety
Automotive<Automotive@Interior_Accessories<Automotive@Interior_Accessories@Safety<Automotive@Interior_Accessories@Safety@Escape_Tools
Automotive<Automotive@Interior_Accessories<Automotive@Interior_Accessories@Safety<Automotive@Interior_Accessories@Safety@Racing_Apparel
Automotive<Automotive@Interior_Accessories<Automotive@Interior_Accessories@Safety<Automotive@Interior_Accessories@Safety@Racing_Helmets_&_Accessories
Automotive<Automotive@Interior_Accessories<Automotive@Interior_Accessories@Safety<Automotive@Interior_Accessories@Safety@Racing_Seats
Automotive<Automotive@Interior_Accessories<Automotive@Interior_Accessories@Safety<Automotive@Interior_Accessories@Safety@Safety_Kits
Automotive<Automotive@Interior_Accessories<Automotive@Interior_Accessories@Seat_Covers_&_Accessories
Automotive<Automotive@Interior_Accessories<Automotive@Interior_Accessories@Seat_Covers_&_Accessories<Automotive@Interior_Accessories@Seat_Covers_&_Accessories@Accessories
Automotive<Automotive@Interior_Accessories<Automotive@Interior_Accessories@Seat_Covers_&_Accessories<Automotive@Interior_Accessories@Seat_Covers_&_Accessories@Seat_Brackets
Automotive<Automotive@Interior_Accessories<Automotive@Interior_Accessories@Seat_Covers_&_Accessories<Automotive@Interior_Accessories@Seat_Covers_&_Accessories@Seat_Covers
Automotive<Automotive@Interior_Accessories<Automotive@Interior_Accessories@Seat_Covers_&_Accessories<Automotive@Interior_Accessories@Seat_Covers_&_Accessories@Seat_Cushions
Automotive<Automotive@Interior_Accessories<Automotive@Interior_Accessories@Shift_Boots_&_Knobs
Automotive<Automotive@Interior_Accessories<Automotive@Interior_Accessories@Shift_Boots_&_Knobs<Automotive@Interior_Accessories@Shift_Boots_&_Knobs@Knobs
Automotive<Automotive@Interior_Accessories<Automotive@Interior_Accessories@Steering_Wheels_&_Accessories
Automotive<Automotive@Interior_Accessories<Automotive@Interior_Accessories@Steering_Wheels_&_Accessories<Automotive@Interior_Accessories@Steering_Wheels_&_Accessories@Steering_Accessories
Automotive<Automotive@Interior_Accessories<Automotive@Interior_Accessories@Steering_Wheels_&_Accessories<Automotive@Interior_Accessories@Steering_Wheels_&_Accessories@Steering_Covers
Automotive<Automotive@Interior_Accessories<Automotive@Interior_Accessories@Steering_Wheels_&_Accessories<Automotive@Interior_Accessories@Steering_Wheels_&_Accessories@Steering_Wheel_Spinners
Automotive<Automotive@Interior_Accessories<Automotive@Interior_Accessories@Sun_Protection
Automotive<Automotive@Interior_Accessories<Automotive@Interior_Accessories@Sun_Protection<Automotive@Interior_Accessories@Sun_Protection@Sunshades
Automotive<Automotive@Interior_Accessories<Automotive@Interior_Accessories@Sun_Protection<Automotive@Interior_Accessories@Sun_Protection@Visors
Automotive<Automotive@Interior_Accessories<Automotive@Interior_Accessories@Sun_Protection<Automotive@Interior_Accessories@Sun_Protection@Window_Tinting_Kits
Automotive<Automotive@Motorcycle_&_ATV
Automotive<Automotive@Motorcycle_&_ATV<Automotive@Motorcycle_&_ATV@Accessories
Automotive<Automotive@Motorcycle_&_ATV<Automotive@Motorcycle_&_ATV@Accessories<Automotive@Motorcycle_&_ATV@Accessories@Bags
Automotive<Automotive@Motorcycle_&_ATV<Automotive@Motorcycle_&_ATV@Accessories<Automotive@Motorcycle_&_ATV@Accessories@Bags<Automotive@Motorcycle_&_ATV@Accessories@Bags@Gear_Bags
Automotive<Automotive@Motorcycle_&_ATV<Automotive@Motorcycle_&_ATV@Accessories<Automotive@Motorcycle_&_ATV@Accessories@Bags<Automotive@Motorcycle_&_ATV@Accessories@Bags@Helmet_Bags
Automotive<Automotive@Motorcycle_&_ATV<Automotive@Motorcycle_&_ATV@Accessories<Automotive@Motorcycle_&_ATV@Accessories@Bags<Automotive@Motorcycle_&_ATV@Accessories@Bags@Saddle_Bags
Automotive<Automotive@Motorcycle_&_ATV<Automotive@Motorcycle_&_ATV@Accessories<Automotive@Motorcycle_&_ATV@Accessories@Bags<Automotive@Motorcycle_&_ATV@Accessories@Bags@Tank_Bags
Automotive<Automotive@Motorcycle_&_ATV<Automotive@Motorcycle_&_ATV@Accessories<Automotive@Motorcycle_&_ATV@Accessories@Carrying_Racks
Automotive<Automotive@Motorcycle_&_ATV<Automotive@Motorcycle_&_ATV@Accessories<Automotive@Motorcycle_&_ATV@Accessories@Graphics
Automotive<Automotive@Motorcycle_&_ATV<Automotive@Motorcycle_&_ATV@Accessories<Automotive@Motorcycle_&_ATV@Accessories@Gun_Racks
Automotive<Automotive@Motorcycle_&_ATV<Automotive@Motorcycle_&_ATV@Accessories<Automotive@Motorcycle_&_ATV@Accessories@Handlebar_Accessories
Automotive<Automotive@Motorcycle_&_ATV<Automotive@Motorcycle_&_ATV@Accessories<Automotive@Motorcycle_&_ATV@Accessories@Loading_Ramps
Automotive<Automotive@Motorcycle_&_ATV<Automotive@Motorcycle_&_ATV@Accessories<Automotive@Motorcycle_&_ATV@Accessories@Manual_Lift_Kits
Automotive<Automotive@Motorcycle_&_ATV<Automotive@Motorcycle_&_ATV@Accessories<Automotive@Motorcycle_&_ATV@Accessories@Number_Plates
Automotive<Automotive@Motorcycle_&_ATV<Automotive@Motorcycle_&_ATV@Accessories<Automotive@Motorcycle_&_ATV@Accessories@Plows
Automotive<Automotive@Motorcycle_&_ATV<Automotive@Motorcycle_&_ATV@Accessories<Automotive@Motorcycle_&_ATV@Accessories@Seat_Covers
Automotive<Automotive@Motorcycle_&_ATV<Automotive@Motorcycle_&_ATV@Accessories<Automotive@Motorcycle_&_ATV@Accessories@Stands
Automotive<Automotive@Motorcycle_&_ATV<Automotive@Motorcycle_&_ATV@Accessories<Automotive@Motorcycle_&_ATV@Accessories@Tie-Downs
Automotive<Automotive@Motorcycle_&_ATV<Automotive@Motorcycle_&_ATV@Accessories<Automotive@Motorcycle_&_ATV@Accessories@Tool_Sets
Automotive<Automotive@Motorcycle_&_ATV<Automotive@Motorcycle_&_ATV@Accessories<Automotive@Motorcycle_&_ATV@Accessories@Towing_Products_&_Winches
Automotive<Automotive@Motorcycle_&_ATV<Automotive@Motorcycle_&_ATV@Accessories<Automotive@Motorcycle_&_ATV@Accessories@Trailer_Hitches
Automotive<Automotive@Motorcycle_&_ATV<Automotive@Motorcycle_&_ATV@Accessories<Automotive@Motorcycle_&_ATV@Accessories@Vehicle_Covers
Automotive<Automotive@Motorcycle_&_ATV<Automotive@Motorcycle_&_ATV@Parts
Automotive<Automotive@Motorcycle_&_ATV<Automotive@Motorcycle_&_ATV@Parts<Automotive@Motorcycle_&_ATV@Parts@Body_Parts
Automotive<Automotive@Motorcycle_&_ATV<Automotive@Motorcycle_&_ATV@Parts<Automotive@Motorcycle_&_ATV@Parts@Body_Parts<Automotive@Motorcycle_&_ATV@Parts@Body_Parts@Body_Components
Automotive<Automotive@Motorcycle_&_ATV<Automotive@Motorcycle_&_ATV@Parts<Automotive@Motorcycle_&_ATV@Parts@Body_Parts<Automotive@Motorcycle_&_ATV@Parts@Body_Parts@Bumpers
Automotive<Automotive@Motorcycle_&_ATV<Automotive@Motorcycle_&_ATV@Parts<Automotive@Motorcycle_&_ATV@Parts@Body_Parts<Automotive@Motorcycle_&_ATV@Parts@Body_Parts@Fenders
Automotive<Automotive@Motorcycle_&_ATV<Automotive@Motorcycle_&_ATV@Parts<Automotive@Motorcycle_&_ATV@Parts@Body_Parts<Automotive@Motorcycle_&_ATV@Parts@Body_Parts@Floor_Boards
Automotive<Automotive@Motorcycle_&_ATV<Automotive@Motorcycle_&_ATV@Parts<Automotive@Motorcycle_&_ATV@Parts@Body_Parts<Automotive@Motorcycle_&_ATV@Parts@Body_Parts@Foot_Pegs
Automotive<Automotive@Motorcycle_&_ATV<Automotive@Motorcycle_&_ATV@Parts<Automotive@Motorcycle_&_ATV@Parts@Body_Parts<Automotive@Motorcycle_&_ATV@Parts@Body_Parts@Frame_Guards
Automotive<Automotive@Motorcycle_&_ATV<Automotive@Motorcycle_&_ATV@Parts<Automotive@Motorcycle_&_ATV@Parts@Body_Parts<Automotive@Motorcycle_&_ATV@Parts@Body_Parts@Highway_Bars
Automotive<Automotive@Motorcycle_&_ATV<Automotive@Motorcycle_&_ATV@Parts<Automotive@Motorcycle_&_ATV@Parts@Body_Parts<Automotive@Motorcycle_&_ATV@Parts@Body_Parts@Jiffy_Stands
Automotive<Automotive@Motorcycle_&_ATV<Automotive@Motorcycle_&_ATV@Parts<Automotive@Motorcycle_&_ATV@Parts@Body_Parts<Automotive@Motorcycle_&_ATV@Parts@Body_Parts@Luggage_Racks
Automotive<Automotive@Motorcycle_&_ATV<Automotive@Motorcycle_&_ATV@Parts<Automotive@Motorcycle_&_ATV@Parts@Body_Parts<Automotive@Motorcycle_&_ATV@Parts@Body_Parts@Mirrors
Automotive<Automotive@Motorcycle_&_ATV<Automotive@Motorcycle_&_ATV@Parts<Automotive@Motorcycle_&_ATV@Parts@Body_Parts<Automotive@Motorcycle_&_ATV@Parts@Body_Parts@Nerf_Bars
Automotive<Automotive@Motorcycle_&_ATV<Automotive@Motorcycle_&_ATV@Parts<Automotive@Motorcycle_&_ATV@Parts@Body_Parts<Automotive@Motorcycle_&_ATV@Parts@Body_Parts@Seats_&_Seat_Covers
Automotive<Automotive@Motorcycle_&_ATV<Automotive@Motorcycle_&_ATV@Parts<Automotive@Motorcycle_&_ATV@Parts@Body_Parts<Automotive@Motorcycle_&_ATV@Parts@Body_Parts@Sissy_Bars
Automotive<Automotive@Motorcycle_&_ATV<Automotive@Motorcycle_&_ATV@Parts<Automotive@Motorcycle_&_ATV@Parts@Body_Parts<Automotive@Motorcycle_&_ATV@Parts@Body_Parts@Skid_Plates
Automotive<Automotive@Motorcycle_&_ATV<Automotive@Motorcycle_&_ATV@Parts<Automotive@Motorcycle_&_ATV@Parts@Body_Parts<Automotive@Motorcycle_&_ATV@Parts@Body_Parts@Windshields
Automotive<Automotive@Motorcycle_&_ATV<Automotive@Motorcycle_&_ATV@Parts<Automotive@Motorcycle_&_ATV@Parts@Braking
Automotive<Automotive@Motorcycle_&_ATV<Automotive@Motorcycle_&_ATV@Parts<Automotive@Motorcycle_&_ATV@Parts@Braking<Automotive@Motorcycle_&_ATV@Parts@Braking@Calipers
Automotive<Automotive@Motorcycle_&_ATV<Automotive@Motorcycle_&_ATV@Parts<Automotive@Motorcycle_&_ATV@Parts@Braking<Automotive@Motorcycle_&_ATV@Parts@Braking@Pads
Automotive<Automotive@Motorcycle_&_ATV<Automotive@Motorcycle_&_ATV@Parts<Automotive@Motorcycle_&_ATV@Parts@Controls
Automotive<Automotive@Motorcycle_&_ATV<Automotive@Motorcycle_&_ATV@Parts<Automotive@Motorcycle_&_ATV@Parts@Controls<Automotive@Motorcycle_&_ATV@Parts@Controls@Brake_Lines
Automotive<Automotive@Motorcycle_&_ATV<Automotive@Motorcycle_&_ATV@Parts<Automotive@Motorcycle_&_ATV@Parts@Controls<Automotive@Motorcycle_&_ATV@Parts@Controls@Forward_Controls
Automotive<Automotive@Motorcycle_&_ATV<Automotive@Motorcycle_&_ATV@Parts<Automotive@Motorcycle_&_ATV@Parts@Controls<Automotive@Motorcycle_&_ATV@Parts@Controls@Grips
Automotive<Automotive@Motorcycle_&_ATV<Automotive@Motorcycle_&_ATV@Parts<Automotive@Motorcycle_&_ATV@Parts@Controls<Automotive@Motorcycle_&_ATV@Parts@Controls@Handguards
Automotive<Automotive@Motorcycle_&_ATV<Automotive@Motorcycle_&_ATV@Parts<Automotive@Motorcycle_&_ATV@Parts@Controls<Automotive@Motorcycle_&_ATV@Parts@Controls@Handlebars
Automotive<Automotive@Motorcycle_&_ATV<Automotive@Motorcycle_&_ATV@Parts<Automotive@Motorcycle_&_ATV@Parts@Controls<Automotive@Motorcycle_&_ATV@Parts@Controls@Pedals
Automotive<Automotive@Motorcycle_&_ATV<Automotive@Motorcycle_&_ATV@Parts<Automotive@Motorcycle_&_ATV@Parts@Controls<Automotive@Motorcycle_&_ATV@Parts@Controls@Steering_Wheels
Automotive<Automotive@Motorcycle_&_ATV<Automotive@Motorcycle_&_ATV@Parts<Automotive@Motorcycle_&_ATV@Parts@Controls<Automotive@Motorcycle_&_ATV@Parts@Controls@Throttles
Automotive<Automotive@Motorcycle_&_ATV<Automotive@Motorcycle_&_ATV@Parts<Automotive@Motorcycle_&_ATV@Parts@Drive_Train
Automotive<Automotive@Motorcycle_&_ATV<Automotive@Motorcycle_&_ATV@Parts<Automotive@Motorcycle_&_ATV@Parts@Drive_Train<Automotive@Motorcycle_&_ATV@Parts@Drive_Train@Axles
Automotive<Automotive@Motorcycle_&_ATV<Automotive@Motorcycle_&_ATV@Parts<Automotive@Motorcycle_&_ATV@Parts@Drive_Train<Automotive@Motorcycle_&_ATV@Parts@Drive_Train@Bearings
Automotive<Automotive@Motorcycle_&_ATV<Automotive@Motorcycle_&_ATV@Parts<Automotive@Motorcycle_&_ATV@Parts@Drive_Train<Automotive@Motorcycle_&_ATV@Parts@Drive_Train@CV_Boots
Automotive<Automotive@Motorcycle_&_ATV<Automotive@Motorcycle_&_ATV@Parts<Automotive@Motorcycle_&_ATV@Parts@Drive_Train<Automotive@Motorcycle_&_ATV@Parts@Drive_Train@Chain_Guards
Automotive<Automotive@Motorcycle_&_ATV<Automotive@Motorcycle_&_ATV@Parts<Automotive@Motorcycle_&_ATV@Parts@Drive_Train<Automotive@Motorcycle_&_ATV@Parts@Drive_Train@Clutches
Automotive<Automotive@Motorcycle_&_ATV<Automotive@Motorcycle_&_ATV@Parts<Automotive@Motorcycle_&_ATV@Parts@Drive_Train<Automotive@Motorcycle_&_ATV@Parts@Drive_Train@Drive_Belts
Automotive<Automotive@Motorcycle_&_ATV<Automotive@Motorcycle_&_ATV@Parts<Automotive@Motorcycle_&_ATV@Parts@Drive_Train<Automotive@Motorcycle_&_ATV@Parts@Drive_Train@Drive_Chains
Automotive<Automotive@Motorcycle_&_ATV<Automotive@Motorcycle_&_ATV@Parts<Automotive@Motorcycle_&_ATV@Parts@Drive_Train<Automotive@Motorcycle_&_ATV@Parts@Drive_Train@Drive_Shafts
Automotive<Automotive@Motorcycle_&_ATV<Automotive@Motorcycle_&_ATV@Parts<Automotive@Motorcycle_&_ATV@Parts@Drive_Train<Automotive@Motorcycle_&_ATV@Parts@Drive_Train@Kick_Starters
Automotive<Automotive@Motorcycle_&_ATV<Automotive@Motorcycle_&_ATV@Parts<Automotive@Motorcycle_&_ATV@Parts@Drive_Train<Automotive@Motorcycle_&_ATV@Parts@Drive_Train@Seals
Automotive<Automotive@Motorcycle_&_ATV<Automotive@Motorcycle_&_ATV@Parts<Automotive@Motorcycle_&_ATV@Parts@Drive_Train<Automotive@Motorcycle_&_ATV@Parts@Drive_Train@Shifters
Automotive<Automotive@Motorcycle_&_ATV<Automotive@Motorcycle_&_ATV@Parts<Automotive@Motorcycle_&_ATV@Parts@Drive_Train<Automotive@Motorcycle_&_ATV@Parts@Drive_Train@Sprockets
Automotive<Automotive@Motorcycle_&_ATV<Automotive@Motorcycle_&_ATV@Parts<Automotive@Motorcycle_&_ATV@Parts@Drive_Train<Automotive@Motorcycle_&_ATV@Parts@Drive_Train@Tie_Rods
Automotive<Automotive@Motorcycle_&_ATV<Automotive@Motorcycle_&_ATV@Parts<Automotive@Motorcycle_&_ATV@Parts@Drive_Train<Automotive@Motorcycle_&_ATV@Parts@Drive_Train@Transmissions
Automotive<Automotive@Motorcycle_&_ATV<Automotive@Motorcycle_&_ATV@Parts<Automotive@Motorcycle_&_ATV@Parts@Electrical
Automotive<Automotive@Motorcycle_&_ATV<Automotive@Motorcycle_&_ATV@Parts<Automotive@Motorcycle_&_ATV@Parts@Electrical<Automotive@Motorcycle_&_ATV@Parts@Electrical@Batteries
Automotive<Automotive@Motorcycle_&_ATV<Automotive@Motorcycle_&_ATV@Parts<Automotive@Motorcycle_&_ATV@Parts@Electrical<Automotive@Motorcycle_&_ATV@Parts@Electrical@Horns
Automotive<Automotive@Motorcycle_&_ATV<Automotive@Motorcycle_&_ATV@Parts<Automotive@Motorcycle_&_ATV@Parts@Electrical<Automotive@Motorcycle_&_ATV@Parts@Electrical@Switches
Automotive<Automotive@Motorcycle_&_ATV<Automotive@Motorcycle_&_ATV@Parts<Automotive@Motorcycle_&_ATV@Parts@Electrical<Automotive@Motorcycle_&_ATV@Parts@Electrical@Wiring_Harnesses
Automotive<Automotive@Motorcycle_&_ATV<Automotive@Motorcycle_&_ATV@Parts<Automotive@Motorcycle_&_ATV@Parts@Engine_Parts
Automotive<Automotive@Motorcycle_&_ATV<Automotive@Motorcycle_&_ATV@Parts<Automotive@Motorcycle_&_ATV@Parts@Engine_Parts<Automotive@Motorcycle_&_ATV@Parts@Engine_Parts@Engine_Gaskets
Automotive<Automotive@Motorcycle_&_ATV<Automotive@Motorcycle_&_ATV@Parts<Automotive@Motorcycle_&_ATV@Parts@Engine_Parts<Automotive@Motorcycle_&_ATV@Parts@Engine_Parts@Engine_Kits
Automotive<Automotive@Motorcycle_&_ATV<Automotive@Motorcycle_&_ATV@Parts<Automotive@Motorcycle_&_ATV@Parts@Engine_Parts<Automotive@Motorcycle_&_ATV@Parts@Engine_Parts@Piston_Rings
Automotive<Automotive@Motorcycle_&_ATV<Automotive@Motorcycle_&_ATV@Parts<Automotive@Motorcycle_&_ATV@Parts@Engine_Parts<Automotive@Motorcycle_&_ATV@Parts@Engine_Parts@Pistons
Automotive<Automotive@Motorcycle_&_ATV<Automotive@Motorcycle_&_ATV@Parts<Automotive@Motorcycle_&_ATV@Parts@Engines
Automotive<Automotive@Motorcycle_&_ATV<Automotive@Motorcycle_&_ATV@Parts<Automotive@Motorcycle_&_ATV@Parts@Exhaust
Automotive<Automotive@Motorcycle_&_ATV<Automotive@Motorcycle_&_ATV@Parts<Automotive@Motorcycle_&_ATV@Parts@Exhaust<Automotive@Motorcycle_&_ATV@Parts@Exhaust@Baffles
Automotive<Automotive@Motorcycle_&_ATV<Automotive@Motorcycle_&_ATV@Parts<Automotive@Motorcycle_&_ATV@Parts@Exhaust<Automotive@Motorcycle_&_ATV@Parts@Exhaust@Drag_Pipes
Automotive<Automotive@Motorcycle_&_ATV<Automotive@Motorcycle_&_ATV@Parts<Automotive@Motorcycle_&_ATV@Parts@Exhaust<Automotive@Motorcycle_&_ATV@Parts@Exhaust@Exhaust_Brackets
Automotive<Automotive@Motorcycle_&_ATV<Automotive@Motorcycle_&_ATV@Parts<Automotive@Motorcycle_&_ATV@Parts@Exhaust<Automotive@Motorcycle_&_ATV@Parts@Exhaust@Exhaust_Gaskets
Automotive<Automotive@Motorcycle_&_ATV<Automotive@Motorcycle_&_ATV@Parts<Automotive@Motorcycle_&_ATV@Parts@Exhaust<Automotive@Motorcycle_&_ATV@Parts@Exhaust@Full_Systems
Automotive<Automotive@Motorcycle_&_ATV<Automotive@Motorcycle_&_ATV@Parts<Automotive@Motorcycle_&_ATV@Parts@Exhaust<Automotive@Motorcycle_&_ATV@Parts@Exhaust@Heat_Shields
Automotive<Automotive@Motorcycle_&_ATV<Automotive@Motorcycle_&_ATV@Parts<Automotive@Motorcycle_&_ATV@Parts@Exhaust<Automotive@Motorcycle_&_ATV@Parts@Exhaust@Pipes
Automotive<Automotive@Motorcycle_&_ATV<Automotive@Motorcycle_&_ATV@Parts<Automotive@Motorcycle_&_ATV@Parts@Exhaust<Automotive@Motorcycle_&_ATV@Parts@Exhaust@Silencers_&_Mufflers
Automotive<Automotive@Motorcycle_&_ATV<Automotive@Motorcycle_&_ATV@Parts<Automotive@Motorcycle_&_ATV@Parts@Exhaust<Automotive@Motorcycle_&_ATV@Parts@Exhaust@Spark_Arrestors
Automotive<Automotive@Motorcycle_&_ATV<Automotive@Motorcycle_&_ATV@Parts<Automotive@Motorcycle_&_ATV@Parts@External_Lights
Automotive<Automotive@Motorcycle_&_ATV<Automotive@Motorcycle_&_ATV@Parts<Automotive@Motorcycle_&_ATV@Parts@External_Lights<Automotive@Motorcycle_&_ATV@Parts@External_Lights@Accessory_Light_Kits
Automotive<Automotive@Motorcycle_&_ATV<Automotive@Motorcycle_&_ATV@Parts<Automotive@Motorcycle_&_ATV@Parts@External_Lights<Automotive@Motorcycle_&_ATV@Parts@External_Lights@Accessory_Lights
Automotive<Automotive@Motorcycle_&_ATV<Automotive@Motorcycle_&_ATV@Parts<Automotive@Motorcycle_&_ATV@Parts@External_Lights<Automotive@Motorcycle_&_ATV@Parts@External_Lights@Headlights
Automotive<Automotive@Motorcycle_&_ATV<Automotive@Motorcycle_&_ATV@Parts<Automotive@Motorcycle_&_ATV@Parts@External_Lights<Automotive@Motorcycle_&_ATV@Parts@External_Lights@Taillights
Automotive<Automotive@Motorcycle_&_ATV<Automotive@Motorcycle_&_ATV@Parts<Automotive@Motorcycle_&_ATV@Parts@External_Lights<Automotive@Motorcycle_&_ATV@Parts@External_Lights@Turn_Signals
Automotive<Automotive@Motorcycle_&_ATV<Automotive@Motorcycle_&_ATV@Parts<Automotive@Motorcycle_&_ATV@Parts@Filtration
Automotive<Automotive@Motorcycle_&_ATV<Automotive@Motorcycle_&_ATV@Parts<Automotive@Motorcycle_&_ATV@Parts@Filtration<Automotive@Motorcycle_&_ATV@Parts@Filtration@Air_Filters
Automotive<Automotive@Motorcycle_&_ATV<Automotive@Motorcycle_&_ATV@Parts<Automotive@Motorcycle_&_ATV@Parts@Filtration<Automotive@Motorcycle_&_ATV@Parts@Filtration@Oil_Filters
Automotive<Automotive@Motorcycle_&_ATV<Automotive@Motorcycle_&_ATV@Parts<Automotive@Motorcycle_&_ATV@Parts@Fuel_System
Automotive<Automotive@Motorcycle_&_ATV<Automotive@Motorcycle_&_ATV@Parts<Automotive@Motorcycle_&_ATV@Parts@Fuel_System<Automotive@Motorcycle_&_ATV@Parts@Fuel_System@Carburetors
Automotive<Automotive@Motorcycle_&_ATV<Automotive@Motorcycle_&_ATV@Parts<Automotive@Motorcycle_&_ATV@Parts@Fuel_System<Automotive@Motorcycle_&_ATV@Parts@Fuel_System@Fuel_Jet_Systems
Automotive<Automotive@Motorcycle_&_ATV<Automotive@Motorcycle_&_ATV@Parts<Automotive@Motorcycle_&_ATV@Parts@Fuel_System<Automotive@Motorcycle_&_ATV@Parts@Fuel_System@Fuel_Lines
Automotive<Automotive@Motorcycle_&_ATV<Automotive@Motorcycle_&_ATV@Parts<Automotive@Motorcycle_&_ATV@Parts@Fuel_System<Automotive@Motorcycle_&_ATV@Parts@Fuel_System@Gas_Caps
Automotive<Automotive@Motorcycle_&_ATV<Automotive@Motorcycle_&_ATV@Parts<Automotive@Motorcycle_&_ATV@Parts@Fuel_System<Automotive@Motorcycle_&_ATV@Parts@Fuel_System@Gas_Tanks
Automotive<Automotive@Motorcycle_&_ATV<Automotive@Motorcycle_&_ATV@Parts<Automotive@Motorcycle_&_ATV@Parts@Fuel_System<Automotive@Motorcycle_&_ATV@Parts@Fuel_System@Nitrous_Kits
Automotive<Automotive@Motorcycle_&_ATV<Automotive@Motorcycle_&_ATV@Parts<Automotive@Motorcycle_&_ATV@Parts@Gauges
Automotive<Automotive@Motorcycle_&_ATV<Automotive@Motorcycle_&_ATV@Parts<Automotive@Motorcycle_&_ATV@Parts@Gauges<Automotive@Motorcycle_&_ATV@Parts@Gauges@Speedometers
Automotive<Automotive@Motorcycle_&_ATV<Automotive@Motorcycle_&_ATV@Parts<Automotive@Motorcycle_&_ATV@Parts@Gauges<Automotive@Motorcycle_&_ATV@Parts@Gauges@Tachometers
Automotive<Automotive@Motorcycle_&_ATV<Automotive@Motorcycle_&_ATV@Parts<Automotive@Motorcycle_&_ATV@Parts@Ignition
Automotive<Automotive@Motorcycle_&_ATV<Automotive@Motorcycle_&_ATV@Parts<Automotive@Motorcycle_&_ATV@Parts@Ignition<Automotive@Motorcycle_&_ATV@Parts@Ignition@Ignition_Coils
Automotive<Automotive@Motorcycle_&_ATV<Automotive@Motorcycle_&_ATV@Parts<Automotive@Motorcycle_&_ATV@Parts@Ignition<Automotive@Motorcycle_&_ATV@Parts@Ignition@Ignition_Computers
Automotive<Automotive@Motorcycle_&_ATV<Automotive@Motorcycle_&_ATV@Parts<Automotive@Motorcycle_&_ATV@Parts@Ignition<Automotive@Motorcycle_&_ATV@Parts@Ignition@Spark_Plug_Wires
Automotive<Automotive@Motorcycle_&_ATV<Automotive@Motorcycle_&_ATV@Parts<Automotive@Motorcycle_&_ATV@Parts@Ignition<Automotive@Motorcycle_&_ATV@Parts@Ignition@Spark_Plugs
Automotive<Automotive@Motorcycle_&_ATV<Automotive@Motorcycle_&_ATV@Parts<Automotive@Motorcycle_&_ATV@Parts@Suspension
Automotive<Automotive@Motorcycle_&_ATV<Automotive@Motorcycle_&_ATV@Parts<Automotive@Motorcycle_&_ATV@Parts@Suspension<Automotive@Motorcycle_&_ATV@Parts@Suspension@Fork_&_Chassis
Automotive<Automotive@Motorcycle_&_ATV<Automotive@Motorcycle_&_ATV@Parts<Automotive@Motorcycle_&_ATV@Parts@Suspension<Automotive@Motorcycle_&_ATV@Parts@Suspension@Fork_&_Chassis<Automotive@Motorcycle_&_ATV@Parts@Suspension@Fork_&_Chassis@Chassis
Automotive<Automotive@Motorcycle_&_ATV<Automotive@Motorcycle_&_ATV@Parts<Automotive@Motorcycle_&_ATV@Parts@Suspension<Automotive@Motorcycle_&_ATV@Parts@Suspension@Fork_&_Chassis<Automotive@Motorcycle_&_ATV@Parts@Suspension@Fork_&_Chassis@Fork_Brackets
Automotive<Automotive@Motorcycle_&_ATV<Automotive@Motorcycle_&_ATV@Parts<Automotive@Motorcycle_&_ATV@Parts@Suspension<Automotive@Motorcycle_&_ATV@Parts@Suspension@Fork_&_Chassis<Automotive@Motorcycle_&_ATV@Parts@Suspension@Fork_&_Chassis@Fork_Tubes
Automotive<Automotive@Motorcycle_&_ATV<Automotive@Motorcycle_&_ATV@Parts<Automotive@Motorcycle_&_ATV@Parts@Suspension<Automotive@Motorcycle_&_ATV@Parts@Suspension@Fork_&_Chassis<Automotive@Motorcycle_&_ATV@Parts@Suspension@Fork_&_Chassis@Frame_Forks
Automotive<Automotive@Motorcycle_&_ATV<Automotive@Motorcycle_&_ATV@Parts<Automotive@Motorcycle_&_ATV@Parts@Suspension<Automotive@Motorcycle_&_ATV@Parts@Suspension@Fork_&_Chassis<Automotive@Motorcycle_&_ATV@Parts@Suspension@Fork_&_Chassis@Front_Forks
Automotive<Automotive@Motorcycle_&_ATV<Automotive@Motorcycle_&_ATV@Parts<Automotive@Motorcycle_&_ATV@Parts@Suspension<Automotive@Motorcycle_&_ATV@Parts@Suspension@Fork_&_Chassis<Automotive@Motorcycle_&_ATV@Parts@Suspension@Fork_&_Chassis@Rear_Forks
Automotive<Automotive@Motorcycle_&_ATV<Automotive@Motorcycle_&_ATV@Parts<Automotive@Motorcycle_&_ATV@Parts@Suspension<Automotive@Motorcycle_&_ATV@Parts@Suspension@Fork_&_Chassis<Automotive@Motorcycle_&_ATV@Parts@Suspension@Fork_&_Chassis@Shocks
Automotive<Automotive@Motorcycle_&_ATV<Automotive@Motorcycle_&_ATV@Parts<Automotive@Motorcycle_&_ATV@Parts@Suspension<Automotive@Motorcycle_&_ATV@Parts@Suspension@Fork_&_Chassis<Automotive@Motorcycle_&_ATV@Parts@Suspension@Fork_&_Chassis@Springs
Automotive<Automotive@Motorcycle_&_ATV<Automotive@Motorcycle_&_ATV@Parts<Automotive@Motorcycle_&_ATV@Parts@Wheels_&_Tires
Automotive<Automotive@Motorcycle_&_ATV<Automotive@Motorcycle_&_ATV@Parts<Automotive@Motorcycle_&_ATV@Parts@Wheels_&_Tires<Automotive@Motorcycle_&_ATV@Parts@Wheels_&_Tires@Dual-Sport_Desert_Tires
Automotive<Automotive@Motorcycle_&_ATV<Automotive@Motorcycle_&_ATV@Parts<Automotive@Motorcycle_&_ATV@Parts@Wheels_&_Tires<Automotive@Motorcycle_&_ATV@Parts@Wheels_&_Tires@Inner_Tubes
Automotive<Automotive@Motorcycle_&_ATV<Automotive@Motorcycle_&_ATV@Parts<Automotive@Motorcycle_&_ATV@Parts@Wheels_&_Tires<Automotive@Motorcycle_&_ATV@Parts@Wheels_&_Tires@Off-Road_Tires
Automotive<Automotive@Motorcycle_&_ATV<Automotive@Motorcycle_&_ATV@Parts<Automotive@Motorcycle_&_ATV@Parts@Wheels_&_Tires<Automotive@Motorcycle_&_ATV@Parts@Wheels_&_Tires@Racing_Tires
Automotive<Automotive@Motorcycle_&_ATV<Automotive@Motorcycle_&_ATV@Parts<Automotive@Motorcycle_&_ATV@Parts@Wheels_&_Tires<Automotive@Motorcycle_&_ATV@Parts@Wheels_&_Tires@Rims
Automotive<Automotive@Motorcycle_&_ATV<Automotive@Motorcycle_&_ATV@Parts<Automotive@Motorcycle_&_ATV@Parts@Wheels_&_Tires<Automotive@Motorcycle_&_ATV@Parts@Wheels_&_Tires@Spokes
Automotive<Automotive@Motorcycle_&_ATV<Automotive@Motorcycle_&_ATV@Protective_Gear
Automotive<Automotive@Motorcycle_&_ATV<Automotive@Motorcycle_&_ATV@Protective_Gear<Automotive@Motorcycle_&_ATV@Protective_Gear@Chest_&_Back_Protectors
Automotive<Automotive@Motorcycle_&_ATV<Automotive@Motorcycle_&_ATV@Protective_Gear<Automotive@Motorcycle_&_ATV@Protective_Gear@Chest_&_Back_Protectors<Automotive@Motorcycle_&_ATV@Protective_Gear@Chest_&_Back_Protectors@Chest_Protectors
Automotive<Automotive@Motorcycle_&_ATV<Automotive@Motorcycle_&_ATV@Protective_Gear<Automotive@Motorcycle_&_ATV@Protective_Gear@Elbow_&_Wrist_Protection
Automotive<Automotive@Motorcycle_&_ATV<Automotive@Motorcycle_&_ATV@Protective_Gear<Automotive@Motorcycle_&_ATV@Protective_Gear@Eyewear
Automotive<Automotive@Motorcycle_&_ATV<Automotive@Motorcycle_&_ATV@Protective_Gear<Automotive@Motorcycle_&_ATV@Protective_Gear@Eyewear<Automotive@Motorcycle_&_ATV@Protective_Gear@Eyewear@Goggle_Accessories
Automotive<Automotive@Motorcycle_&_ATV<Automotive@Motorcycle_&_ATV@Protective_Gear<Automotive@Motorcycle_&_ATV@Protective_Gear@Eyewear<Automotive@Motorcycle_&_ATV@Protective_Gear@Eyewear@Goggles
Automotive<Automotive@Motorcycle_&_ATV<Automotive@Motorcycle_&_ATV@Protective_Gear<Automotive@Motorcycle_&_ATV@Protective_Gear@Footwear
Automotive<Automotive@Motorcycle_&_ATV<Automotive@Motorcycle_&_ATV@Protective_Gear<Automotive@Motorcycle_&_ATV@Protective_Gear@Footwear<Automotive@Motorcycle_&_ATV@Protective_Gear@Footwear@Boots
Automotive<Automotive@Motorcycle_&_ATV<Automotive@Motorcycle_&_ATV@Protective_Gear<Automotive@Motorcycle_&_ATV@Protective_Gear@Footwear<Automotive@Motorcycle_&_ATV@Protective_Gear@Footwear@Shoes
Automotive<Automotive@Motorcycle_&_ATV<Automotive@Motorcycle_&_ATV@Protective_Gear<Automotive@Motorcycle_&_ATV@Protective_Gear@Gloves
Automotive<Automotive@Motorcycle_&_ATV<Automotive@Motorcycle_&_ATV@Protective_Gear<Automotive@Motorcycle_&_ATV@Protective_Gear@Helmet_Accessories
Automotive<Automotive@Motorcycle_&_ATV<Automotive@Motorcycle_&_ATV@Protective_Gear<Automotive@Motorcycle_&_ATV@Protective_Gear@Helmet_Accessories<Automotive@Motorcycle_&_ATV@Protective_Gear@Helmet_Accessories@Helmet_Breath_Deflectors
Automotive<Automotive@Motorcycle_&_ATV<Automotive@Motorcycle_&_ATV@Protective_Gear<Automotive@Motorcycle_&_ATV@Protective_Gear@Helmet_Accessories<Automotive@Motorcycle_&_ATV@Protective_Gear@Helmet_Accessories@Helmet_Communication
Automotive<Automotive@Motorcycle_&_ATV<Automotive@Motorcycle_&_ATV@Protective_Gear<Automotive@Motorcycle_&_ATV@Protective_Gear@Helmet_Accessories<Automotive@Motorcycle_&_ATV@Protective_Gear@Helmet_Accessories@Helmet_Hardware
Automotive<Automotive@Motorcycle_&_ATV<Automotive@Motorcycle_&_ATV@Protective_Gear<Automotive@Motorcycle_&_ATV@Protective_Gear@Helmet_Accessories<Automotive@Motorcycle_&_ATV@Protective_Gear@Helmet_Accessories@Helmet_Liners
Automotive<Automotive@Motorcycle_&_ATV<Automotive@Motorcycle_&_ATV@Protective_Gear<Automotive@Motorcycle_&_ATV@Protective_Gear@Helmet_Accessories<Automotive@Motorcycle_&_ATV@Protective_Gear@Helmet_Accessories@Helmet_Shields
Automotive<Automotive@Motorcycle_&_ATV<Automotive@Motorcycle_&_ATV@Protective_Gear<Automotive@Motorcycle_&_ATV@Protective_Gear@Helmet_Accessories<Automotive@Motorcycle_&_ATV@Protective_Gear@Helmet_Accessories@Helmet_Visors
Automotive<Automotive@Motorcycle_&_ATV<Automotive@Motorcycle_&_ATV@Protective_Gear<Automotive@Motorcycle_&_ATV@Protective_Gear@Helmets
Automotive<Automotive@Motorcycle_&_ATV<Automotive@Motorcycle_&_ATV@Protective_Gear<Automotive@Motorcycle_&_ATV@Protective_Gear@Jackets_&_Vests
Automotive<Automotive@Motorcycle_&_ATV<Automotive@Motorcycle_&_ATV@Protective_Gear<Automotive@Motorcycle_&_ATV@Protective_Gear@Knee_&_Shin_Protection
Automotive<Automotive@Motorcycle_&_ATV<Automotive@Motorcycle_&_ATV@Protective_Gear<Automotive@Motorcycle_&_ATV@Protective_Gear@Neck_Protection
Automotive<Automotive@Motorcycle_&_ATV<Automotive@Motorcycle_&_ATV@Protective_Gear<Automotive@Motorcycle_&_ATV@Protective_Gear@Pants_&_Chaps
Automotive<Automotive@Motorcycle_&_ATV<Automotive@Motorcycle_&_ATV@Protective_Gear<Automotive@Motorcycle_&_ATV@Protective_Gear@Racing_Suits
Automotive<Automotive@Motorcycle_&_ATV<Automotive@Motorcycle_&_ATV@Protective_Gear<Automotive@Motorcycle_&_ATV@Protective_Gear@Rainwear
Automotive<Automotive@Motorcycle_&_ATV<Automotive@Motorcycle_&_ATV@Protective_Gear<Automotive@Motorcycle_&_ATV@Protective_Gear@Riding_Headwear
Automotive<Automotive@Motorcycle_&_ATV<Automotive@Motorcycle_&_ATV@Protective_Gear<Automotive@Motorcycle_&_ATV@Protective_Gear@Riding_Headwear<Automotive@Motorcycle_&_ATV@Protective_Gear@Riding_Headwear@Balaclavas
Automotive<Automotive@Motorcycle_&_ATV<Automotive@Motorcycle_&_ATV@Protective_Gear<Automotive@Motorcycle_&_ATV@Protective_Gear@Riding_Headwear<Automotive@Motorcycle_&_ATV@Protective_Gear@Riding_Headwear@Bandannas
Automotive<Automotive@Motorcycle_&_ATV<Automotive@Motorcycle_&_ATV@Protective_Gear<Automotive@Motorcycle_&_ATV@Protective_Gear@Riding_Headwear<Automotive@Motorcycle_&_ATV@Protective_Gear@Riding_Headwear@Face_Masks
Automotive<Automotive@Motorcycle_&_ATV<Automotive@Motorcycle_&_ATV@Vehicles
Automotive<Automotive@Oils_&_Fluids
Automotive<Automotive@Oils_&_Fluids<Automotive@Oils_&_Fluids@Additives
Automotive<Automotive@Oils_&_Fluids<Automotive@Oils_&_Fluids@Additives<Automotive@Oils_&_Fluids@Additives@Cooling_System
Automotive<Automotive@Oils_&_Fluids<Automotive@Oils_&_Fluids@Additives<Automotive@Oils_&_Fluids@Additives@Engine_&_Oil
Automotive<Automotive@Oils_&_Fluids<Automotive@Oils_&_Fluids@Additives<Automotive@Oils_&_Fluids@Additives@Fuel_System
Automotive<Automotive@Oils_&_Fluids<Automotive@Oils_&_Fluids@Additives<Automotive@Oils_&_Fluids@Additives@Fuel_System<Automotive@Oils_&_Fluids@Additives@Fuel_System@Diesel_Additives
Automotive<Automotive@Oils_&_Fluids<Automotive@Oils_&_Fluids@Additives<Automotive@Oils_&_Fluids@Additives@Fuel_System<Automotive@Oils_&_Fluids@Additives@Fuel_System@Fuel_Additives
Automotive<Automotive@Oils_&_Fluids<Automotive@Oils_&_Fluids@Additives<Automotive@Oils_&_Fluids@Additives@Fuel_System<Automotive@Oils_&_Fluids@Additives@Fuel_System@Octane_Boosters
Automotive<Automotive@Oils_&_Fluids<Automotive@Oils_&_Fluids@Additives<Automotive@Oils_&_Fluids@Additives@Power_Steering
Automotive<Automotive@Oils_&_Fluids<Automotive@Oils_&_Fluids@Additives<Automotive@Oils_&_Fluids@Additives@Transmission
Automotive<Automotive@Oils_&_Fluids<Automotive@Oils_&_Fluids@Antifreezes_&_Coolants
Automotive<Automotive@Oils_&_Fluids<Automotive@Oils_&_Fluids@Body_Repair_&_Restoration_Chemicals
Automotive<Automotive@Oils_&_Fluids<Automotive@Oils_&_Fluids@Body_Repair_&_Restoration_Chemicals<Automotive@Oils_&_Fluids@Body_Repair_&_Restoration_Chemicals@Adhesives
Automotive<Automotive@Oils_&_Fluids<Automotive@Oils_&_Fluids@Brake_Fluids
Automotive<Automotive@Oils_&_Fluids<Automotive@Oils_&_Fluids@Cleaners
Automotive<Automotive@Oils_&_Fluids<Automotive@Oils_&_Fluids@Cleaners<Automotive@Oils_&_Fluids@Cleaners@Brake_Cleaners
Automotive<Automotive@Oils_&_Fluids<Automotive@Oils_&_Fluids@Cleaners<Automotive@Oils_&_Fluids@Cleaners@Carburetor_&_Throttle_Body_Cleaners
Automotive<Automotive@Oils_&_Fluids<Automotive@Oils_&_Fluids@Cleaners<Automotive@Oils_&_Fluids@Cleaners@Electrical_Cleaners
Automotive<Automotive@Oils_&_Fluids<Automotive@Oils_&_Fluids@Cleaners<Automotive@Oils_&_Fluids@Cleaners@Engine_Cleaners_&_Degreasers
Automotive<Automotive@Oils_&_Fluids<Automotive@Oils_&_Fluids@Cleaners<Automotive@Oils_&_Fluids@Cleaners@Fan_Belt_Dressings
Automotive<Automotive@Oils_&_Fluids<Automotive@Oils_&_Fluids@Cleaners<Automotive@Oils_&_Fluids@Cleaners@Fuel_System_Cleaners
Automotive<Automotive@Oils_&_Fluids<Automotive@Oils_&_Fluids@Cleaners<Automotive@Oils_&_Fluids@Cleaners@Gasket_Removers
Automotive<Automotive@Oils_&_Fluids<Automotive@Oils_&_Fluids@Cleaners<Automotive@Oils_&_Fluids@Cleaners@Oil_Cleanup_Absorbers
Automotive<Automotive@Oils_&_Fluids<Automotive@Oils_&_Fluids@Cleaners<Automotive@Oils_&_Fluids@Cleaners@Parts_Cleaners
Automotive<Automotive@Oils_&_Fluids<Automotive@Oils_&_Fluids@Flushes
Automotive<Automotive@Oils_&_Fluids<Automotive@Oils_&_Fluids@Flushes<Automotive@Oils_&_Fluids@Flushes@Engine
Automotive<Automotive@Oils_&_Fluids<Automotive@Oils_&_Fluids@Flushes<Automotive@Oils_&_Fluids@Flushes@Fuel_Injection
Automotive<Automotive@Oils_&_Fluids<Automotive@Oils_&_Fluids@Flushes<Automotive@Oils_&_Fluids@Flushes@Radiator
Automotive<Automotive@Oils_&_Fluids<Automotive@Oils_&_Fluids@Flushes<Automotive@Oils_&_Fluids@Flushes@Transmission
Automotive<Automotive@Oils_&_Fluids<Automotive@Oils_&_Fluids@Grease_&_Lubricants
Automotive<Automotive@Oils_&_Fluids<Automotive@Oils_&_Fluids@Oils
Automotive<Automotive@Oils_&_Fluids<Automotive@Oils_&_Fluids@Oils<Automotive@Oils_&_Fluids@Oils@Air_Conditioning_Oils
Automotive<Automotive@Oils_&_Fluids<Automotive@Oils_&_Fluids@Oils<Automotive@Oils_&_Fluids@Oils@Gear_Oils
Automotive<Automotive@Oils_&_Fluids<Automotive@Oils_&_Fluids@Oils<Automotive@Oils_&_Fluids@Oils@Hydraulic_Oils
Automotive<Automotive@Oils_&_Fluids<Automotive@Oils_&_Fluids@Oils<Automotive@Oils_&_Fluids@Oils@Motor_Oils
Automotive<Automotive@Oils_&_Fluids<Automotive@Oils_&_Fluids@Power_Steering_Fluids
Automotive<Automotive@Oils_&_Fluids<Automotive@Oils_&_Fluids@Refrigerants
Automotive<Automotive@Oils_&_Fluids<Automotive@Oils_&_Fluids@Sealers
Automotive<Automotive@Oils_&_Fluids<Automotive@Oils_&_Fluids@Sealers<Automotive@Oils_&_Fluids@Sealers@Gasket
Automotive<Automotive@Oils_&_Fluids<Automotive@Oils_&_Fluids@Sealers<Automotive@Oils_&_Fluids@Sealers@Radiator
Automotive<Automotive@Oils_&_Fluids<Automotive@Oils_&_Fluids@Sealers<Automotive@Oils_&_Fluids@Sealers@Silicone
Automotive<Automotive@Oils_&_Fluids<Automotive@Oils_&_Fluids@Sealers<Automotive@Oils_&_Fluids@Sealers@Thread_Lock
Automotive<Automotive@Oils_&_Fluids<Automotive@Oils_&_Fluids@Transmission_Fluids
Automotive<Automotive@Oils_&_Fluids<Automotive@Oils_&_Fluids@Windshield_Washer_Fluids
Automotive<Automotive@Oils_&_Fluids<Automotive@Oils_&_Fluids@Winter_Products
Automotive<Automotive@Oils_&_Fluids<Automotive@Oils_&_Fluids@Winter_Products<Automotive@Oils_&_Fluids@Winter_Products@De-Icers
Automotive<Automotive@Paint
Automotive<Automotive@Paint<Automotive@Paint@Body_&_Trim
Automotive<Automotive@Paint<Automotive@Paint@Body_&_Trim<Automotive@Paint@Body_&_Trim@Body
Automotive<Automotive@Paint<Automotive@Paint@Body_&_Trim<Automotive@Paint@Body_&_Trim@Body<Automotive@Paint@Body_&_Trim@Body@Air_Dams
Automotive<Automotive@Paint<Automotive@Paint@Body_&_Trim<Automotive@Paint@Body_&_Trim@Body<Automotive@Paint@Body_&_Trim@Body@Automotive_Glass
Automotive<Automotive@Paint<Automotive@Paint@Body_&_Trim<Automotive@Paint@Body_&_Trim@Body<Automotive@Paint@Body_&_Trim@Body@Automotive_Glass<Automotive@Paint@Body_&_Trim@Body@Automotive_Glass@Windows
Automotive<Automotive@Paint<Automotive@Paint@Body_&_Trim<Automotive@Paint@Body_&_Trim@Body<Automotive@Paint@Body_&_Trim@Body@Automotive_Glass<Automotive@Paint@Body_&_Trim@Body@Automotive_Glass@Windshields
Automotive<Automotive@Paint<Automotive@Paint@Body_&_Trim<Automotive@Paint@Body_&_Trim@Body<Automotive@Paint@Body_&_Trim@Body@Bumpers
Automotive<Automotive@Paint<Automotive@Paint@Body_&_Trim<Automotive@Paint@Body_&_Trim@Body<Automotive@Paint@Body_&_Trim@Body@Clips
Automotive<Automotive@Paint<Automotive@Paint@Body_&_Trim<Automotive@Paint@Body_&_Trim@Body<Automotive@Paint@Body_&_Trim@Body@Doors
Automotive<Automotive@Paint<Automotive@Paint@Body_&_Trim<Automotive@Paint@Body_&_Trim@Body<Automotive@Paint@Body_&_Trim@Body@Exterior_Mirror_Replacement_Glass
Automotive<Automotive@Paint<Automotive@Paint@Body_&_Trim<Automotive@Paint@Body_&_Trim@Body<Automotive@Paint@Body_&_Trim@Body@Exterior_Mirrors
Automotive<Automotive@Paint<Automotive@Paint@Body_&_Trim<Automotive@Paint@Body_&_Trim@Body<Automotive@Paint@Body_&_Trim@Body@Fender_Flares
Automotive<Automotive@Paint<Automotive@Paint@Body_&_Trim<Automotive@Paint@Body_&_Trim@Body<Automotive@Paint@Body_&_Trim@Body@Fenders_&_Quarter_Panels
Automotive<Automotive@Paint<Automotive@Paint@Body_&_Trim<Automotive@Paint@Body_&_Trim@Body<Automotive@Paint@Body_&_Trim@Body@Fenders_&_Quarter_Panels<Automotive@Paint@Body_&_Trim@Body@Fenders_&_Quarter_Panels@Fenders
Automotive<Automotive@Paint<Automotive@Paint@Body_&_Trim<Automotive@Paint@Body_&_Trim@Body<Automotive@Paint@Body_&_Trim@Body@Grab_Handles
Automotive<Automotive@Paint<Automotive@Paint@Body_&_Trim<Automotive@Paint@Body_&_Trim@Body<Automotive@Paint@Body_&_Trim@Body@Header_Panels
Automotive<Automotive@Paint<Automotive@Paint@Body_&_Trim<Automotive@Paint@Body_&_Trim@Body<Automotive@Paint@Body_&_Trim@Body@Hood_Scoops
Automotive<Automotive@Paint<Automotive@Paint@Body_&_Trim<Automotive@Paint@Body_&_Trim@Body<Automotive@Paint@Body_&_Trim@Body@Hoods
Automotive<Automotive@Paint<Automotive@Paint@Body_&_Trim<Automotive@Paint@Body_&_Trim@Body<Automotive@Paint@Body_&_Trim@Body@Moldings
Automotive<Automotive@Paint<Automotive@Paint@Body_&_Trim<Automotive@Paint@Body_&_Trim@Body<Automotive@Paint@Body_&_Trim@Body@Moldings<Automotive@Paint@Body_&_Trim@Body@Moldings@Door
Automotive<Automotive@Paint<Automotive@Paint@Body_&_Trim<Automotive@Paint@Body_&_Trim@Body<Automotive@Paint@Body_&_Trim@Body@Moldings<Automotive@Paint@Body_&_Trim@Body@Moldings@Fender
Automotive<Automotive@Paint<Automotive@Paint@Body_&_Trim<Automotive@Paint@Body_&_Trim@Body<Automotive@Paint@Body_&_Trim@Body@Moldings<Automotive@Paint@Body_&_Trim@Body@Moldings@Side
Automotive<Automotive@Paint<Automotive@Paint@Body_&_Trim<Automotive@Paint@Body_&_Trim@Body<Automotive@Paint@Body_&_Trim@Body@Moldings<Automotive@Paint@Body_&_Trim@Body@Moldings@Window
Automotive<Automotive@Paint<Automotive@Paint@Body_&_Trim<Automotive@Paint@Body_&_Trim@Body<Automotive@Paint@Body_&_Trim@Body@Reservoirs
Automotive<Automotive@Paint<Automotive@Paint@Body_&_Trim<Automotive@Paint@Body_&_Trim@Body<Automotive@Paint@Body_&_Trim@Body@Rocker_Panels
Automotive<Automotive@Paint<Automotive@Paint@Body_&_Trim<Automotive@Paint@Body_&_Trim@Body<Automotive@Paint@Body_&_Trim@Body@Sunroofs
Automotive<Automotive@Paint<Automotive@Paint@Body_&_Trim<Automotive@Paint@Body_&_Trim@Body<Automotive@Paint@Body_&_Trim@Body@Tops_&_Roofs
Automotive<Automotive@Paint<Automotive@Paint@Body_&_Trim<Automotive@Paint@Body_&_Trim@Body<Automotive@Paint@Body_&_Trim@Body@Truck_Beds_&_Tailgates
Automotive<Automotive@Paint<Automotive@Paint@Body_&_Trim<Automotive@Paint@Body_&_Trim@Body<Automotive@Paint@Body_&_Trim@Body@Trunks
Automotive<Automotive@Paint<Automotive@Paint@Body_&_Trim<Automotive@Paint@Body_&_Trim@Body<Automotive@Paint@Body_&_Trim@Body@Valances
Automotive<Automotive@Paint<Automotive@Paint@Body_&_Trim<Automotive@Paint@Body_&_Trim@Paints_&_Primers
Automotive<Automotive@Paint<Automotive@Paint@Body_&_Trim<Automotive@Paint@Body_&_Trim@Paints_&_Primers<Automotive@Paint@Body_&_Trim@Paints_&_Primers@Body_Paint
Automotive<Automotive@Paint<Automotive@Paint@Body_&_Trim<Automotive@Paint@Body_&_Trim@Paints_&_Primers<Automotive@Paint@Body_&_Trim@Paints_&_Primers@Clear_Coats
Automotive<Automotive@Paint<Automotive@Paint@Body_&_Trim<Automotive@Paint@Body_&_Trim@Paints_&_Primers<Automotive@Paint@Body_&_Trim@Paints_&_Primers@High_Temperature_Paint
Automotive<Automotive@Paint<Automotive@Paint@Body_&_Trim<Automotive@Paint@Body_&_Trim@Paints_&_Primers<Automotive@Paint@Body_&_Trim@Paints_&_Primers@Paint_Remover
Automotive<Automotive@Paint<Automotive@Paint@Body_&_Trim<Automotive@Paint@Body_&_Trim@Paints_&_Primers<Automotive@Paint@Body_&_Trim@Paints_&_Primers@Primers
Automotive<Automotive@Paint<Automotive@Paint@Body_&_Trim<Automotive@Paint@Body_&_Trim@Paints_&_Primers<Automotive@Paint@Body_&_Trim@Paints_&_Primers@Sealers
Automotive<Automotive@Paint<Automotive@Paint@Body_&_Trim<Automotive@Paint@Body_&_Trim@Paints_&_Primers<Automotive@Paint@Body_&_Trim@Paints_&_Primers@Spray_Paint
Automotive<Automotive@Paint<Automotive@Paint@Body_&_Trim<Automotive@Paint@Body_&_Trim@Paints_&_Primers<Automotive@Paint@Body_&_Trim@Paints_&_Primers@Top_Coats
Automotive<Automotive@Paint<Automotive@Paint@Body_&_Trim<Automotive@Paint@Body_&_Trim@Paints_&_Primers<Automotive@Paint@Body_&_Trim@Paints_&_Primers@Touchup_Paint
Automotive<Automotive@Paint<Automotive@Paint@Body_&_Trim<Automotive@Paint@Body_&_Trim@Paints_&_Primers<Automotive@Paint@Body_&_Trim@Paints_&_Primers@Undercoat_Paint
Automotive<Automotive@Paint<Automotive@Paint@Body_&_Trim<Automotive@Paint@Body_&_Trim@Trim
Automotive<Automotive@Paint<Automotive@Paint@Body_&_Trim<Automotive@Paint@Body_&_Trim@Trim<Automotive@Paint@Body_&_Trim@Trim@Door_Handles
Automotive<Automotive@Paint<Automotive@Paint@Body_&_Trim<Automotive@Paint@Body_&_Trim@Trim<Automotive@Paint@Body_&_Trim@Trim@Door_Handles<Automotive@Paint@Body_&_Trim@Trim@Door_Handles@Exterior
Automotive<Automotive@Paint<Automotive@Paint@Body_&_Trim<Automotive@Paint@Body_&_Trim@Trim<Automotive@Paint@Body_&_Trim@Trim@Door_Handles<Automotive@Paint@Body_&_Trim@Trim@Door_Handles@Interior
Automotive<Automotive@Paint<Automotive@Paint@Body_&_Trim<Automotive@Paint@Body_&_Trim@Trim<Automotive@Paint@Body_&_Trim@Trim@Interior
Automotive<Automotive@Paint<Automotive@Paint@Body_&_Trim<Automotive@Paint@Body_&_Trim@Trim<Automotive@Paint@Body_&_Trim@Trim@Interior<Automotive@Paint@Body_&_Trim@Trim@Interior@Armrests
Automotive<Automotive@Paint<Automotive@Paint@Body_&_Trim<Automotive@Paint@Body_&_Trim@Trim<Automotive@Paint@Body_&_Trim@Trim@Interior<Automotive@Paint@Body_&_Trim@Trim@Interior@Center_Consoles
Automotive<Automotive@Paint<Automotive@Paint@Body_&_Trim<Automotive@Paint@Body_&_Trim@Trim<Automotive@Paint@Body_&_Trim@Trim@Interior<Automotive@Paint@Body_&_Trim@Trim@Interior@Flooring_&_Carpeting
Automotive<Automotive@Paint<Automotive@Paint@Body_&_Trim<Automotive@Paint@Body_&_Trim@Trim<Automotive@Paint@Body_&_Trim@Trim@Interior<Automotive@Paint@Body_&_Trim@Trim@Interior@Headliners
Automotive<Automotive@Paint<Automotive@Paint@Body_&_Trim<Automotive@Paint@Body_&_Trim@Trim<Automotive@Paint@Body_&_Trim@Trim@Interior<Automotive@Paint@Body_&_Trim@Trim@Interior@Interior_Switches
Automotive<Automotive@Paint<Automotive@Paint@Body_&_Trim<Automotive@Paint@Body_&_Trim@Trim<Automotive@Paint@Body_&_Trim@Trim@Interior<Automotive@Paint@Body_&_Trim@Trim@Interior@Interior_Switches<Automotive@Paint@Body_&_Trim@Trim@Interior@Interior_Switches@Cruise_Control
Automotive<Automotive@Paint<Automotive@Paint@Body_&_Trim<Automotive@Paint@Body_&_Trim@Trim<Automotive@Paint@Body_&_Trim@Trim@Interior<Automotive@Paint@Body_&_Trim@Trim@Interior@Interior_Switches<Automotive@Paint@Body_&_Trim@Trim@Interior@Interior_Switches@Dimmer
Automotive<Automotive@Paint<Automotive@Paint@Body_&_Trim<Automotive@Paint@Body_&_Trim@Trim<Automotive@Paint@Body_&_Trim@Trim@Interior<Automotive@Paint@Body_&_Trim@Trim@Interior@Interior_Switches<Automotive@Paint@Body_&_Trim@Trim@Interior@Interior_Switches@Door_Lock
Automotive<Automotive@Paint<Automotive@Paint@Body_&_Trim<Automotive@Paint@Body_&_Trim@Trim<Automotive@Paint@Body_&_Trim@Trim@Interior<Automotive@Paint@Body_&_Trim@Trim@Interior@Interior_Switches<Automotive@Paint@Body_&_Trim@Trim@Interior@Interior_Switches@Fog_Lamp
Automotive<Automotive@Paint<Automotive@Paint@Body_&_Trim<Automotive@Paint@Body_&_Trim@Trim<Automotive@Paint@Body_&_Trim@Trim@Interior<Automotive@Paint@Body_&_Trim@Trim@Interior@Interior_Switches<Automotive@Paint@Body_&_Trim@Trim@Interior@Interior_Switches@Headlight
Automotive<Automotive@Paint<Automotive@Paint@Body_&_Trim<Automotive@Paint@Body_&_Trim@Trim<Automotive@Paint@Body_&_Trim@Trim@Interior<Automotive@Paint@Body_&_Trim@Trim@Interior@Interior_Switches<Automotive@Paint@Body_&_Trim@Trim@Interior@Interior_Switches@Multifunction
Automotive<Automotive@Paint<Automotive@Paint@Body_&_Trim<Automotive@Paint@Body_&_Trim@Trim<Automotive@Paint@Body_&_Trim@Trim@Interior<Automotive@Paint@Body_&_Trim@Trim@Interior@Interior_Switches<Automotive@Paint@Body_&_Trim@Trim@Interior@Interior_Switches@Power_Window
Automotive<Automotive@Paint<Automotive@Paint@Body_&_Trim<Automotive@Paint@Body_&_Trim@Trim<Automotive@Paint@Body_&_Trim@Trim@Interior<Automotive@Paint@Body_&_Trim@Trim@Interior@Interior_Switches<Automotive@Paint@Body_&_Trim@Trim@Interior@Interior_Switches@Turn_Signal
Automotive<Automotive@Paint<Automotive@Paint@Body_&_Trim<Automotive@Paint@Body_&_Trim@Trim<Automotive@Paint@Body_&_Trim@Trim@Interior<Automotive@Paint@Body_&_Trim@Trim@Interior@Interior_Switches<Automotive@Paint@Body_&_Trim@Trim@Interior@Interior_Switches@Wiper
Automotive<Automotive@Paint<Automotive@Paint@Body_&_Trim<Automotive@Paint@Body_&_Trim@Trim<Automotive@Paint@Body_&_Trim@Trim@Interior<Automotive@Paint@Body_&_Trim@Trim@Interior@Mirrors
Automotive<Automotive@Paint<Automotive@Paint@Body_&_Trim<Automotive@Paint@Body_&_Trim@Trim<Automotive@Paint@Body_&_Trim@Trim@Interior<Automotive@Paint@Body_&_Trim@Trim@Interior@Rearview_Mirrors
Automotive<Automotive@Paint<Automotive@Paint@Body_&_Trim<Automotive@Paint@Body_&_Trim@Trim<Automotive@Paint@Body_&_Trim@Trim@Interior<Automotive@Paint@Body_&_Trim@Trim@Interior@Seat_Belt_Pads
Automotive<Automotive@Paint<Automotive@Paint@Body_&_Trim<Automotive@Paint@Body_&_Trim@Trim<Automotive@Paint@Body_&_Trim@Trim@Interior<Automotive@Paint@Body_&_Trim@Trim@Interior@Seat_Belts
Automotive<Automotive@Paint<Automotive@Paint@Body_&_Trim<Automotive@Paint@Body_&_Trim@Trim<Automotive@Paint@Body_&_Trim@Trim@Interior<Automotive@Paint@Body_&_Trim@Trim@Interior@Seating_Mechanicals
Automotive<Automotive@Paint<Automotive@Paint@Body_&_Trim<Automotive@Paint@Body_&_Trim@Trim<Automotive@Paint@Body_&_Trim@Trim@Interior<Automotive@Paint@Body_&_Trim@Trim@Interior@Seats
Automotive<Automotive@Paint<Automotive@Paint@Body_&_Trim<Automotive@Paint@Body_&_Trim@Trim<Automotive@Paint@Body_&_Trim@Trim@Interior<Automotive@Paint@Body_&_Trim@Trim@Interior@Steering_Columns
Automotive<Automotive@Paint<Automotive@Paint@Body_&_Trim<Automotive@Paint@Body_&_Trim@Trim<Automotive@Paint@Body_&_Trim@Trim@Interior<Automotive@Paint@Body_&_Trim@Trim@Interior@Steering_Wheels
Automotive<Automotive@Paint<Automotive@Paint@Body_&_Trim<Automotive@Paint@Body_&_Trim@Trim<Automotive@Paint@Body_&_Trim@Trim@Pinstriping_Tape
Automotive<Automotive@Paint<Automotive@Paint@Body_&_Trim<Automotive@Paint@Body_&_Trim@Trim<Automotive@Paint@Body_&_Trim@Trim@Truck_Bed_Rails
Automotive<Automotive@Paint<Automotive@Paint@Body_&_Trim<Automotive@Paint@Body_&_Trim@Trim<Automotive@Paint@Body_&_Trim@Trim@Weather_Stripping
Automotive<Automotive@Performance_Parts_&_Accessories
Automotive<Automotive@Performance_Parts_&_Accessories<Automotive@Performance_Parts_&_Accessories@Batteries_&_Accessories
Automotive<Automotive@Performance_Parts_&_Accessories<Automotive@Performance_Parts_&_Accessories@Batteries_&_Accessories<Automotive@Performance_Parts_&_Accessories@Batteries_&_Accessories@Batteries
Automotive<Automotive@Performance_Parts_&_Accessories<Automotive@Performance_Parts_&_Accessories@Batteries_&_Accessories<Automotive@Performance_Parts_&_Accessories@Batteries_&_Accessories@Battery_Accessories
Automotive<Automotive@Performance_Parts_&_Accessories<Automotive@Performance_Parts_&_Accessories@Batteries_&_Accessories<Automotive@Performance_Parts_&_Accessories@Batteries_&_Accessories@Battery_Accessories<Automotive@Performance_Parts_&_Accessories@Batteries_&_Accessories@Battery_Accessories@Battery_Relocation_Kits
Automotive<Automotive@Performance_Parts_&_Accessories<Automotive@Performance_Parts_&_Accessories@Batteries_&_Accessories<Automotive@Performance_Parts_&_Accessories@Batteries_&_Accessories@Battery_Accessories<Automotive@Performance_Parts_&_Accessories@Batteries_&_Accessories@Battery_Accessories@Battery_Switches
Automotive<Automotive@Performance_Parts_&_Accessories<Automotive@Performance_Parts_&_Accessories@Batteries_&_Accessories<Automotive@Performance_Parts_&_Accessories@Batteries_&_Accessories@Battery_Accessories<Automotive@Performance_Parts_&_Accessories@Batteries_&_Accessories@Battery_Accessories@Terminals_&_Ends
Automotive<Automotive@Performance_Parts_&_Accessories<Automotive@Performance_Parts_&_Accessories@Bearings_&_Seals
Automotive<Automotive@Performance_Parts_&_Accessories<Automotive@Performance_Parts_&_Accessories@Bearings_&_Seals<Automotive@Performance_Parts_&_Accessories@Bearings_&_Seals@Bearings
Automotive<Automotive@Performance_Parts_&_Accessories<Automotive@Performance_Parts_&_Accessories@Bearings_&_Seals<Automotive@Performance_Parts_&_Accessories@Bearings_&_Seals@Seals
Automotive<Automotive@Performance_Parts_&_Accessories<Automotive@Performance_Parts_&_Accessories@Belts
Automotive<Automotive@Performance_Parts_&_Accessories<Automotive@Performance_Parts_&_Accessories@Belts<Automotive@Performance_Parts_&_Accessories@Belts@Hoses_&_Pulleys
Automotive<Automotive@Performance_Parts_&_Accessories<Automotive@Performance_Parts_&_Accessories@Belts<Automotive@Performance_Parts_&_Accessories@Belts@Hoses_&_Pulleys<Automotive@Performance_Parts_&_Accessories@Belts@Hoses_&_Pulleys@Belt_Tensioner
Automotive<Automotive@Performance_Parts_&_Accessories<Automotive@Performance_Parts_&_Accessories@Belts<Automotive@Performance_Parts_&_Accessories@Belts@Hoses_&_Pulleys<Automotive@Performance_Parts_&_Accessories@Belts@Hoses_&_Pulleys@Hoses
Automotive<Automotive@Performance_Parts_&_Accessories<Automotive@Performance_Parts_&_Accessories@Belts<Automotive@Performance_Parts_&_Accessories@Belts@Hoses_&_Pulleys<Automotive@Performance_Parts_&_Accessories@Belts@Hoses_&_Pulleys@Hoses<Automotive@Performance_Parts_&_Accessories@Belts@Hoses_&_Pulleys@Hoses@Air_Cleaner_Intake
Automotive<Automotive@Performance_Parts_&_Accessories<Automotive@Performance_Parts_&_Accessories@Belts<Automotive@Performance_Parts_&_Accessories@Belts@Hoses_&_Pulleys<Automotive@Performance_Parts_&_Accessories@Belts@Hoses_&_Pulleys@Hoses<Automotive@Performance_Parts_&_Accessories@Belts@Hoses_&_Pulleys@Hoses@Clamps_&_Sleeving
Automotive<Automotive@Performance_Parts_&_Accessories<Automotive@Performance_Parts_&_Accessories@Belts<Automotive@Performance_Parts_&_Accessories@Belts@Hoses_&_Pulleys<Automotive@Performance_Parts_&_Accessories@Belts@Hoses_&_Pulleys@Hoses<Automotive@Performance_Parts_&_Accessories@Belts@Hoses_&_Pulleys@Hoses@Connector
Automotive<Automotive@Performance_Parts_&_Accessories<Automotive@Performance_Parts_&_Accessories@Belts<Automotive@Performance_Parts_&_Accessories@Belts@Hoses_&_Pulleys<Automotive@Performance_Parts_&_Accessories@Belts@Hoses_&_Pulleys@Hoses<Automotive@Performance_Parts_&_Accessories@Belts@Hoses_&_Pulleys@Hoses@Fittings_&_Adapters
Automotive<Automotive@Performance_Parts_&_Accessories<Automotive@Performance_Parts_&_Accessories@Belts<Automotive@Performance_Parts_&_Accessories@Belts@Hoses_&_Pulleys<Automotive@Performance_Parts_&_Accessories@Belts@Hoses_&_Pulleys@Hoses<Automotive@Performance_Parts_&_Accessories@Belts@Hoses_&_Pulleys@Hoses@Flex
Automotive<Automotive@Performance_Parts_&_Accessories<Automotive@Performance_Parts_&_Accessories@Belts<Automotive@Performance_Parts_&_Accessories@Belts@Hoses_&_Pulleys<Automotive@Performance_Parts_&_Accessories@Belts@Hoses_&_Pulleys@Hoses<Automotive@Performance_Parts_&_Accessories@Belts@Hoses_&_Pulleys@Hoses@Fuel
Automotive<Automotive@Performance_Parts_&_Accessories<Automotive@Performance_Parts_&_Accessories@Belts<Automotive@Performance_Parts_&_Accessories@Belts@Hoses_&_Pulleys<Automotive@Performance_Parts_&_Accessories@Belts@Hoses_&_Pulleys@Hoses<Automotive@Performance_Parts_&_Accessories@Belts@Hoses_&_Pulleys@Hoses@Heater
Automotive<Automotive@Performance_Parts_&_Accessories<Automotive@Performance_Parts_&_Accessories@Belts<Automotive@Performance_Parts_&_Accessories@Belts@Hoses_&_Pulleys<Automotive@Performance_Parts_&_Accessories@Belts@Hoses_&_Pulleys@Hoses<Automotive@Performance_Parts_&_Accessories@Belts@Hoses_&_Pulleys@Hoses@Pre-Heater
Automotive<Automotive@Performance_Parts_&_Accessories<Automotive@Performance_Parts_&_Accessories@Belts<Automotive@Performance_Parts_&_Accessories@Belts@Hoses_&_Pulleys<Automotive@Performance_Parts_&_Accessories@Belts@Hoses_&_Pulleys@Hoses<Automotive@Performance_Parts_&_Accessories@Belts@Hoses_&_Pulleys@Hoses@Radiator
Automotive<Automotive@Performance_Parts_&_Accessories<Automotive@Performance_Parts_&_Accessories@Belts<Automotive@Performance_Parts_&_Accessories@Belts@Hoses_&_Pulleys<Automotive@Performance_Parts_&_Accessories@Belts@Hoses_&_Pulleys@Hoses<Automotive@Performance_Parts_&_Accessories@Belts@Hoses_&_Pulleys@Hoses@Vacuum
Automotive<Automotive@Performance_Parts_&_Accessories<Automotive@Performance_Parts_&_Accessories@Belts<Automotive@Performance_Parts_&_Accessories@Belts@Hoses_&_Pulleys<Automotive@Performance_Parts_&_Accessories@Belts@Hoses_&_Pulleys@Pulleys
Automotive<Automotive@Performance_Parts_&_Accessories<Automotive@Performance_Parts_&_Accessories@Belts<Automotive@Performance_Parts_&_Accessories@Belts@Hoses_&_Pulleys<Automotive@Performance_Parts_&_Accessories@Belts@Hoses_&_Pulleys@Pulleys<Automotive@Performance_Parts_&_Accessories@Belts@Hoses_&_Pulleys@Pulleys@Power_Pulleys
Automotive<Automotive@Performance_Parts_&_Accessories<Automotive@Performance_Parts_&_Accessories@Brake_System
Automotive<Automotive@Performance_Parts_&_Accessories<Automotive@Performance_Parts_&_Accessories@Brake_System<Automotive@Performance_Parts_&_Accessories@Brake_System@Brake_Kits
Automotive<Automotive@Performance_Parts_&_Accessories<Automotive@Performance_Parts_&_Accessories@Brake_System<Automotive@Performance_Parts_&_Accessories@Brake_System@Brake_Pads
Automotive<Automotive@Performance_Parts_&_Accessories<Automotive@Performance_Parts_&_Accessories@Brake_System<Automotive@Performance_Parts_&_Accessories@Brake_System@Brake_Shoes
Automotive<Automotive@Performance_Parts_&_Accessories<Automotive@Performance_Parts_&_Accessories@Brake_System<Automotive@Performance_Parts_&_Accessories@Brake_System@Calipers
Automotive<Automotive@Performance_Parts_&_Accessories<Automotive@Performance_Parts_&_Accessories@Brake_System<Automotive@Performance_Parts_&_Accessories@Brake_System@Drums
Automotive<Automotive@Performance_Parts_&_Accessories<Automotive@Performance_Parts_&_Accessories@Brake_System<Automotive@Performance_Parts_&_Accessories@Brake_System@Hose
Automotive<Automotive@Performance_Parts_&_Accessories<Automotive@Performance_Parts_&_Accessories@Brake_System<Automotive@Performance_Parts_&_Accessories@Brake_System@Hose<Automotive@Performance_Parts_&_Accessories@Brake_System@Hose@Line_&_Fittings
Automotive<Automotive@Performance_Parts_&_Accessories<Automotive@Performance_Parts_&_Accessories@Brake_System<Automotive@Performance_Parts_&_Accessories@Brake_System@Hose<Automotive@Performance_Parts_&_Accessories@Brake_System@Hose@Line_&_Fittings<Automotive@Performance_Parts_&_Accessories@Brake_System@Hose@Line_&_Fittings@Fittings
Automotive<Automotive@Performance_Parts_&_Accessories<Automotive@Performance_Parts_&_Accessories@Brake_System<Automotive@Performance_Parts_&_Accessories@Brake_System@Hose<Automotive@Performance_Parts_&_Accessories@Brake_System@Hose@Line_&_Fittings<Automotive@Performance_Parts_&_Accessories@Brake_System@Hose@Line_&_Fittings@Hoses
Automotive<Automotive@Performance_Parts_&_Accessories<Automotive@Performance_Parts_&_Accessories@Brake_System<Automotive@Performance_Parts_&_Accessories@Brake_System@Rotors
Automotive<Automotive@Performance_Parts_&_Accessories<Automotive@Performance_Parts_&_Accessories@Climate_Control_System
Automotive<Automotive@Performance_Parts_&_Accessories<Automotive@Performance_Parts_&_Accessories@Drive_Train
Automotive<Automotive@Performance_Parts_&_Accessories<Automotive@Performance_Parts_&_Accessories@Drive_Train<Automotive@Performance_Parts_&_Accessories@Drive_Train@Axle
Automotive<Automotive@Performance_Parts_&_Accessories<Automotive@Performance_Parts_&_Accessories@Drive_Train<Automotive@Performance_Parts_&_Accessories@Drive_Train@Axle<Automotive@Performance_Parts_&_Accessories@Drive_Train@Axle@Shafts
Automotive<Automotive@Performance_Parts_&_Accessories<Automotive@Performance_Parts_&_Accessories@Drive_Train<Automotive@Performance_Parts_&_Accessories@Drive_Train@Axle<Automotive@Performance_Parts_&_Accessories@Drive_Train@Axle@U-Bolt_Kits
Automotive<Automotive@Performance_Parts_&_Accessories<Automotive@Performance_Parts_&_Accessories@Drive_Train<Automotive@Performance_Parts_&_Accessories@Drive_Train@Bell_Housings
Automotive<Automotive@Performance_Parts_&_Accessories<Automotive@Performance_Parts_&_Accessories@Drive_Train<Automotive@Performance_Parts_&_Accessories@Drive_Train@Clutches_&_Parts
Automotive<Automotive@Performance_Parts_&_Accessories<Automotive@Performance_Parts_&_Accessories@Drive_Train<Automotive@Performance_Parts_&_Accessories@Drive_Train@Clutches_&_Parts<Automotive@Performance_Parts_&_Accessories@Drive_Train@Clutches_&_Parts@Boots
Automotive<Automotive@Performance_Parts_&_Accessories<Automotive@Performance_Parts_&_Accessories@Drive_Train<Automotive@Performance_Parts_&_Accessories@Drive_Train@Clutches_&_Parts<Automotive@Performance_Parts_&_Accessories@Drive_Train@Clutches_&_Parts@Complete_Clutch_Sets
Automotive<Automotive@Performance_Parts_&_Accessories<Automotive@Performance_Parts_&_Accessories@Drive_Train<Automotive@Performance_Parts_&_Accessories@Drive_Train@Clutches_&_Parts<Automotive@Performance_Parts_&_Accessories@Drive_Train@Clutches_&_Parts@Disc_Plates
Automotive<Automotive@Performance_Parts_&_Accessories<Automotive@Performance_Parts_&_Accessories@Drive_Train<Automotive@Performance_Parts_&_Accessories@Drive_Train@Clutches_&_Parts<Automotive@Performance_Parts_&_Accessories@Drive_Train@Clutches_&_Parts@Linkages
Automotive<Automotive@Performance_Parts_&_Accessories<Automotive@Performance_Parts_&_Accessories@Drive_Train<Automotive@Performance_Parts_&_Accessories@Drive_Train@Clutches_&_Parts<Automotive@Performance_Parts_&_Accessories@Drive_Train@Clutches_&_Parts@Pedal_Pads
Automotive<Automotive@Performance_Parts_&_Accessories<Automotive@Performance_Parts_&_Accessories@Drive_Train<Automotive@Performance_Parts_&_Accessories@Drive_Train@Clutches_&_Parts<Automotive@Performance_Parts_&_Accessories@Drive_Train@Clutches_&_Parts@Pressure_Plates
Automotive<Automotive@Performance_Parts_&_Accessories<Automotive@Performance_Parts_&_Accessories@Drive_Train<Automotive@Performance_Parts_&_Accessories@Drive_Train@Differential_Covers
Automotive<Automotive@Performance_Parts_&_Accessories<Automotive@Performance_Parts_&_Accessories@Drive_Train<Automotive@Performance_Parts_&_Accessories@Drive_Train@Flexplates
Automotive<Automotive@Performance_Parts_&_Accessories<Automotive@Performance_Parts_&_Accessories@Drive_Train<Automotive@Performance_Parts_&_Accessories@Drive_Train@Flywheel_&_Parts
Automotive<Automotive@Performance_Parts_&_Accessories<Automotive@Performance_Parts_&_Accessories@Drive_Train<Automotive@Performance_Parts_&_Accessories@Drive_Train@Flywheel_&_Parts<Automotive@Performance_Parts_&_Accessories@Drive_Train@Flywheel_&_Parts@Bolts
Automotive<Automotive@Performance_Parts_&_Accessories<Automotive@Performance_Parts_&_Accessories@Drive_Train<Automotive@Performance_Parts_&_Accessories@Drive_Train@Flywheel_&_Parts<Automotive@Performance_Parts_&_Accessories@Drive_Train@Flywheel_&_Parts@Flywheel
Automotive<Automotive@Performance_Parts_&_Accessories<Automotive@Performance_Parts_&_Accessories@Drive_Train<Automotive@Performance_Parts_&_Accessories@Drive_Train@Ring_&_Pinion_Gears
Automotive<Automotive@Performance_Parts_&_Accessories<Automotive@Performance_Parts_&_Accessories@Drive_Train<Automotive@Performance_Parts_&_Accessories@Drive_Train@Shifters_&_Parts
Automotive<Automotive@Performance_Parts_&_Accessories<Automotive@Performance_Parts_&_Accessories@Drive_Train<Automotive@Performance_Parts_&_Accessories@Drive_Train@Shifters_&_Parts<Automotive@Performance_Parts_&_Accessories@Drive_Train@Shifters_&_Parts@Knobs
Automotive<Automotive@Performance_Parts_&_Accessories<Automotive@Performance_Parts_&_Accessories@Drive_Train<Automotive@Performance_Parts_&_Accessories@Drive_Train@Shifters_&_Parts<Automotive@Performance_Parts_&_Accessories@Drive_Train@Shifters_&_Parts@Shifters
Automotive<Automotive@Performance_Parts_&_Accessories<Automotive@Performance_Parts_&_Accessories@Drive_Train<Automotive@Performance_Parts_&_Accessories@Drive_Train@Torque_Converters
Automotive<Automotive@Performance_Parts_&_Accessories<Automotive@Performance_Parts_&_Accessories@Drive_Train<Automotive@Performance_Parts_&_Accessories@Drive_Train@Transmission_&_Parts
Automotive<Automotive@Performance_Parts_&_Accessories<Automotive@Performance_Parts_&_Accessories@Drive_Train<Automotive@Performance_Parts_&_Accessories@Drive_Train@Transmission_&_Parts<Automotive@Performance_Parts_&_Accessories@Drive_Train@Transmission_&_Parts@Automatic_Assemblies
Automotive<Automotive@Performance_Parts_&_Accessories<Automotive@Performance_Parts_&_Accessories@Drive_Train<Automotive@Performance_Parts_&_Accessories@Drive_Train@Transmission_&_Parts<Automotive@Performance_Parts_&_Accessories@Drive_Train@Transmission_&_Parts@Fluids
Automotive<Automotive@Performance_Parts_&_Accessories<Automotive@Performance_Parts_&_Accessories@Drive_Train<Automotive@Performance_Parts_&_Accessories@Drive_Train@Transmission_&_Parts<Automotive@Performance_Parts_&_Accessories@Drive_Train@Transmission_&_Parts@Hard_Parts
Automotive<Automotive@Performance_Parts_&_Accessories<Automotive@Performance_Parts_&_Accessories@Drive_Train<Automotive@Performance_Parts_&_Accessories@Drive_Train@Transmission_&_Parts<Automotive@Performance_Parts_&_Accessories@Drive_Train@Transmission_&_Parts@Manual_Assemblies
Automotive<Automotive@Performance_Parts_&_Accessories<Automotive@Performance_Parts_&_Accessories@Drive_Train<Automotive@Performance_Parts_&_Accessories@Drive_Train@Transmission_&_Parts<Automotive@Performance_Parts_&_Accessories@Drive_Train@Transmission_&_Parts@Overhaul_Packages
Automotive<Automotive@Performance_Parts_&_Accessories<Automotive@Performance_Parts_&_Accessories@Drive_Train<Automotive@Performance_Parts_&_Accessories@Drive_Train@Transmission_&_Parts<Automotive@Performance_Parts_&_Accessories@Drive_Train@Transmission_&_Parts@Pans_&_Drain_Plugs
Automotive<Automotive@Performance_Parts_&_Accessories<Automotive@Performance_Parts_&_Accessories@Drive_Train<Automotive@Performance_Parts_&_Accessories@Drive_Train@Transmission_&_Parts<Automotive@Performance_Parts_&_Accessories@Drive_Train@Transmission_&_Parts@Shift_Kits
Automotive<Automotive@Performance_Parts_&_Accessories<Automotive@Performance_Parts_&_Accessories@Drive_Train<Automotive@Performance_Parts_&_Accessories@Drive_Train@Transmission_&_Parts<Automotive@Performance_Parts_&_Accessories@Drive_Train@Transmission_&_Parts@Solenoids
Automotive<Automotive@Performance_Parts_&_Accessories<Automotive@Performance_Parts_&_Accessories@Drive_Train<Automotive@Performance_Parts_&_Accessories@Drive_Train@Transmission_&_Parts<Automotive@Performance_Parts_&_Accessories@Drive_Train@Transmission_&_Parts@Solenoids<Automotive@Performance_Parts_&_Accessories@Drive_Train@Transmission_&_Parts@Solenoids@Kick-Down
Automotive<Automotive@Performance_Parts_&_Accessories<Automotive@Performance_Parts_&_Accessories@Drive_Train<Automotive@Performance_Parts_&_Accessories@Drive_Train@Transmission_Mounts
Automotive<Automotive@Performance_Parts_&_Accessories<Automotive@Performance_Parts_&_Accessories@Drive_Train<Automotive@Performance_Parts_&_Accessories@Drive_Train@Universal_Joints_&_Parts
Automotive<Automotive@Performance_Parts_&_Accessories<Automotive@Performance_Parts_&_Accessories@Drive_Train<Automotive@Performance_Parts_&_Accessories@Drive_Train@Universal_Joints_&_Parts<Automotive@Performance_Parts_&_Accessories@Drive_Train@Universal_Joints_&_Parts@U-Bolt_Kits
Automotive<Automotive@Performance_Parts_&_Accessories<Automotive@Performance_Parts_&_Accessories@Emission_System
Automotive<Automotive@Performance_Parts_&_Accessories<Automotive@Performance_Parts_&_Accessories@Engine_Cooling
Automotive<Automotive@Performance_Parts_&_Accessories<Automotive@Performance_Parts_&_Accessories@Engine_Cooling<Automotive@Performance_Parts_&_Accessories@Engine_Cooling@Coolers_&_Accessories
Automotive<Automotive@Performance_Parts_&_Accessories<Automotive@Performance_Parts_&_Accessories@Engine_Cooling<Automotive@Performance_Parts_&_Accessories@Engine_Cooling@Coolers_&_Accessories<Automotive@Performance_Parts_&_Accessories@Engine_Cooling@Coolers_&_Accessories@Accessories
Automotive<Automotive@Performance_Parts_&_Accessories<Automotive@Performance_Parts_&_Accessories@Engine_Cooling<Automotive@Performance_Parts_&_Accessories@Engine_Cooling@Coolers_&_Accessories<Automotive@Performance_Parts_&_Accessories@Engine_Cooling@Coolers_&_Accessories@Engine_Oils
Automotive<Automotive@Performance_Parts_&_Accessories<Automotive@Performance_Parts_&_Accessories@Engine_Cooling<Automotive@Performance_Parts_&_Accessories@Engine_Cooling@Coolers_&_Accessories<Automotive@Performance_Parts_&_Accessories@Engine_Cooling@Coolers_&_Accessories@Transmission_Fluids
Automotive<Automotive@Performance_Parts_&_Accessories<Automotive@Performance_Parts_&_Accessories@Engine_Cooling<Automotive@Performance_Parts_&_Accessories@Engine_Cooling@Fans_&_Parts
Automotive<Automotive@Performance_Parts_&_Accessories<Automotive@Performance_Parts_&_Accessories@Engine_Cooling<Automotive@Performance_Parts_&_Accessories@Engine_Cooling@Fans_&_Parts<Automotive@Performance_Parts_&_Accessories@Engine_Cooling@Fans_&_Parts@Electric_Controls
Automotive<Automotive@Performance_Parts_&_Accessories<Automotive@Performance_Parts_&_Accessories@Engine_Cooling<Automotive@Performance_Parts_&_Accessories@Engine_Cooling@Fans_&_Parts<Automotive@Performance_Parts_&_Accessories@Engine_Cooling@Fans_&_Parts@Fans
Automotive<Automotive@Performance_Parts_&_Accessories<Automotive@Performance_Parts_&_Accessories@Engine_Cooling<Automotive@Performance_Parts_&_Accessories@Engine_Cooling@Fans_&_Parts<Automotive@Performance_Parts_&_Accessories@Engine_Cooling@Fans_&_Parts@Fans<Automotive@Performance_Parts_&_Accessories@Engine_Cooling@Fans_&_Parts@Fans@Rigid_Fans
Automotive<Automotive@Performance_Parts_&_Accessories<Automotive@Performance_Parts_&_Accessories@Engine_Cooling<Automotive@Performance_Parts_&_Accessories@Engine_Cooling@Fans_&_Parts<Automotive@Performance_Parts_&_Accessories@Engine_Cooling@Fans_&_Parts@Kits
Automotive<Automotive@Performance_Parts_&_Accessories<Automotive@Performance_Parts_&_Accessories@Engine_Cooling<Automotive@Performance_Parts_&_Accessories@Engine_Cooling@Fans_&_Parts<Automotive@Performance_Parts_&_Accessories@Engine_Cooling@Fans_&_Parts@Spacers
Automotive<Automotive@Performance_Parts_&_Accessories<Automotive@Performance_Parts_&_Accessories@Engine_Cooling<Automotive@Performance_Parts_&_Accessories@Engine_Cooling@Radiators
Automotive<Automotive@Performance_Parts_&_Accessories<Automotive@Performance_Parts_&_Accessories@Engine_Cooling<Automotive@Performance_Parts_&_Accessories@Engine_Cooling@Thermostat_Housings
Automotive<Automotive@Performance_Parts_&_Accessories<Automotive@Performance_Parts_&_Accessories@Engine_Cooling<Automotive@Performance_Parts_&_Accessories@Engine_Cooling@Thermostats
Automotive<Automotive@Performance_Parts_&_Accessories<Automotive@Performance_Parts_&_Accessories@Engine_Cooling<Automotive@Performance_Parts_&_Accessories@Engine_Cooling@Water_Pump_Fittings_&_Accessories
Automotive<Automotive@Performance_Parts_&_Accessories<Automotive@Performance_Parts_&_Accessories@Engine_Cooling<Automotive@Performance_Parts_&_Accessories@Engine_Cooling@Water_Pumps
Automotive<Automotive@Performance_Parts_&_Accessories<Automotive@Performance_Parts_&_Accessories@Engines_&_Engine_Parts
Automotive<Automotive@Performance_Parts_&_Accessories<Automotive@Performance_Parts_&_Accessories@Engines_&_Engine_Parts<Automotive@Performance_Parts_&_Accessories@Engines_&_Engine_Parts@Dress-Up_Parts
Automotive<Automotive@Performance_Parts_&_Accessories<Automotive@Performance_Parts_&_Accessories@Engines_&_Engine_Parts<Automotive@Performance_Parts_&_Accessories@Engines_&_Engine_Parts@Engine_Kits
Automotive<Automotive@Performance_Parts_&_Accessories<Automotive@Performance_Parts_&_Accessories@Engines_&_Engine_Parts<Automotive@Performance_Parts_&_Accessories@Engines_&_Engine_Parts@Engine_Kits<Automotive@Performance_Parts_&_Accessories@Engines_&_Engine_Parts@Engine_Kits@Cam_&_Lifter_Kits
Automotive<Automotive@Performance_Parts_&_Accessories<Automotive@Performance_Parts_&_Accessories@Engines_&_Engine_Parts<Automotive@Performance_Parts_&_Accessories@Engines_&_Engine_Parts@Engine_Kits<Automotive@Performance_Parts_&_Accessories@Engines_&_Engine_Parts@Engine_Kits@Head_Kits
Automotive<Automotive@Performance_Parts_&_Accessories<Automotive@Performance_Parts_&_Accessories@Engines_&_Engine_Parts<Automotive@Performance_Parts_&_Accessories@Engines_&_Engine_Parts@Engine_Management_Systems
Automotive<Automotive@Performance_Parts_&_Accessories<Automotive@Performance_Parts_&_Accessories@Engines_&_Engine_Parts<Automotive@Performance_Parts_&_Accessories@Engines_&_Engine_Parts@Engine_Parts
Automotive<Automotive@Performance_Parts_&_Accessories<Automotive@Performance_Parts_&_Accessories@Engines_&_Engine_Parts<Automotive@Performance_Parts_&_Accessories@Engines_&_Engine_Parts@Engine_Parts<Automotive@Performance_Parts_&_Accessories@Engines_&_Engine_Parts@Engine_Parts@Cam_&_Lifter_Kits
Automotive<Automotive@Performance_Parts_&_Accessories<Automotive@Performance_Parts_&_Accessories@Engines_&_Engine_Parts<Automotive@Performance_Parts_&_Accessories@Engines_&_Engine_Parts@Engine_Parts<Automotive@Performance_Parts_&_Accessories@Engines_&_Engine_Parts@Engine_Parts@Cam_Bearings
Automotive<Automotive@Performance_Parts_&_Accessories<Automotive@Performance_Parts_&_Accessories@Engines_&_Engine_Parts<Automotive@Performance_Parts_&_Accessories@Engines_&_Engine_Parts@Engine_Parts<Automotive@Performance_Parts_&_Accessories@Engines_&_Engine_Parts@Engine_Parts@Camshafts_&_Parts
Automotive<Automotive@Performance_Parts_&_Accessories<Automotive@Performance_Parts_&_Accessories@Engines_&_Engine_Parts<Automotive@Performance_Parts_&_Accessories@Engines_&_Engine_Parts@Engine_Parts<Automotive@Performance_Parts_&_Accessories@Engines_&_Engine_Parts@Engine_Parts@Camshafts_&_Parts<Automotive@Performance_Parts_&_Accessories@Engines_&_Engine_Parts@Engine_Parts@Camshafts_&_Parts@Buttons
Automotive<Automotive@Performance_Parts_&_Accessories<Automotive@Performance_Parts_&_Accessories@Engines_&_Engine_Parts<Automotive@Performance_Parts_&_Accessories@Engines_&_Engine_Parts@Engine_Parts<Automotive@Performance_Parts_&_Accessories@Engines_&_Engine_Parts@Engine_Parts@Connecting_Rods_&_Parts
Automotive<Automotive@Performance_Parts_&_Accessories<Automotive@Performance_Parts_&_Accessories@Engines_&_Engine_Parts<Automotive@Performance_Parts_&_Accessories@Engines_&_Engine_Parts@Engine_Parts<Automotive@Performance_Parts_&_Accessories@Engines_&_Engine_Parts@Engine_Parts@Connecting_Rods_&_Parts<Automotive@Performance_Parts_&_Accessories@Engines_&_Engine_Parts@Engine_Parts@Connecting_Rods_&_Parts@Bearings
Automotive<Automotive@Performance_Parts_&_Accessories<Automotive@Performance_Parts_&_Accessories@Engines_&_Engine_Parts<Automotive@Performance_Parts_&_Accessories@Engines_&_Engine_Parts@Engine_Parts<Automotive@Performance_Parts_&_Accessories@Engines_&_Engine_Parts@Engine_Parts@Connecting_Rods_&_Parts<Automotive@Performance_Parts_&_Accessories@Engines_&_Engine_Parts@Engine_Parts@Connecting_Rods_&_Parts@Bolts_&_Nuts
Automotive<Automotive@Performance_Parts_&_Accessories<Automotive@Performance_Parts_&_Accessories@Engines_&_Engine_Parts<Automotive@Performance_Parts_&_Accessories@Engines_&_Engine_Parts@Engine_Parts<Automotive@Performance_Parts_&_Accessories@Engines_&_Engine_Parts@Engine_Parts@Crankshaft_Pulleys
Automotive<Automotive@Performance_Parts_&_Accessories<Automotive@Performance_Parts_&_Accessories@Engines_&_Engine_Parts<Automotive@Performance_Parts_&_Accessories@Engines_&_Engine_Parts@Engine_Parts<Automotive@Performance_Parts_&_Accessories@Engines_&_Engine_Parts@Engine_Parts@Crankshafts
Automotive<Automotive@Performance_Parts_&_Accessories<Automotive@Performance_Parts_&_Accessories@Engines_&_Engine_Parts<Automotive@Performance_Parts_&_Accessories@Engines_&_Engine_Parts@Engine_Parts<Automotive@Performance_Parts_&_Accessories@Engines_&_Engine_Parts@Engine_Parts@Cylinder_Heads
Automotive<Automotive@Performance_Parts_&_Accessories<Automotive@Performance_Parts_&_Accessories@Engines_&_Engine_Parts<Automotive@Performance_Parts_&_Accessories@Engines_&_Engine_Parts@Engine_Parts<Automotive@Performance_Parts_&_Accessories@Engines_&_Engine_Parts@Engine_Parts@Dipsticks_&_Tubes
Automotive<Automotive@Performance_Parts_&_Accessories<Automotive@Performance_Parts_&_Accessories@Engines_&_Engine_Parts<Automotive@Performance_Parts_&_Accessories@Engines_&_Engine_Parts@Engine_Parts<Automotive@Performance_Parts_&_Accessories@Engines_&_Engine_Parts@Engine_Parts@Dowel_Pins
Automotive<Automotive@Performance_Parts_&_Accessories<Automotive@Performance_Parts_&_Accessories@Engines_&_Engine_Parts<Automotive@Performance_Parts_&_Accessories@Engines_&_Engine_Parts@Engine_Parts<Automotive@Performance_Parts_&_Accessories@Engines_&_Engine_Parts@Engine_Parts@Dowel_Pins<Automotive@Performance_Parts_&_Accessories@Engines_&_Engine_Parts@Engine_Parts@Dowel_Pins@Cylinder_Head_Alignment
Automotive<Automotive@Performance_Parts_&_Accessories<Automotive@Performance_Parts_&_Accessories@Engines_&_Engine_Parts<Automotive@Performance_Parts_&_Accessories@Engines_&_Engine_Parts@Engine_Parts<Automotive@Performance_Parts_&_Accessories@Engines_&_Engine_Parts@Engine_Parts@Engine_Mounts
Automotive<Automotive@Performance_Parts_&_Accessories<Automotive@Performance_Parts_&_Accessories@Engines_&_Engine_Parts<Automotive@Performance_Parts_&_Accessories@Engines_&_Engine_Parts@Engine_Parts<Automotive@Performance_Parts_&_Accessories@Engines_&_Engine_Parts@Engine_Parts@Harmonic_Balancer_Repair_Kits
Automotive<Automotive@Performance_Parts_&_Accessories<Automotive@Performance_Parts_&_Accessories@Engines_&_Engine_Parts<Automotive@Performance_Parts_&_Accessories@Engines_&_Engine_Parts@Engine_Parts<Automotive@Performance_Parts_&_Accessories@Engines_&_Engine_Parts@Engine_Parts@Harmonic_Balancers
Automotive<Automotive@Performance_Parts_&_Accessories<Automotive@Performance_Parts_&_Accessories@Engines_&_Engine_Parts<Automotive@Performance_Parts_&_Accessories@Engines_&_Engine_Parts@Engine_Parts<Automotive@Performance_Parts_&_Accessories@Engines_&_Engine_Parts@Engine_Parts@Head_Bolt_Sets
Automotive<Automotive@Performance_Parts_&_Accessories<Automotive@Performance_Parts_&_Accessories@Engines_&_Engine_Parts<Automotive@Performance_Parts_&_Accessories@Engines_&_Engine_Parts@Engine_Parts<Automotive@Performance_Parts_&_Accessories@Engines_&_Engine_Parts@Engine_Parts@Intake_Manifolds_&_Parts
Automotive<Automotive@Performance_Parts_&_Accessories<Automotive@Performance_Parts_&_Accessories@Engines_&_Engine_Parts<Automotive@Performance_Parts_&_Accessories@Engines_&_Engine_Parts@Engine_Parts<Automotive@Performance_Parts_&_Accessories@Engines_&_Engine_Parts@Engine_Parts@Intake_Manifolds_&_Parts<Automotive@Performance_Parts_&_Accessories@Engines_&_Engine_Parts@Engine_Parts@Intake_Manifolds_&_Parts@Bolts
Automotive<Automotive@Performance_Parts_&_Accessories<Automotive@Performance_Parts_&_Accessories@Engines_&_Engine_Parts<Automotive@Performance_Parts_&_Accessories@Engines_&_Engine_Parts@Engine_Parts<Automotive@Performance_Parts_&_Accessories@Engines_&_Engine_Parts@Engine_Parts@Intake_Manifolds_&_Parts<Automotive@Performance_Parts_&_Accessories@Engines_&_Engine_Parts@Engine_Parts@Intake_Manifolds_&_Parts@Spacers
Automotive<Automotive@Performance_Parts_&_Accessories<Automotive@Performance_Parts_&_Accessories@Engines_&_Engine_Parts<Automotive@Performance_Parts_&_Accessories@Engines_&_Engine_Parts@Engine_Parts<Automotive@Performance_Parts_&_Accessories@Engines_&_Engine_Parts@Engine_Parts@Lifter_Kits
Automotive<Automotive@Performance_Parts_&_Accessories<Automotive@Performance_Parts_&_Accessories@Engines_&_Engine_Parts<Automotive@Performance_Parts_&_Accessories@Engines_&_Engine_Parts@Engine_Parts<Automotive@Performance_Parts_&_Accessories@Engines_&_Engine_Parts@Engine_Parts@Lifters
Automotive<Automotive@Performance_Parts_&_Accessories<Automotive@Performance_Parts_&_Accessories@Engines_&_Engine_Parts<Automotive@Performance_Parts_&_Accessories@Engines_&_Engine_Parts@Engine_Parts<Automotive@Performance_Parts_&_Accessories@Engines_&_Engine_Parts@Engine_Parts@Main_Bearings
Automotive<Automotive@Performance_Parts_&_Accessories<Automotive@Performance_Parts_&_Accessories@Engines_&_Engine_Parts<Automotive@Performance_Parts_&_Accessories@Engines_&_Engine_Parts@Engine_Parts<Automotive@Performance_Parts_&_Accessories@Engines_&_Engine_Parts@Engine_Parts@Main_Bolts_&_Studs
Automotive<Automotive@Performance_Parts_&_Accessories<Automotive@Performance_Parts_&_Accessories@Engines_&_Engine_Parts<Automotive@Performance_Parts_&_Accessories@Engines_&_Engine_Parts@Engine_Parts<Automotive@Performance_Parts_&_Accessories@Engines_&_Engine_Parts@Engine_Parts@Oil_Drain_Plugs
Automotive<Automotive@Performance_Parts_&_Accessories<Automotive@Performance_Parts_&_Accessories@Engines_&_Engine_Parts<Automotive@Performance_Parts_&_Accessories@Engines_&_Engine_Parts@Engine_Parts<Automotive@Performance_Parts_&_Accessories@Engines_&_Engine_Parts@Engine_Parts@Oil_Pans
Automotive<Automotive@Performance_Parts_&_Accessories<Automotive@Performance_Parts_&_Accessories@Engines_&_Engine_Parts<Automotive@Performance_Parts_&_Accessories@Engines_&_Engine_Parts@Engine_Parts<Automotive@Performance_Parts_&_Accessories@Engines_&_Engine_Parts@Engine_Parts@Oil_Pumps_&_Parts
Automotive<Automotive@Performance_Parts_&_Accessories<Automotive@Performance_Parts_&_Accessories@Engines_&_Engine_Parts<Automotive@Performance_Parts_&_Accessories@Engines_&_Engine_Parts@Engine_Parts<Automotive@Performance_Parts_&_Accessories@Engines_&_Engine_Parts@Engine_Parts@Oil_Pumps_&_Parts<Automotive@Performance_Parts_&_Accessories@Engines_&_Engine_Parts@Engine_Parts@Oil_Pumps_&_Parts@Primers_&_Drives
Automotive<Automotive@Performance_Parts_&_Accessories<Automotive@Performance_Parts_&_Accessories@Engines_&_Engine_Parts<Automotive@Performance_Parts_&_Accessories@Engines_&_Engine_Parts@Engine_Parts<Automotive@Performance_Parts_&_Accessories@Engines_&_Engine_Parts@Engine_Parts@Oil_Pumps_&_Parts<Automotive@Performance_Parts_&_Accessories@Engines_&_Engine_Parts@Engine_Parts@Oil_Pumps_&_Parts@Pushrods
Automotive<Automotive@Performance_Parts_&_Accessories<Automotive@Performance_Parts_&_Accessories@Engines_&_Engine_Parts<Automotive@Performance_Parts_&_Accessories@Engines_&_Engine_Parts@Engine_Parts<Automotive@Performance_Parts_&_Accessories@Engines_&_Engine_Parts@Engine_Parts@Oil_Pumps_&_Parts<Automotive@Performance_Parts_&_Accessories@Engines_&_Engine_Parts@Engine_Parts@Oil_Pumps_&_Parts@Repair_Kits
Automotive<Automotive@Performance_Parts_&_Accessories<Automotive@Performance_Parts_&_Accessories@Engines_&_Engine_Parts<Automotive@Performance_Parts_&_Accessories@Engines_&_Engine_Parts@Engine_Parts<Automotive@Performance_Parts_&_Accessories@Engines_&_Engine_Parts@Engine_Parts@Pistons_&_Parts
Automotive<Automotive@Performance_Parts_&_Accessories<Automotive@Performance_Parts_&_Accessories@Engines_&_Engine_Parts<Automotive@Performance_Parts_&_Accessories@Engines_&_Engine_Parts@Engine_Parts<Automotive@Performance_Parts_&_Accessories@Engines_&_Engine_Parts@Engine_Parts@Pistons_&_Parts<Automotive@Performance_Parts_&_Accessories@Engines_&_Engine_Parts@Engine_Parts@Pistons_&_Parts@Rings
Automotive<Automotive@Performance_Parts_&_Accessories<Automotive@Performance_Parts_&_Accessories@Engines_&_Engine_Parts<Automotive@Performance_Parts_&_Accessories@Engines_&_Engine_Parts@Engine_Parts<Automotive@Performance_Parts_&_Accessories@Engines_&_Engine_Parts@Engine_Parts@Pistons_&_Parts<Automotive@Performance_Parts_&_Accessories@Engines_&_Engine_Parts@Engine_Parts@Pistons_&_Parts@Rings<Automotive@Performance_Parts_&_Accessories@Engines_&_Engine_Parts@Engine_Parts@Pistons_&_Parts@Rings@Economy
Automotive<Automotive@Performance_Parts_&_Accessories<Automotive@Performance_Parts_&_Accessories@Engines_&_Engine_Parts<Automotive@Performance_Parts_&_Accessories@Engines_&_Engine_Parts@Engine_Parts<Automotive@Performance_Parts_&_Accessories@Engines_&_Engine_Parts@Engine_Parts@Push_Rods
Automotive<Automotive@Performance_Parts_&_Accessories<Automotive@Performance_Parts_&_Accessories@Engines_&_Engine_Parts<Automotive@Performance_Parts_&_Accessories@Engines_&_Engine_Parts@Engine_Parts<Automotive@Performance_Parts_&_Accessories@Engines_&_Engine_Parts@Engine_Parts@Rocker_Arms_&_Parts
Automotive<Automotive@Performance_Parts_&_Accessories<Automotive@Performance_Parts_&_Accessories@Engines_&_Engine_Parts<Automotive@Performance_Parts_&_Accessories@Engines_&_Engine_Parts@Engine_Parts<Automotive@Performance_Parts_&_Accessories@Engines_&_Engine_Parts@Engine_Parts@Rocker_Arms_&_Parts<Automotive@Performance_Parts_&_Accessories@Engines_&_Engine_Parts@Engine_Parts@Rocker_Arms_&_Parts@Assemblies
Automotive<Automotive@Performance_Parts_&_Accessories<Automotive@Performance_Parts_&_Accessories@Engines_&_Engine_Parts<Automotive@Performance_Parts_&_Accessories@Engines_&_Engine_Parts@Engine_Parts<Automotive@Performance_Parts_&_Accessories@Engines_&_Engine_Parts@Engine_Parts@Rocker_Arms_&_Parts<Automotive@Performance_Parts_&_Accessories@Engines_&_Engine_Parts@Engine_Parts@Rocker_Arms_&_Parts@Nuts_&_Bolts
Automotive<Automotive@Performance_Parts_&_Accessories<Automotive@Performance_Parts_&_Accessories@Engines_&_Engine_Parts<Automotive@Performance_Parts_&_Accessories@Engines_&_Engine_Parts@Engine_Parts<Automotive@Performance_Parts_&_Accessories@Engines_&_Engine_Parts@Engine_Parts@Roller_Rockers
Automotive<Automotive@Performance_Parts_&_Accessories<Automotive@Performance_Parts_&_Accessories@Engines_&_Engine_Parts<Automotive@Performance_Parts_&_Accessories@Engines_&_Engine_Parts@Engine_Parts<Automotive@Performance_Parts_&_Accessories@Engines_&_Engine_Parts@Engine_Parts@Roto_Caps_&_Spring_Retainers
Automotive<Automotive@Performance_Parts_&_Accessories<Automotive@Performance_Parts_&_Accessories@Engines_&_Engine_Parts<Automotive@Performance_Parts_&_Accessories@Engines_&_Engine_Parts@Engine_Parts<Automotive@Performance_Parts_&_Accessories@Engines_&_Engine_Parts@Engine_Parts@Superchargers
Automotive<Automotive@Performance_Parts_&_Accessories<Automotive@Performance_Parts_&_Accessories@Engines_&_Engine_Parts<Automotive@Performance_Parts_&_Accessories@Engines_&_Engine_Parts@Engine_Parts<Automotive@Performance_Parts_&_Accessories@Engines_&_Engine_Parts@Engine_Parts@Timing_Parts
Automotive<Automotive@Performance_Parts_&_Accessories<Automotive@Performance_Parts_&_Accessories@Engines_&_Engine_Parts<Automotive@Performance_Parts_&_Accessories@Engines_&_Engine_Parts@Engine_Parts<Automotive@Performance_Parts_&_Accessories@Engines_&_Engine_Parts@Engine_Parts@Timing_Parts<Automotive@Performance_Parts_&_Accessories@Engines_&_Engine_Parts@Engine_Parts@Timing_Parts@Chains
Automotive<Automotive@Performance_Parts_&_Accessories<Automotive@Performance_Parts_&_Accessories@Engines_&_Engine_Parts<Automotive@Performance_Parts_&_Accessories@Engines_&_Engine_Parts@Engine_Parts<Automotive@Performance_Parts_&_Accessories@Engines_&_Engine_Parts@Engine_Parts@Timing_Parts<Automotive@Performance_Parts_&_Accessories@Engines_&_Engine_Parts@Engine_Parts@Timing_Parts@Covers
Automotive<Automotive@Performance_Parts_&_Accessories<Automotive@Performance_Parts_&_Accessories@Engines_&_Engine_Parts<Automotive@Performance_Parts_&_Accessories@Engines_&_Engine_Parts@Engine_Parts<Automotive@Performance_Parts_&_Accessories@Engines_&_Engine_Parts@Engine_Parts@Timing_Parts<Automotive@Performance_Parts_&_Accessories@Engines_&_Engine_Parts@Engine_Parts@Timing_Parts@Dampers
Automotive<Automotive@Performance_Parts_&_Accessories<Automotive@Performance_Parts_&_Accessories@Engines_&_Engine_Parts<Automotive@Performance_Parts_&_Accessories@Engines_&_Engine_Parts@Engine_Parts<Automotive@Performance_Parts_&_Accessories@Engines_&_Engine_Parts@Engine_Parts@Timing_Parts<Automotive@Performance_Parts_&_Accessories@Engines_&_Engine_Parts@Engine_Parts@Timing_Parts@Sets_&_Kits
Automotive<Automotive@Performance_Parts_&_Accessories<Automotive@Performance_Parts_&_Accessories@Engines_&_Engine_Parts<Automotive@Performance_Parts_&_Accessories@Engines_&_Engine_Parts@Engine_Parts<Automotive@Performance_Parts_&_Accessories@Engines_&_Engine_Parts@Engine_Parts@Turbocharger_&_Supercharger_Parts
Automotive<Automotive@Performance_Parts_&_Accessories<Automotive@Performance_Parts_&_Accessories@Engines_&_Engine_Parts<Automotive@Performance_Parts_&_Accessories@Engines_&_Engine_Parts@Engine_Parts<Automotive@Performance_Parts_&_Accessories@Engines_&_Engine_Parts@Engine_Parts@Turbocharger_&_Supercharger_Parts<Automotive@Performance_Parts_&_Accessories@Engines_&_Engine_Parts@Engine_Parts@Turbocharger_&_Supercharger_Parts@Boost_Gauges
Automotive<Automotive@Performance_Parts_&_Accessories<Automotive@Performance_Parts_&_Accessories@Engines_&_Engine_Parts<Automotive@Performance_Parts_&_Accessories@Engines_&_Engine_Parts@Engine_Parts<Automotive@Performance_Parts_&_Accessories@Engines_&_Engine_Parts@Engine_Parts@Valve_Covers
Automotive<Automotive@Performance_Parts_&_Accessories<Automotive@Performance_Parts_&_Accessories@Engines_&_Engine_Parts<Automotive@Performance_Parts_&_Accessories@Engines_&_Engine_Parts@Engine_Parts<Automotive@Performance_Parts_&_Accessories@Engines_&_Engine_Parts@Engine_Parts@Valves_&_Parts
Automotive<Automotive@Performance_Parts_&_Accessories<Automotive@Performance_Parts_&_Accessories@Engines_&_Engine_Parts<Automotive@Performance_Parts_&_Accessories@Engines_&_Engine_Parts@Engine_Parts<Automotive@Performance_Parts_&_Accessories@Engines_&_Engine_Parts@Engine_Parts@Valves_&_Parts<Automotive@Performance_Parts_&_Accessories@Engines_&_Engine_Parts@Engine_Parts@Valves_&_Parts@Cover_Bolts
Automotive<Automotive@Performance_Parts_&_Accessories<Automotive@Performance_Parts_&_Accessories@Engines_&_Engine_Parts<Automotive@Performance_Parts_&_Accessories@Engines_&_Engine_Parts@Engine_Parts<Automotive@Performance_Parts_&_Accessories@Engines_&_Engine_Parts@Engine_Parts@Valves_&_Parts<Automotive@Performance_Parts_&_Accessories@Engines_&_Engine_Parts@Engine_Parts@Valves_&_Parts@Locks
Automotive<Automotive@Performance_Parts_&_Accessories<Automotive@Performance_Parts_&_Accessories@Engines_&_Engine_Parts<Automotive@Performance_Parts_&_Accessories@Engines_&_Engine_Parts@Engine_Parts<Automotive@Performance_Parts_&_Accessories@Engines_&_Engine_Parts@Engine_Parts@Valves_&_Parts<Automotive@Performance_Parts_&_Accessories@Engines_&_Engine_Parts@Engine_Parts@Valves_&_Parts@Seals
Automotive<Automotive@Performance_Parts_&_Accessories<Automotive@Performance_Parts_&_Accessories@Engines_&_Engine_Parts<Automotive@Performance_Parts_&_Accessories@Engines_&_Engine_Parts@Engine_Parts<Automotive@Performance_Parts_&_Accessories@Engines_&_Engine_Parts@Engine_Parts@Valves_&_Parts<Automotive@Performance_Parts_&_Accessories@Engines_&_Engine_Parts@Engine_Parts@Valves_&_Parts@Springs
Automotive<Automotive@Performance_Parts_&_Accessories<Automotive@Performance_Parts_&_Accessories@Engines_&_Engine_Parts<Automotive@Performance_Parts_&_Accessories@Engines_&_Engine_Parts@Engine_Parts<Automotive@Performance_Parts_&_Accessories@Engines_&_Engine_Parts@Engine_Parts@Valves_&_Parts<Automotive@Performance_Parts_&_Accessories@Engines_&_Engine_Parts@Engine_Parts@Valves_&_Parts@Valves
Automotive<Automotive@Performance_Parts_&_Accessories<Automotive@Performance_Parts_&_Accessories@Engines_&_Engine_Parts<Automotive@Performance_Parts_&_Accessories@Engines_&_Engine_Parts@Engine_Parts<Automotive@Performance_Parts_&_Accessories@Engines_&_Engine_Parts@Engine_Parts@Valves_&_Parts<Automotive@Performance_Parts_&_Accessories@Engines_&_Engine_Parts@Engine_Parts@Valves_&_Parts@Valves<Automotive@Performance_Parts_&_Accessories@Engines_&_Engine_Parts@Engine_Parts@Valves_&_Parts@Valves@Exhaust_Valves
Automotive<Automotive@Performance_Parts_&_Accessories<Automotive@Performance_Parts_&_Accessories@Engines_&_Engine_Parts<Automotive@Performance_Parts_&_Accessories@Engines_&_Engine_Parts@Engine_Parts<Automotive@Performance_Parts_&_Accessories@Engines_&_Engine_Parts@Engine_Parts@Valves_&_Parts<Automotive@Performance_Parts_&_Accessories@Engines_&_Engine_Parts@Engine_Parts@Valves_&_Parts@Valves<Automotive@Performance_Parts_&_Accessories@Engines_&_Engine_Parts@Engine_Parts@Valves_&_Parts@Valves@Intake_Valves
Automotive<Automotive@Performance_Parts_&_Accessories<Automotive@Performance_Parts_&_Accessories@Exhaust_System
Automotive<Automotive@Performance_Parts_&_Accessories<Automotive@Performance_Parts_&_Accessories@Exhaust_System<Automotive@Performance_Parts_&_Accessories@Exhaust_System@Cat-Back_Systems
Automotive<Automotive@Performance_Parts_&_Accessories<Automotive@Performance_Parts_&_Accessories@Exhaust_System<Automotive@Performance_Parts_&_Accessories@Exhaust_System@Catalytic_Converters_&_Parts
Automotive<Automotive@Performance_Parts_&_Accessories<Automotive@Performance_Parts_&_Accessories@Exhaust_System<Automotive@Performance_Parts_&_Accessories@Exhaust_System@Catalytic_Converters_&_Parts<Automotive@Performance_Parts_&_Accessories@Exhaust_System@Catalytic_Converters_&_Parts@Catalytic_Converters
Automotive<Automotive@Performance_Parts_&_Accessories<Automotive@Performance_Parts_&_Accessories@Exhaust_System<Automotive@Performance_Parts_&_Accessories@Exhaust_System@Clamps
Automotive<Automotive@Performance_Parts_&_Accessories<Automotive@Performance_Parts_&_Accessories@Exhaust_System<Automotive@Performance_Parts_&_Accessories@Exhaust_System@Complete_Kits
Automotive<Automotive@Performance_Parts_&_Accessories<Automotive@Performance_Parts_&_Accessories@Exhaust_System<Automotive@Performance_Parts_&_Accessories@Exhaust_System@Exhaust_Coatings
Automotive<Automotive@Performance_Parts_&_Accessories<Automotive@Performance_Parts_&_Accessories@Exhaust_System<Automotive@Performance_Parts_&_Accessories@Exhaust_System@Flange
Automotive<Automotive@Performance_Parts_&_Accessories<Automotive@Performance_Parts_&_Accessories@Exhaust_System<Automotive@Performance_Parts_&_Accessories@Exhaust_System@Hangers
Automotive<Automotive@Performance_Parts_&_Accessories<Automotive@Performance_Parts_&_Accessories@Exhaust_System<Automotive@Performance_Parts_&_Accessories@Exhaust_System@Headers_&_Accessories
Automotive<Automotive@Performance_Parts_&_Accessories<Automotive@Performance_Parts_&_Accessories@Exhaust_System<Automotive@Performance_Parts_&_Accessories@Exhaust_System@Headers_&_Accessories<Automotive@Performance_Parts_&_Accessories@Exhaust_System@Headers_&_Accessories@Header_Bolts
Automotive<Automotive@Performance_Parts_&_Accessories<Automotive@Performance_Parts_&_Accessories@Exhaust_System<Automotive@Performance_Parts_&_Accessories@Exhaust_System@Headers_&_Accessories<Automotive@Performance_Parts_&_Accessories@Exhaust_System@Headers_&_Accessories@Header_Gaskets
Automotive<Automotive@Performance_Parts_&_Accessories<Automotive@Performance_Parts_&_Accessories@Exhaust_System<Automotive@Performance_Parts_&_Accessories@Exhaust_System@Headers_&_Accessories<Automotive@Performance_Parts_&_Accessories@Exhaust_System@Headers_&_Accessories@Headers
Automotive<Automotive@Performance_Parts_&_Accessories<Automotive@Performance_Parts_&_Accessories@Exhaust_System<Automotive@Performance_Parts_&_Accessories@Exhaust_System@Heat_Shields
Automotive<Automotive@Performance_Parts_&_Accessories<Automotive@Performance_Parts_&_Accessories@Exhaust_System<Automotive@Performance_Parts_&_Accessories@Exhaust_System@Heat_Wrap
Automotive<Automotive@Performance_Parts_&_Accessories<Automotive@Performance_Parts_&_Accessories@Exhaust_System<Automotive@Performance_Parts_&_Accessories@Exhaust_System@Heat_Wrap<Automotive@Performance_Parts_&_Accessories@Exhaust_System@Heat_Wrap@Matting
Automotive<Automotive@Performance_Parts_&_Accessories<Automotive@Performance_Parts_&_Accessories@Exhaust_System<Automotive@Performance_Parts_&_Accessories@Exhaust_System@Heat_Wrap<Automotive@Performance_Parts_&_Accessories@Exhaust_System@Heat_Wrap@Matting<Automotive@Performance_Parts_&_Accessories@Exhaust_System@Heat_Wrap@Matting@&_Sleeving
Automotive<Automotive@Performance_Parts_&_Accessories<Automotive@Performance_Parts_&_Accessories@Exhaust_System<Automotive@Performance_Parts_&_Accessories@Exhaust_System@Manifold_&_Parts
Automotive<Automotive@Performance_Parts_&_Accessories<Automotive@Performance_Parts_&_Accessories@Exhaust_System<Automotive@Performance_Parts_&_Accessories@Exhaust_System@Manifold_&_Parts<Automotive@Performance_Parts_&_Accessories@Exhaust_System@Manifold_&_Parts@Bolt_&_Spring_Kits
Automotive<Automotive@Performance_Parts_&_Accessories<Automotive@Performance_Parts_&_Accessories@Exhaust_System<Automotive@Performance_Parts_&_Accessories@Exhaust_System@Mufflers
Automotive<Automotive@Performance_Parts_&_Accessories<Automotive@Performance_Parts_&_Accessories@Exhaust_System<Automotive@Performance_Parts_&_Accessories@Exhaust_System@Pipes
Automotive<Automotive@Performance_Parts_&_Accessories<Automotive@Performance_Parts_&_Accessories@Exhaust_System<Automotive@Performance_Parts_&_Accessories@Exhaust_System@Resonators
Automotive<Automotive@Performance_Parts_&_Accessories<Automotive@Performance_Parts_&_Accessories@Filters
Automotive<Automotive@Performance_Parts_&_Accessories<Automotive@Performance_Parts_&_Accessories@Filters<Automotive@Performance_Parts_&_Accessories@Filters@Air_Filters_&_Accessories
Automotive<Automotive@Performance_Parts_&_Accessories<Automotive@Performance_Parts_&_Accessories@Filters<Automotive@Performance_Parts_&_Accessories@Filters@Air_Filters_&_Accessories<Automotive@Performance_Parts_&_Accessories@Filters@Air_Filters_&_Accessories@Air_Filters
Automotive<Automotive@Performance_Parts_&_Accessories<Automotive@Performance_Parts_&_Accessories@Filters<Automotive@Performance_Parts_&_Accessories@Filters@Air_Filters_&_Accessories<Automotive@Performance_Parts_&_Accessories@Filters@Air_Filters_&_Accessories@Passenger_Compartment_Air_Filters
Automotive<Automotive@Performance_Parts_&_Accessories<Automotive@Performance_Parts_&_Accessories@Filters<Automotive@Performance_Parts_&_Accessories@Filters@Air_Intake
Automotive<Automotive@Performance_Parts_&_Accessories<Automotive@Performance_Parts_&_Accessories@Filters<Automotive@Performance_Parts_&_Accessories@Filters@Breathers
Automotive<Automotive@Performance_Parts_&_Accessories<Automotive@Performance_Parts_&_Accessories@Filters<Automotive@Performance_Parts_&_Accessories@Filters@Carbon_Canisters
Automotive<Automotive@Performance_Parts_&_Accessories<Automotive@Performance_Parts_&_Accessories@Filters<Automotive@Performance_Parts_&_Accessories@Filters@Coolant
Automotive<Automotive@Performance_Parts_&_Accessories<Automotive@Performance_Parts_&_Accessories@Filters<Automotive@Performance_Parts_&_Accessories@Filters@Crankcase_Ventilation
Automotive<Automotive@Performance_Parts_&_Accessories<Automotive@Performance_Parts_&_Accessories@Filters<Automotive@Performance_Parts_&_Accessories@Filters@Fuel
Automotive<Automotive@Performance_Parts_&_Accessories<Automotive@Performance_Parts_&_Accessories@Filters<Automotive@Performance_Parts_&_Accessories@Filters@Oil_Filters_&_Accessories
Automotive<Automotive@Performance_Parts_&_Accessories<Automotive@Performance_Parts_&_Accessories@Filters<Automotive@Performance_Parts_&_Accessories@Filters@Oil_Filters_&_Accessories<Automotive@Performance_Parts_&_Accessories@Filters@Oil_Filters_&_Accessories@Oil_Filter_Relocation_Kit
Automotive<Automotive@Performance_Parts_&_Accessories<Automotive@Performance_Parts_&_Accessories@Filters<Automotive@Performance_Parts_&_Accessories@Filters@Oil_Filters_&_Accessories<Automotive@Performance_Parts_&_Accessories@Filters@Oil_Filters_&_Accessories@Oil_Filters
Automotive<Automotive@Performance_Parts_&_Accessories<Automotive@Performance_Parts_&_Accessories@Filters<Automotive@Performance_Parts_&_Accessories@Filters@PCV_Valves
Automotive<Automotive@Performance_Parts_&_Accessories<Automotive@Performance_Parts_&_Accessories@Filters<Automotive@Performance_Parts_&_Accessories@Filters@PCV_Valves<Automotive@Performance_Parts_&_Accessories@Filters@PCV_Valves@Breathers_&_Accessories
Automotive<Automotive@Performance_Parts_&_Accessories<Automotive@Performance_Parts_&_Accessories@Filters<Automotive@Performance_Parts_&_Accessories@Filters@PCV_Valves<Automotive@Performance_Parts_&_Accessories@Filters@PCV_Valves@Breathers_&_Accessories<Automotive@Performance_Parts_&_Accessories@Filters@PCV_Valves@Breathers_&_Accessories@Grommets
Automotive<Automotive@Performance_Parts_&_Accessories<Automotive@Performance_Parts_&_Accessories@Filters<Automotive@Performance_Parts_&_Accessories@Filters@Transmission_Filters_&_Accessories
Automotive<Automotive@Performance_Parts_&_Accessories<Automotive@Performance_Parts_&_Accessories@Filters<Automotive@Performance_Parts_&_Accessories@Filters@Transmission_Filters_&_Accessories<Automotive@Performance_Parts_&_Accessories@Filters@Transmission_Filters_&_Accessories@Filter_&_Gasket_Kits
Automotive<Automotive@Performance_Parts_&_Accessories<Automotive@Performance_Parts_&_Accessories@Filters<Automotive@Performance_Parts_&_Accessories@Filters@Transmission_Filters_&_Accessories<Automotive@Performance_Parts_&_Accessories@Filters@Transmission_Filters_&_Accessories@Inline_Kits
Automotive<Automotive@Performance_Parts_&_Accessories<Automotive@Performance_Parts_&_Accessories@Fuel_System
Automotive<Automotive@Performance_Parts_&_Accessories<Automotive@Performance_Parts_&_Accessories@Fuel_System<Automotive@Performance_Parts_&_Accessories@Fuel_System@Carburetors_&_Parts
Automotive<Automotive@Performance_Parts_&_Accessories<Automotive@Performance_Parts_&_Accessories@Fuel_System<Automotive@Performance_Parts_&_Accessories@Fuel_System@Carburetors_&_Parts<Automotive@Performance_Parts_&_Accessories@Fuel_System@Carburetors_&_Parts@Accelerator_Pumps
Automotive<Automotive@Performance_Parts_&_Accessories<Automotive@Performance_Parts_&_Accessories@Fuel_System<Automotive@Performance_Parts_&_Accessories@Fuel_System@Carburetors_&_Parts<Automotive@Performance_Parts_&_Accessories@Fuel_System@Carburetors_&_Parts@Carburetors
Automotive<Automotive@Performance_Parts_&_Accessories<Automotive@Performance_Parts_&_Accessories@Fuel_System<Automotive@Performance_Parts_&_Accessories@Fuel_System@Carburetors_&_Parts<Automotive@Performance_Parts_&_Accessories@Fuel_System@Carburetors_&_Parts@Choke_Pull_Offs
Automotive<Automotive@Performance_Parts_&_Accessories<Automotive@Performance_Parts_&_Accessories@Fuel_System<Automotive@Performance_Parts_&_Accessories@Fuel_System@Carburetors_&_Parts<Automotive@Performance_Parts_&_Accessories@Fuel_System@Carburetors_&_Parts@Choke_Thermostats
Automotive<Automotive@Performance_Parts_&_Accessories<Automotive@Performance_Parts_&_Accessories@Fuel_System<Automotive@Performance_Parts_&_Accessories@Fuel_System@Carburetors_&_Parts<Automotive@Performance_Parts_&_Accessories@Fuel_System@Carburetors_&_Parts@Decel_Valves_&_Diaphragms
Automotive<Automotive@Performance_Parts_&_Accessories<Automotive@Performance_Parts_&_Accessories@Fuel_System<Automotive@Performance_Parts_&_Accessories@Fuel_System@Carburetors_&_Parts<Automotive@Performance_Parts_&_Accessories@Fuel_System@Carburetors_&_Parts@Electric_Assist_Choke_Controls
Automotive<Automotive@Performance_Parts_&_Accessories<Automotive@Performance_Parts_&_Accessories@Fuel_System<Automotive@Performance_Parts_&_Accessories@Fuel_System@Carburetors_&_Parts<Automotive@Performance_Parts_&_Accessories@Fuel_System@Carburetors_&_Parts@Electric_Choke_Conversion_Kits
Automotive<Automotive@Performance_Parts_&_Accessories<Automotive@Performance_Parts_&_Accessories@Fuel_System<Automotive@Performance_Parts_&_Accessories@Fuel_System@Carburetors_&_Parts<Automotive@Performance_Parts_&_Accessories@Fuel_System@Carburetors_&_Parts@Floats
Automotive<Automotive@Performance_Parts_&_Accessories<Automotive@Performance_Parts_&_Accessories@Fuel_System<Automotive@Performance_Parts_&_Accessories@Fuel_System@Carburetors_&_Parts<Automotive@Performance_Parts_&_Accessories@Fuel_System@Carburetors_&_Parts@Fuel_Inlet_Repair_Fittings
Automotive<Automotive@Performance_Parts_&_Accessories<Automotive@Performance_Parts_&_Accessories@Fuel_System<Automotive@Performance_Parts_&_Accessories@Fuel_System@Carburetors_&_Parts<Automotive@Performance_Parts_&_Accessories@Fuel_System@Carburetors_&_Parts@Gaskets
Automotive<Automotive@Performance_Parts_&_Accessories<Automotive@Performance_Parts_&_Accessories@Fuel_System<Automotive@Performance_Parts_&_Accessories@Fuel_System@Carburetors_&_Parts<Automotive@Performance_Parts_&_Accessories@Fuel_System@Carburetors_&_Parts@Jets
Automotive<Automotive@Performance_Parts_&_Accessories<Automotive@Performance_Parts_&_Accessories@Fuel_System<Automotive@Performance_Parts_&_Accessories@Fuel_System@Carburetors_&_Parts<Automotive@Performance_Parts_&_Accessories@Fuel_System@Carburetors_&_Parts@Linkages
Automotive<Automotive@Performance_Parts_&_Accessories<Automotive@Performance_Parts_&_Accessories@Fuel_System<Automotive@Performance_Parts_&_Accessories@Fuel_System@Carburetors_&_Parts<Automotive@Performance_Parts_&_Accessories@Fuel_System@Carburetors_&_Parts@Metering_Parts
Automotive<Automotive@Performance_Parts_&_Accessories<Automotive@Performance_Parts_&_Accessories@Fuel_System<Automotive@Performance_Parts_&_Accessories@Fuel_System@Carburetors_&_Parts<Automotive@Performance_Parts_&_Accessories@Fuel_System@Carburetors_&_Parts@Needle_&_Seat_Assemblies
Automotive<Automotive@Performance_Parts_&_Accessories<Automotive@Performance_Parts_&_Accessories@Fuel_System<Automotive@Performance_Parts_&_Accessories@Fuel_System@Carburetors_&_Parts<Automotive@Performance_Parts_&_Accessories@Fuel_System@Carburetors_&_Parts@Power_Valves_&_Gaskets
Automotive<Automotive@Performance_Parts_&_Accessories<Automotive@Performance_Parts_&_Accessories@Fuel_System<Automotive@Performance_Parts_&_Accessories@Fuel_System@Carburetors_&_Parts<Automotive@Performance_Parts_&_Accessories@Fuel_System@Carburetors_&_Parts@Rebuild_Kits
Automotive<Automotive@Performance_Parts_&_Accessories<Automotive@Performance_Parts_&_Accessories@Fuel_System<Automotive@Performance_Parts_&_Accessories@Fuel_System@Carburetors_&_Parts<Automotive@Performance_Parts_&_Accessories@Fuel_System@Carburetors_&_Parts@Return_Springs
Automotive<Automotive@Performance_Parts_&_Accessories<Automotive@Performance_Parts_&_Accessories@Fuel_System<Automotive@Performance_Parts_&_Accessories@Fuel_System@Carburetors_&_Parts<Automotive@Performance_Parts_&_Accessories@Fuel_System@Carburetors_&_Parts@Service_Tools
Automotive<Automotive@Performance_Parts_&_Accessories<Automotive@Performance_Parts_&_Accessories@Fuel_System<Automotive@Performance_Parts_&_Accessories@Fuel_System@Carburetors_&_Parts<Automotive@Performance_Parts_&_Accessories@Fuel_System@Carburetors_&_Parts@Spacers_&_Adapters
Automotive<Automotive@Performance_Parts_&_Accessories<Automotive@Performance_Parts_&_Accessories@Fuel_System<Automotive@Performance_Parts_&_Accessories@Fuel_System@Fittings
Automotive<Automotive@Performance_Parts_&_Accessories<Automotive@Performance_Parts_&_Accessories@Fuel_System<Automotive@Performance_Parts_&_Accessories@Fuel_System@Fuel_&_Water_Separators
Automotive<Automotive@Performance_Parts_&_Accessories<Automotive@Performance_Parts_&_Accessories@Fuel_System<Automotive@Performance_Parts_&_Accessories@Fuel_System@Fuel_Injection
Automotive<Automotive@Performance_Parts_&_Accessories<Automotive@Performance_Parts_&_Accessories@Fuel_System<Automotive@Performance_Parts_&_Accessories@Fuel_System@Fuel_Injection<Automotive@Performance_Parts_&_Accessories@Fuel_System@Fuel_Injection@Air_Flow_Meters
Automotive<Automotive@Performance_Parts_&_Accessories<Automotive@Performance_Parts_&_Accessories@Fuel_System<Automotive@Performance_Parts_&_Accessories@Fuel_System@Fuel_Injection<Automotive@Performance_Parts_&_Accessories@Fuel_System@Fuel_Injection@Fuel_Distributors
Automotive<Automotive@Performance_Parts_&_Accessories<Automotive@Performance_Parts_&_Accessories@Fuel_System<Automotive@Performance_Parts_&_Accessories@Fuel_System@Fuel_Injection<Automotive@Performance_Parts_&_Accessories@Fuel_System@Fuel_Injection@Fuel_Injectors_&_Parts
Automotive<Automotive@Performance_Parts_&_Accessories<Automotive@Performance_Parts_&_Accessories@Fuel_System<Automotive@Performance_Parts_&_Accessories@Fuel_System@Fuel_Injection<Automotive@Performance_Parts_&_Accessories@Fuel_System@Fuel_Injection@Fuel_Injectors_&_Parts<Automotive@Performance_Parts_&_Accessories@Fuel_System@Fuel_Injection@Fuel_Injectors_&_Parts@Filters
Automotive<Automotive@Performance_Parts_&_Accessories<Automotive@Performance_Parts_&_Accessories@Fuel_System<Automotive@Performance_Parts_&_Accessories@Fuel_System@Fuel_Injection<Automotive@Performance_Parts_&_Accessories@Fuel_System@Fuel_Injection@Fuel_Injectors_&_Parts<Automotive@Performance_Parts_&_Accessories@Fuel_System@Fuel_Injection@Fuel_Injectors_&_Parts@Fuel_Injectors
Automotive<Automotive@Performance_Parts_&_Accessories<Automotive@Performance_Parts_&_Accessories@Fuel_System<Automotive@Performance_Parts_&_Accessories@Fuel_System@Fuel_Injection<Automotive@Performance_Parts_&_Accessories@Fuel_System@Fuel_Injection@Heat_Shields
Automotive<Automotive@Performance_Parts_&_Accessories<Automotive@Performance_Parts_&_Accessories@Fuel_System<Automotive@Performance_Parts_&_Accessories@Fuel_System@Fuel_Injection<Automotive@Performance_Parts_&_Accessories@Fuel_System@Fuel_Injection@Idle_Air_Control_Valves
Automotive<Automotive@Performance_Parts_&_Accessories<Automotive@Performance_Parts_&_Accessories@Fuel_System<Automotive@Performance_Parts_&_Accessories@Fuel_System@Fuel_Injection<Automotive@Performance_Parts_&_Accessories@Fuel_System@Fuel_Injection@Metering_Parts
Automotive<Automotive@Performance_Parts_&_Accessories<Automotive@Performance_Parts_&_Accessories@Fuel_System<Automotive@Performance_Parts_&_Accessories@Fuel_System@Fuel_Injection<Automotive@Performance_Parts_&_Accessories@Fuel_System@Fuel_Injection@O-Rings_&_Kits
Automotive<Automotive@Performance_Parts_&_Accessories<Automotive@Performance_Parts_&_Accessories@Fuel_System<Automotive@Performance_Parts_&_Accessories@Fuel_System@Fuel_Injection<Automotive@Performance_Parts_&_Accessories@Fuel_System@Fuel_Injection@Pressure_Regulators_&_Accessories
Automotive<Automotive@Performance_Parts_&_Accessories<Automotive@Performance_Parts_&_Accessories@Fuel_System<Automotive@Performance_Parts_&_Accessories@Fuel_System@Fuel_Injection<Automotive@Performance_Parts_&_Accessories@Fuel_System@Fuel_Injection@Pressure_Regulators_&_Accessories<Automotive@Performance_Parts_&_Accessories@Fuel_System@Fuel_Injection@Pressure_Regulators_&_Accessories@Kits
Automotive<Automotive@Performance_Parts_&_Accessories<Automotive@Performance_Parts_&_Accessories@Fuel_System<Automotive@Performance_Parts_&_Accessories@Fuel_System@Fuel_Injection<Automotive@Performance_Parts_&_Accessories@Fuel_System@Fuel_Injection@Pressure_Regulators_&_Accessories<Automotive@Performance_Parts_&_Accessories@Fuel_System@Fuel_Injection@Pressure_Regulators_&_Accessories@Pressure_Regulators
Automotive<Automotive@Performance_Parts_&_Accessories<Automotive@Performance_Parts_&_Accessories@Fuel_System<Automotive@Performance_Parts_&_Accessories@Fuel_System@Fuel_Injection<Automotive@Performance_Parts_&_Accessories@Fuel_System@Fuel_Injection@Pumps
Automotive<Automotive@Performance_Parts_&_Accessories<Automotive@Performance_Parts_&_Accessories@Fuel_System<Automotive@Performance_Parts_&_Accessories@Fuel_System@Fuel_Injection<Automotive@Performance_Parts_&_Accessories@Fuel_System@Fuel_Injection@Throttle_Body_Injection_Kits
Automotive<Automotive@Performance_Parts_&_Accessories<Automotive@Performance_Parts_&_Accessories@Fuel_System<Automotive@Performance_Parts_&_Accessories@Fuel_System@Fuel_Injection<Automotive@Performance_Parts_&_Accessories@Fuel_System@Fuel_Injection@Throttle_Controls
Automotive<Automotive@Performance_Parts_&_Accessories<Automotive@Performance_Parts_&_Accessories@Fuel_System<Automotive@Performance_Parts_&_Accessories@Fuel_System@Fuel_Injection<Automotive@Performance_Parts_&_Accessories@Fuel_System@Fuel_Injection@Warm-Up_Regulators
Automotive<Automotive@Performance_Parts_&_Accessories<Automotive@Performance_Parts_&_Accessories@Fuel_System<Automotive@Performance_Parts_&_Accessories@Fuel_System@Fuel_Pumps_&_Accessories
Automotive<Automotive@Performance_Parts_&_Accessories<Automotive@Performance_Parts_&_Accessories@Fuel_System<Automotive@Performance_Parts_&_Accessories@Fuel_System@Fuel_Pumps_&_Accessories<Automotive@Performance_Parts_&_Accessories@Fuel_System@Fuel_Pumps_&_Accessories@Electric_Fuel_Pumps
Automotive<Automotive@Performance_Parts_&_Accessories<Automotive@Performance_Parts_&_Accessories@Fuel_System<Automotive@Performance_Parts_&_Accessories@Fuel_System@Fuel_Pumps_&_Accessories<Automotive@Performance_Parts_&_Accessories@Fuel_System@Fuel_Pumps_&_Accessories@Filters_with_Strainer
Automotive<Automotive@Performance_Parts_&_Accessories<Automotive@Performance_Parts_&_Accessories@Fuel_System<Automotive@Performance_Parts_&_Accessories@Fuel_System@Fuel_Pumps_&_Accessories<Automotive@Performance_Parts_&_Accessories@Fuel_System@Fuel_Pumps_&_Accessories@Mechanical_Fuel_Pumps
Automotive<Automotive@Performance_Parts_&_Accessories<Automotive@Performance_Parts_&_Accessories@Fuel_System<Automotive@Performance_Parts_&_Accessories@Fuel_System@Fuel_Pumps_&_Accessories<Automotive@Performance_Parts_&_Accessories@Fuel_System@Fuel_Pumps_&_Accessories@Spacers
Automotive<Automotive@Performance_Parts_&_Accessories<Automotive@Performance_Parts_&_Accessories@Fuel_System<Automotive@Performance_Parts_&_Accessories@Fuel_System@Nitrous_Oxide_Accessories
Automotive<Automotive@Performance_Parts_&_Accessories<Automotive@Performance_Parts_&_Accessories@Fuel_System<Automotive@Performance_Parts_&_Accessories@Fuel_System@Nitrous_Oxide_Accessories<Automotive@Performance_Parts_&_Accessories@Fuel_System@Nitrous_Oxide_Accessories@Bottle_Components
Automotive<Automotive@Performance_Parts_&_Accessories<Automotive@Performance_Parts_&_Accessories@Fuel_System<Automotive@Performance_Parts_&_Accessories@Fuel_System@Nitrous_Oxide_Accessories<Automotive@Performance_Parts_&_Accessories@Fuel_System@Nitrous_Oxide_Accessories@Bottle_Heaters
Automotive<Automotive@Performance_Parts_&_Accessories<Automotive@Performance_Parts_&_Accessories@Fuel_System<Automotive@Performance_Parts_&_Accessories@Fuel_System@Nitrous_Oxide_Accessories<Automotive@Performance_Parts_&_Accessories@Fuel_System@Nitrous_Oxide_Accessories@Bottle_Pressure_Gauges
Automotive<Automotive@Performance_Parts_&_Accessories<Automotive@Performance_Parts_&_Accessories@Fuel_System<Automotive@Performance_Parts_&_Accessories@Fuel_System@Nitrous_Oxide_Accessories<Automotive@Performance_Parts_&_Accessories@Fuel_System@Nitrous_Oxide_Accessories@Controllers
Automotive<Automotive@Performance_Parts_&_Accessories<Automotive@Performance_Parts_&_Accessories@Fuel_System<Automotive@Performance_Parts_&_Accessories@Fuel_System@Nitrous_Oxide_Accessories<Automotive@Performance_Parts_&_Accessories@Fuel_System@Nitrous_Oxide_Accessories@Purge_Kits
Automotive<Automotive@Performance_Parts_&_Accessories<Automotive@Performance_Parts_&_Accessories@Fuel_System<Automotive@Performance_Parts_&_Accessories@Fuel_System@Nitrous_Oxide_Accessories<Automotive@Performance_Parts_&_Accessories@Fuel_System@Nitrous_Oxide_Accessories@Remote_Bottle_Openers
Automotive<Automotive@Performance_Parts_&_Accessories<Automotive@Performance_Parts_&_Accessories@Fuel_System<Automotive@Performance_Parts_&_Accessories@Fuel_System@Nitrous_Oxide_Accessories<Automotive@Performance_Parts_&_Accessories@Fuel_System@Nitrous_Oxide_Accessories@Switches
Automotive<Automotive@Performance_Parts_&_Accessories<Automotive@Performance_Parts_&_Accessories@Fuel_System<Automotive@Performance_Parts_&_Accessories@Fuel_System@Nitrous_Oxide_Systems
Automotive<Automotive@Performance_Parts_&_Accessories<Automotive@Performance_Parts_&_Accessories@Fuel_System<Automotive@Performance_Parts_&_Accessories@Fuel_System@Throttle_Bodies
Automotive<Automotive@Performance_Parts_&_Accessories<Automotive@Performance_Parts_&_Accessories@Fuel_System<Automotive@Performance_Parts_&_Accessories@Fuel_System@Throttle_Body_Spacers_&_Adapters
Automotive<Automotive@Performance_Parts_&_Accessories<Automotive@Performance_Parts_&_Accessories@Gaskets
Automotive<Automotive@Performance_Parts_&_Accessories<Automotive@Performance_Parts_&_Accessories@Gaskets<Automotive@Performance_Parts_&_Accessories@Gaskets@Air_Cleaner_Mounting
Automotive<Automotive@Performance_Parts_&_Accessories<Automotive@Performance_Parts_&_Accessories@Gaskets<Automotive@Performance_Parts_&_Accessories@Gaskets@Carburetor_&_Fuel_Injection_Mounting
Automotive<Automotive@Performance_Parts_&_Accessories<Automotive@Performance_Parts_&_Accessories@Gaskets<Automotive@Performance_Parts_&_Accessories@Gaskets@Carburetor_Baffle_Plate
Automotive<Automotive@Performance_Parts_&_Accessories<Automotive@Performance_Parts_&_Accessories@Gaskets<Automotive@Performance_Parts_&_Accessories@Gaskets@Distributor_Mounting
Automotive<Automotive@Performance_Parts_&_Accessories<Automotive@Performance_Parts_&_Accessories@Gaskets<Automotive@Performance_Parts_&_Accessories@Gaskets@Exhaust_System
Automotive<Automotive@Performance_Parts_&_Accessories<Automotive@Performance_Parts_&_Accessories@Gaskets<Automotive@Performance_Parts_&_Accessories@Gaskets@Exhaust_System<Automotive@Performance_Parts_&_Accessories@Gaskets@Exhaust_System@Exhaust_Manifold
Automotive<Automotive@Performance_Parts_&_Accessories<Automotive@Performance_Parts_&_Accessories@Gaskets<Automotive@Performance_Parts_&_Accessories@Gaskets@Exhaust_System<Automotive@Performance_Parts_&_Accessories@Gaskets@Exhaust_System@Exhaust_Pipe_Connector
Automotive<Automotive@Performance_Parts_&_Accessories<Automotive@Performance_Parts_&_Accessories@Gaskets<Automotive@Performance_Parts_&_Accessories@Gaskets@Fuel_Pump
Automotive<Automotive@Performance_Parts_&_Accessories<Automotive@Performance_Parts_&_Accessories@Gaskets<Automotive@Performance_Parts_&_Accessories@Gaskets@Fuel_Pump_Bowl
Automotive<Automotive@Performance_Parts_&_Accessories<Automotive@Performance_Parts_&_Accessories@Gaskets<Automotive@Performance_Parts_&_Accessories@Gaskets@Full_Gasket_Sets
Automotive<Automotive@Performance_Parts_&_Accessories<Automotive@Performance_Parts_&_Accessories@Gaskets<Automotive@Performance_Parts_&_Accessories@Gaskets@Head_Gasket_Sets
Automotive<Automotive@Performance_Parts_&_Accessories<Automotive@Performance_Parts_&_Accessories@Gaskets<Automotive@Performance_Parts_&_Accessories@Gaskets@Header
Automotive<Automotive@Performance_Parts_&_Accessories<Automotive@Performance_Parts_&_Accessories@Gaskets<Automotive@Performance_Parts_&_Accessories@Gaskets@Intake_Manifold
Automotive<Automotive@Performance_Parts_&_Accessories<Automotive@Performance_Parts_&_Accessories@Gaskets<Automotive@Performance_Parts_&_Accessories@Gaskets@Oil
Automotive<Automotive@Performance_Parts_&_Accessories<Automotive@Performance_Parts_&_Accessories@Gaskets<Automotive@Performance_Parts_&_Accessories@Gaskets@Oil<Automotive@Performance_Parts_&_Accessories@Gaskets@Oil@Oil_Pan_Gasket_Sets
Automotive<Automotive@Performance_Parts_&_Accessories<Automotive@Performance_Parts_&_Accessories@Gaskets<Automotive@Performance_Parts_&_Accessories@Gaskets@Rocker_Arm_Stud_Seal
Automotive<Automotive@Performance_Parts_&_Accessories<Automotive@Performance_Parts_&_Accessories@Gaskets<Automotive@Performance_Parts_&_Accessories@Gaskets@Valve_Cover_&_Stem
Automotive<Automotive@Performance_Parts_&_Accessories<Automotive@Performance_Parts_&_Accessories@Gaskets<Automotive@Performance_Parts_&_Accessories@Gaskets@Valve_Cover_&_Stem<Automotive@Performance_Parts_&_Accessories@Gaskets@Valve_Cover_&_Stem@Valve_Cover_Gasket_Sets
Automotive<Automotive@Performance_Parts_&_Accessories<Automotive@Performance_Parts_&_Accessories@Gaskets<Automotive@Performance_Parts_&_Accessories@Gaskets@Valve_Cover_&_Stem<Automotive@Performance_Parts_&_Accessories@Gaskets@Valve_Cover_&_Stem@Valve_Cover_Grommet
Automotive<Automotive@Performance_Parts_&_Accessories<Automotive@Performance_Parts_&_Accessories@Ignition_&_Electrical
Automotive<Automotive@Performance_Parts_&_Accessories<Automotive@Performance_Parts_&_Accessories@Ignition_&_Electrical<Automotive@Performance_Parts_&_Accessories@Ignition_&_Electrical@Ballast_Resistors
Automotive<Automotive@Performance_Parts_&_Accessories<Automotive@Performance_Parts_&_Accessories@Ignition_&_Electrical<Automotive@Performance_Parts_&_Accessories@Ignition_&_Electrical@Capacitors
Automotive<Automotive@Performance_Parts_&_Accessories<Automotive@Performance_Parts_&_Accessories@Ignition_&_Electrical<Automotive@Performance_Parts_&_Accessories@Ignition_&_Electrical@Coil_Ground_Straps
Automotive<Automotive@Performance_Parts_&_Accessories<Automotive@Performance_Parts_&_Accessories@Ignition_&_Electrical<Automotive@Performance_Parts_&_Accessories@Ignition_&_Electrical@Coil_Lead_Wires
Automotive<Automotive@Performance_Parts_&_Accessories<Automotive@Performance_Parts_&_Accessories@Ignition_&_Electrical<Automotive@Performance_Parts_&_Accessories@Ignition_&_Electrical@Coil_On_Plug_Boots
Automotive<Automotive@Performance_Parts_&_Accessories<Automotive@Performance_Parts_&_Accessories@Ignition_&_Electrical<Automotive@Performance_Parts_&_Accessories@Ignition_&_Electrical@Coil_Packs
Automotive<Automotive@Performance_Parts_&_Accessories<Automotive@Performance_Parts_&_Accessories@Ignition_&_Electrical<Automotive@Performance_Parts_&_Accessories@Ignition_&_Electrical@Coils
Automotive<Automotive@Performance_Parts_&_Accessories<Automotive@Performance_Parts_&_Accessories@Ignition_&_Electrical<Automotive@Performance_Parts_&_Accessories@Ignition_&_Electrical@Condensers
Automotive<Automotive@Performance_Parts_&_Accessories<Automotive@Performance_Parts_&_Accessories@Ignition_&_Electrical<Automotive@Performance_Parts_&_Accessories@Ignition_&_Electrical@Control_Units
Automotive<Automotive@Performance_Parts_&_Accessories<Automotive@Performance_Parts_&_Accessories@Ignition_&_Electrical<Automotive@Performance_Parts_&_Accessories@Ignition_&_Electrical@Distributors_&_Parts
Automotive<Automotive@Performance_Parts_&_Accessories<Automotive@Performance_Parts_&_Accessories@Ignition_&_Electrical<Automotive@Performance_Parts_&_Accessories@Ignition_&_Electrical@Distributors_&_Parts<Automotive@Performance_Parts_&_Accessories@Ignition_&_Electrical@Distributors_&_Parts@Cap_&_Rotor_Kit
Automotive<Automotive@Performance_Parts_&_Accessories<Automotive@Performance_Parts_&_Accessories@Ignition_&_Electrical<Automotive@Performance_Parts_&_Accessories@Ignition_&_Electrical@Distributors_&_Parts<Automotive@Performance_Parts_&_Accessories@Ignition_&_Electrical@Distributors_&_Parts@Check_Valves
Automotive<Automotive@Performance_Parts_&_Accessories<Automotive@Performance_Parts_&_Accessories@Ignition_&_Electrical<Automotive@Performance_Parts_&_Accessories@Ignition_&_Electrical@Distributors_&_Parts<Automotive@Performance_Parts_&_Accessories@Ignition_&_Electrical@Distributors_&_Parts@Distributor_Caps
Automotive<Automotive@Performance_Parts_&_Accessories<Automotive@Performance_Parts_&_Accessories@Ignition_&_Electrical<Automotive@Performance_Parts_&_Accessories@Ignition_&_Electrical@Distributors_&_Parts<Automotive@Performance_Parts_&_Accessories@Ignition_&_Electrical@Distributors_&_Parts@Distributors
Automotive<Automotive@Performance_Parts_&_Accessories<Automotive@Performance_Parts_&_Accessories@Ignition_&_Electrical<Automotive@Performance_Parts_&_Accessories@Ignition_&_Electrical@Distributors_&_Parts<Automotive@Performance_Parts_&_Accessories@Ignition_&_Electrical@Distributors_&_Parts@Gears
Automotive<Automotive@Performance_Parts_&_Accessories<Automotive@Performance_Parts_&_Accessories@Ignition_&_Electrical<Automotive@Performance_Parts_&_Accessories@Ignition_&_Electrical@Distributors_&_Parts<Automotive@Performance_Parts_&_Accessories@Ignition_&_Electrical@Distributors_&_Parts@Recurve_Kits
Automotive<Automotive@Performance_Parts_&_Accessories<Automotive@Performance_Parts_&_Accessories@Ignition_&_Electrical<Automotive@Performance_Parts_&_Accessories@Ignition_&_Electrical@Distributors_&_Parts<Automotive@Performance_Parts_&_Accessories@Ignition_&_Electrical@Distributors_&_Parts@Rotors
Automotive<Automotive@Performance_Parts_&_Accessories<Automotive@Performance_Parts_&_Accessories@Ignition_&_Electrical<Automotive@Performance_Parts_&_Accessories@Ignition_&_Electrical@Electrical_Accessories
Automotive<Automotive@Performance_Parts_&_Accessories<Automotive@Performance_Parts_&_Accessories@Ignition_&_Electrical<Automotive@Performance_Parts_&_Accessories@Ignition_&_Electrical@Engine_Computers
Automotive<Automotive@Performance_Parts_&_Accessories<Automotive@Performance_Parts_&_Accessories@Ignition_&_Electrical<Automotive@Performance_Parts_&_Accessories@Ignition_&_Electrical@Fuses
Automotive<Automotive@Performance_Parts_&_Accessories<Automotive@Performance_Parts_&_Accessories@Ignition_&_Electrical<Automotive@Performance_Parts_&_Accessories@Ignition_&_Electrical@Gauges
Automotive<Automotive@Performance_Parts_&_Accessories<Automotive@Performance_Parts_&_Accessories@Ignition_&_Electrical<Automotive@Performance_Parts_&_Accessories@Ignition_&_Electrical@Gauges<Automotive@Performance_Parts_&_Accessories@Ignition_&_Electrical@Gauges@Fuel
Automotive<Automotive@Performance_Parts_&_Accessories<Automotive@Performance_Parts_&_Accessories@Ignition_&_Electrical<Automotive@Performance_Parts_&_Accessories@Ignition_&_Electrical@Gauges<Automotive@Performance_Parts_&_Accessories@Ignition_&_Electrical@Gauges@Gauge_Sets
Automotive<Automotive@Performance_Parts_&_Accessories<Automotive@Performance_Parts_&_Accessories@Ignition_&_Electrical<Automotive@Performance_Parts_&_Accessories@Ignition_&_Electrical@Gauges<Automotive@Performance_Parts_&_Accessories@Ignition_&_Electrical@Gauges@Hour_Meter
Automotive<Automotive@Performance_Parts_&_Accessories<Automotive@Performance_Parts_&_Accessories@Ignition_&_Electrical<Automotive@Performance_Parts_&_Accessories@Ignition_&_Electrical@Gauges<Automotive@Performance_Parts_&_Accessories@Ignition_&_Electrical@Gauges@Light_Kit
Automotive<Automotive@Performance_Parts_&_Accessories<Automotive@Performance_Parts_&_Accessories@Ignition_&_Electrical<Automotive@Performance_Parts_&_Accessories@Ignition_&_Electrical@Gauges<Automotive@Performance_Parts_&_Accessories@Ignition_&_Electrical@Gauges@Oil_Pressure
Automotive<Automotive@Performance_Parts_&_Accessories<Automotive@Performance_Parts_&_Accessories@Ignition_&_Electrical<Automotive@Performance_Parts_&_Accessories@Ignition_&_Electrical@Gauges<Automotive@Performance_Parts_&_Accessories@Ignition_&_Electrical@Gauges@Speedometers
Automotive<Automotive@Performance_Parts_&_Accessories<Automotive@Performance_Parts_&_Accessories@Ignition_&_Electrical<Automotive@Performance_Parts_&_Accessories@Ignition_&_Electrical@Gauges<Automotive@Performance_Parts_&_Accessories@Ignition_&_Electrical@Gauges@Tachometers
Automotive<Automotive@Performance_Parts_&_Accessories<Automotive@Performance_Parts_&_Accessories@Ignition_&_Electrical<Automotive@Performance_Parts_&_Accessories@Ignition_&_Electrical@Gauges<Automotive@Performance_Parts_&_Accessories@Ignition_&_Electrical@Gauges@Vacuum
Automotive<Automotive@Performance_Parts_&_Accessories<Automotive@Performance_Parts_&_Accessories@Ignition_&_Electrical<Automotive@Performance_Parts_&_Accessories@Ignition_&_Electrical@Gauges<Automotive@Performance_Parts_&_Accessories@Ignition_&_Electrical@Gauges@Volt_Meter
Automotive<Automotive@Performance_Parts_&_Accessories<Automotive@Performance_Parts_&_Accessories@Ignition_&_Electrical<Automotive@Performance_Parts_&_Accessories@Ignition_&_Electrical@Gauges<Automotive@Performance_Parts_&_Accessories@Ignition_&_Electrical@Gauges@Water_Temp
Automotive<Automotive@Performance_Parts_&_Accessories<Automotive@Performance_Parts_&_Accessories@Ignition_&_Electrical<Automotive@Performance_Parts_&_Accessories@Ignition_&_Electrical@HEI_Conversion_Kits
Automotive<Automotive@Performance_Parts_&_Accessories<Automotive@Performance_Parts_&_Accessories@Ignition_&_Electrical<Automotive@Performance_Parts_&_Accessories@Ignition_&_Electrical@Hall_Effect_Pickups
Automotive<Automotive@Performance_Parts_&_Accessories<Automotive@Performance_Parts_&_Accessories@Ignition_&_Electrical<Automotive@Performance_Parts_&_Accessories@Ignition_&_Electrical@Igniters
Automotive<Automotive@Performance_Parts_&_Accessories<Automotive@Performance_Parts_&_Accessories@Ignition_&_Electrical<Automotive@Performance_Parts_&_Accessories@Ignition_&_Electrical@Lock_Cylinders
Automotive<Automotive@Performance_Parts_&_Accessories<Automotive@Performance_Parts_&_Accessories@Ignition_&_Electrical<Automotive@Performance_Parts_&_Accessories@Ignition_&_Electrical@Plug_Connectors
Automotive<Automotive@Performance_Parts_&_Accessories<Automotive@Performance_Parts_&_Accessories@Ignition_&_Electrical<Automotive@Performance_Parts_&_Accessories@Ignition_&_Electrical@Points_Sets
Automotive<Automotive@Performance_Parts_&_Accessories<Automotive@Performance_Parts_&_Accessories@Ignition_&_Electrical<Automotive@Performance_Parts_&_Accessories@Ignition_&_Electrical@Spark_Plugs_&_Wires
Automotive<Automotive@Performance_Parts_&_Accessories<Automotive@Performance_Parts_&_Accessories@Ignition_&_Electrical<Automotive@Performance_Parts_&_Accessories@Ignition_&_Electrical@Spark_Plugs_&_Wires<Automotive@Performance_Parts_&_Accessories@Ignition_&_Electrical@Spark_Plugs_&_Wires@Spark_Plugs
Automotive<Automotive@Performance_Parts_&_Accessories<Automotive@Performance_Parts_&_Accessories@Ignition_&_Electrical<Automotive@Performance_Parts_&_Accessories@Ignition_&_Electrical@Spark_Plugs_&_Wires<Automotive@Performance_Parts_&_Accessories@Ignition_&_Electrical@Spark_Plugs_&_Wires@Wires
Automotive<Automotive@Performance_Parts_&_Accessories<Automotive@Performance_Parts_&_Accessories@Ignition_&_Electrical<Automotive@Performance_Parts_&_Accessories@Ignition_&_Electrical@Spark_Plugs_&_Wires<Automotive@Performance_Parts_&_Accessories@Ignition_&_Electrical@Spark_Plugs_&_Wires@Wires<Automotive@Performance_Parts_&_Accessories@Ignition_&_Electrical@Spark_Plugs_&_Wires@Wires@Looms_&_Accessories
Automotive<Automotive@Performance_Parts_&_Accessories<Automotive@Performance_Parts_&_Accessories@Ignition_&_Electrical<Automotive@Performance_Parts_&_Accessories@Ignition_&_Electrical@Spark_Plugs_&_Wires<Automotive@Performance_Parts_&_Accessories@Ignition_&_Electrical@Spark_Plugs_&_Wires@Wires<Automotive@Performance_Parts_&_Accessories@Ignition_&_Electrical@Spark_Plugs_&_Wires@Wires@Single_Lead
Automotive<Automotive@Performance_Parts_&_Accessories<Automotive@Performance_Parts_&_Accessories@Ignition_&_Electrical<Automotive@Performance_Parts_&_Accessories@Ignition_&_Electrical@Spark_Plugs_&_Wires<Automotive@Performance_Parts_&_Accessories@Ignition_&_Electrical@Spark_Plugs_&_Wires@Wires<Automotive@Performance_Parts_&_Accessories@Ignition_&_Electrical@Spark_Plugs_&_Wires@Wires@Wire_Sets
Automotive<Automotive@Performance_Parts_&_Accessories<Automotive@Performance_Parts_&_Accessories@Ignition_&_Electrical<Automotive@Performance_Parts_&_Accessories@Ignition_&_Electrical@Systems_&_Kits
Automotive<Automotive@Performance_Parts_&_Accessories<Automotive@Performance_Parts_&_Accessories@Ignition_&_Electrical<Automotive@Performance_Parts_&_Accessories@Ignition_&_Electrical@Tune-Up_Kits
Automotive<Automotive@Performance_Parts_&_Accessories<Automotive@Performance_Parts_&_Accessories@Ignition_&_Electrical<Automotive@Performance_Parts_&_Accessories@Ignition_&_Electrical@Vacuum_Advances
Automotive<Automotive@Performance_Parts_&_Accessories<Automotive@Performance_Parts_&_Accessories@Performance_Lighting
Automotive<Automotive@Performance_Parts_&_Accessories<Automotive@Performance_Parts_&_Accessories@Shocks
Automotive<Automotive@Performance_Parts_&_Accessories<Automotive@Performance_Parts_&_Accessories@Shocks<Automotive@Performance_Parts_&_Accessories@Shocks@Struts_&_Suspension
Automotive<Automotive@Performance_Parts_&_Accessories<Automotive@Performance_Parts_&_Accessories@Shocks<Automotive@Performance_Parts_&_Accessories@Shocks@Struts_&_Suspension<Automotive@Performance_Parts_&_Accessories@Shocks@Struts_&_Suspension@Air_Suspension_Kits
Automotive<Automotive@Performance_Parts_&_Accessories<Automotive@Performance_Parts_&_Accessories@Shocks<Automotive@Performance_Parts_&_Accessories@Shocks@Struts_&_Suspension<Automotive@Performance_Parts_&_Accessories@Shocks@Struts_&_Suspension@Ball_Joints
Automotive<Automotive@Performance_Parts_&_Accessories<Automotive@Performance_Parts_&_Accessories@Shocks<Automotive@Performance_Parts_&_Accessories@Shocks@Struts_&_Suspension<Automotive@Performance_Parts_&_Accessories@Shocks@Struts_&_Suspension@Body_Bushings
Automotive<Automotive@Performance_Parts_&_Accessories<Automotive@Performance_Parts_&_Accessories@Shocks<Automotive@Performance_Parts_&_Accessories@Shocks@Struts_&_Suspension<Automotive@Performance_Parts_&_Accessories@Shocks@Struts_&_Suspension@Boots_&_Accessories
Automotive<Automotive@Performance_Parts_&_Accessories<Automotive@Performance_Parts_&_Accessories@Shocks<Automotive@Performance_Parts_&_Accessories@Shocks@Struts_&_Suspension<Automotive@Performance_Parts_&_Accessories@Shocks@Struts_&_Suspension@Camber_Caster_Parts
Automotive<Automotive@Performance_Parts_&_Accessories<Automotive@Performance_Parts_&_Accessories@Shocks<Automotive@Performance_Parts_&_Accessories@Shocks@Struts_&_Suspension<Automotive@Performance_Parts_&_Accessories@Shocks@Struts_&_Suspension@Cartridges
Automotive<Automotive@Performance_Parts_&_Accessories<Automotive@Performance_Parts_&_Accessories@Shocks<Automotive@Performance_Parts_&_Accessories@Shocks@Struts_&_Suspension<Automotive@Performance_Parts_&_Accessories@Shocks@Struts_&_Suspension@Chassis
Automotive<Automotive@Performance_Parts_&_Accessories<Automotive@Performance_Parts_&_Accessories@Shocks<Automotive@Performance_Parts_&_Accessories@Shocks@Struts_&_Suspension<Automotive@Performance_Parts_&_Accessories@Shocks@Struts_&_Suspension@Chassis<Automotive@Performance_Parts_&_Accessories@Shocks@Struts_&_Suspension@Chassis@Body_Lift_Kits
Automotive<Automotive@Performance_Parts_&_Accessories<Automotive@Performance_Parts_&_Accessories@Shocks<Automotive@Performance_Parts_&_Accessories@Shocks@Struts_&_Suspension<Automotive@Performance_Parts_&_Accessories@Shocks@Struts_&_Suspension@Chassis<Automotive@Performance_Parts_&_Accessories@Shocks@Struts_&_Suspension@Chassis@Cam_Bolts_&_Parts
Automotive<Automotive@Performance_Parts_&_Accessories<Automotive@Performance_Parts_&_Accessories@Shocks<Automotive@Performance_Parts_&_Accessories@Shocks@Struts_&_Suspension<Automotive@Performance_Parts_&_Accessories@Shocks@Struts_&_Suspension@Chassis<Automotive@Performance_Parts_&_Accessories@Shocks@Struts_&_Suspension@Chassis@Kits
Automotive<Automotive@Performance_Parts_&_Accessories<Automotive@Performance_Parts_&_Accessories@Shocks<Automotive@Performance_Parts_&_Accessories@Shocks@Struts_&_Suspension<Automotive@Performance_Parts_&_Accessories@Shocks@Struts_&_Suspension@Chassis<Automotive@Performance_Parts_&_Accessories@Shocks@Struts_&_Suspension@Chassis@Radius_Arm_&_Parts
Automotive<Automotive@Performance_Parts_&_Accessories<Automotive@Performance_Parts_&_Accessories@Shocks<Automotive@Performance_Parts_&_Accessories@Shocks@Struts_&_Suspension<Automotive@Performance_Parts_&_Accessories@Shocks@Struts_&_Suspension@Chassis<Automotive@Performance_Parts_&_Accessories@Shocks@Struts_&_Suspension@Chassis@Shackles_&_Parts
Automotive<Automotive@Performance_Parts_&_Accessories<Automotive@Performance_Parts_&_Accessories@Shocks<Automotive@Performance_Parts_&_Accessories@Shocks@Struts_&_Suspension<Automotive@Performance_Parts_&_Accessories@Shocks@Struts_&_Suspension@Chassis<Automotive@Performance_Parts_&_Accessories@Shocks@Struts_&_Suspension@Chassis@Spring_Bushings
Automotive<Automotive@Performance_Parts_&_Accessories<Automotive@Performance_Parts_&_Accessories@Shocks<Automotive@Performance_Parts_&_Accessories@Shocks@Struts_&_Suspension<Automotive@Performance_Parts_&_Accessories@Shocks@Struts_&_Suspension@Chassis<Automotive@Performance_Parts_&_Accessories@Shocks@Struts_&_Suspension@Chassis@Torsion_Bar_Hardware_&_Parts
Automotive<Automotive@Performance_Parts_&_Accessories<Automotive@Performance_Parts_&_Accessories@Shocks<Automotive@Performance_Parts_&_Accessories@Shocks@Struts_&_Suspension<Automotive@Performance_Parts_&_Accessories@Shocks@Struts_&_Suspension@Chassis<Automotive@Performance_Parts_&_Accessories@Shocks@Struts_&_Suspension@Chassis@Track_Bar_Hardware_&_Parts
Automotive<Automotive@Performance_Parts_&_Accessories<Automotive@Performance_Parts_&_Accessories@Shocks<Automotive@Performance_Parts_&_Accessories@Shocks@Struts_&_Suspension<Automotive@Performance_Parts_&_Accessories@Shocks@Struts_&_Suspension@Chassis<Automotive@Performance_Parts_&_Accessories@Shocks@Struts_&_Suspension@Chassis@Track_Bars
Automotive<Automotive@Performance_Parts_&_Accessories<Automotive@Performance_Parts_&_Accessories@Shocks<Automotive@Performance_Parts_&_Accessories@Shocks@Struts_&_Suspension<Automotive@Performance_Parts_&_Accessories@Shocks@Struts_&_Suspension@Chassis<Automotive@Performance_Parts_&_Accessories@Shocks@Struts_&_Suspension@Chassis@Trailing_Arms
Automotive<Automotive@Performance_Parts_&_Accessories<Automotive@Performance_Parts_&_Accessories@Shocks<Automotive@Performance_Parts_&_Accessories@Shocks@Struts_&_Suspension<Automotive@Performance_Parts_&_Accessories@Shocks@Struts_&_Suspension@Coil_Springs
Automotive<Automotive@Performance_Parts_&_Accessories<Automotive@Performance_Parts_&_Accessories@Shocks<Automotive@Performance_Parts_&_Accessories@Shocks@Struts_&_Suspension<Automotive@Performance_Parts_&_Accessories@Shocks@Struts_&_Suspension@Complete_Assemblies
Automotive<Automotive@Performance_Parts_&_Accessories<Automotive@Performance_Parts_&_Accessories@Shocks<Automotive@Performance_Parts_&_Accessories@Shocks@Struts_&_Suspension<Automotive@Performance_Parts_&_Accessories@Shocks@Struts_&_Suspension@Control_Arms_&_Parts
Automotive<Automotive@Performance_Parts_&_Accessories<Automotive@Performance_Parts_&_Accessories@Shocks<Automotive@Performance_Parts_&_Accessories@Shocks@Struts_&_Suspension<Automotive@Performance_Parts_&_Accessories@Shocks@Struts_&_Suspension@Control_Arms_&_Parts<Automotive@Performance_Parts_&_Accessories@Shocks@Struts_&_Suspension@Control_Arms_&_Parts@Bushing_Kits
Automotive<Automotive@Performance_Parts_&_Accessories<Automotive@Performance_Parts_&_Accessories@Shocks<Automotive@Performance_Parts_&_Accessories@Shocks@Struts_&_Suspension<Automotive@Performance_Parts_&_Accessories@Shocks@Struts_&_Suspension@Control_Arms_&_Parts<Automotive@Performance_Parts_&_Accessories@Shocks@Struts_&_Suspension@Control_Arms_&_Parts@Control_Arms
Automotive<Automotive@Performance_Parts_&_Accessories<Automotive@Performance_Parts_&_Accessories@Shocks<Automotive@Performance_Parts_&_Accessories@Shocks@Struts_&_Suspension<Automotive@Performance_Parts_&_Accessories@Shocks@Struts_&_Suspension@Cushions_&_Mounts
Automotive<Automotive@Performance_Parts_&_Accessories<Automotive@Performance_Parts_&_Accessories@Shocks<Automotive@Performance_Parts_&_Accessories@Shocks@Struts_&_Suspension<Automotive@Performance_Parts_&_Accessories@Shocks@Struts_&_Suspension@Drag_Links
Automotive<Automotive@Performance_Parts_&_Accessories<Automotive@Performance_Parts_&_Accessories@Shocks<Automotive@Performance_Parts_&_Accessories@Shocks@Struts_&_Suspension<Automotive@Performance_Parts_&_Accessories@Shocks@Struts_&_Suspension@Leaf_Springs_&_Parts
Automotive<Automotive@Performance_Parts_&_Accessories<Automotive@Performance_Parts_&_Accessories@Shocks<Automotive@Performance_Parts_&_Accessories@Shocks@Struts_&_Suspension<Automotive@Performance_Parts_&_Accessories@Shocks@Struts_&_Suspension@Leaf_Springs_&_Parts<Automotive@Performance_Parts_&_Accessories@Shocks@Struts_&_Suspension@Leaf_Springs_&_Parts@Bushings
Automotive<Automotive@Performance_Parts_&_Accessories<Automotive@Performance_Parts_&_Accessories@Shocks<Automotive@Performance_Parts_&_Accessories@Shocks@Struts_&_Suspension<Automotive@Performance_Parts_&_Accessories@Shocks@Struts_&_Suspension@Leaf_Springs_&_Parts<Automotive@Performance_Parts_&_Accessories@Shocks@Struts_&_Suspension@Leaf_Springs_&_Parts@Helpers
Automotive<Automotive@Performance_Parts_&_Accessories<Automotive@Performance_Parts_&_Accessories@Shocks<Automotive@Performance_Parts_&_Accessories@Shocks@Struts_&_Suspension<Automotive@Performance_Parts_&_Accessories@Shocks@Struts_&_Suspension@Leaf_Springs_&_Parts<Automotive@Performance_Parts_&_Accessories@Shocks@Struts_&_Suspension@Leaf_Springs_&_Parts@Leaf_Springs
Automotive<Automotive@Performance_Parts_&_Accessories<Automotive@Performance_Parts_&_Accessories@Shocks<Automotive@Performance_Parts_&_Accessories@Shocks@Struts_&_Suspension<Automotive@Performance_Parts_&_Accessories@Shocks@Struts_&_Suspension@Lift_Supports_&_Struts
Automotive<Automotive@Performance_Parts_&_Accessories<Automotive@Performance_Parts_&_Accessories@Shocks<Automotive@Performance_Parts_&_Accessories@Shocks@Struts_&_Suspension<Automotive@Performance_Parts_&_Accessories@Shocks@Struts_&_Suspension@Mounting_Kits
Automotive<Automotive@Performance_Parts_&_Accessories<Automotive@Performance_Parts_&_Accessories@Shocks<Automotive@Performance_Parts_&_Accessories@Shocks@Struts_&_Suspension<Automotive@Performance_Parts_&_Accessories@Shocks@Struts_&_Suspension@Pitman_Arms
Automotive<Automotive@Performance_Parts_&_Accessories<Automotive@Performance_Parts_&_Accessories@Shocks<Automotive@Performance_Parts_&_Accessories@Shocks@Struts_&_Suspension<Automotive@Performance_Parts_&_Accessories@Shocks@Struts_&_Suspension@Rear_Traction_Bars
Automotive<Automotive@Performance_Parts_&_Accessories<Automotive@Performance_Parts_&_Accessories@Shocks<Automotive@Performance_Parts_&_Accessories@Shocks@Struts_&_Suspension<Automotive@Performance_Parts_&_Accessories@Shocks@Struts_&_Suspension@Self-Leveling_Units
Automotive<Automotive@Performance_Parts_&_Accessories<Automotive@Performance_Parts_&_Accessories@Shocks<Automotive@Performance_Parts_&_Accessories@Shocks@Struts_&_Suspension<Automotive@Performance_Parts_&_Accessories@Shocks@Struts_&_Suspension@Shock_Bushings
Automotive<Automotive@Performance_Parts_&_Accessories<Automotive@Performance_Parts_&_Accessories@Shocks<Automotive@Performance_Parts_&_Accessories@Shocks@Struts_&_Suspension<Automotive@Performance_Parts_&_Accessories@Shocks@Struts_&_Suspension@Shocks_&_Struts
Automotive<Automotive@Performance_Parts_&_Accessories<Automotive@Performance_Parts_&_Accessories@Shocks<Automotive@Performance_Parts_&_Accessories@Shocks@Struts_&_Suspension<Automotive@Performance_Parts_&_Accessories@Shocks@Struts_&_Suspension@Stabilizers
Automotive<Automotive@Performance_Parts_&_Accessories<Automotive@Performance_Parts_&_Accessories@Shocks<Automotive@Performance_Parts_&_Accessories@Shocks@Struts_&_Suspension<Automotive@Performance_Parts_&_Accessories@Shocks@Struts_&_Suspension@Strut_Bushings
Automotive<Automotive@Performance_Parts_&_Accessories<Automotive@Performance_Parts_&_Accessories@Shocks<Automotive@Performance_Parts_&_Accessories@Shocks@Struts_&_Suspension<Automotive@Performance_Parts_&_Accessories@Shocks@Struts_&_Suspension@Strut_Rods
Automotive<Automotive@Performance_Parts_&_Accessories<Automotive@Performance_Parts_&_Accessories@Shocks<Automotive@Performance_Parts_&_Accessories@Shocks@Struts_&_Suspension<Automotive@Performance_Parts_&_Accessories@Shocks@Struts_&_Suspension@Strut_Tower_Braces
Automotive<Automotive@Performance_Parts_&_Accessories<Automotive@Performance_Parts_&_Accessories@Shocks<Automotive@Performance_Parts_&_Accessories@Shocks@Struts_&_Suspension<Automotive@Performance_Parts_&_Accessories@Shocks@Struts_&_Suspension@Sway_Bars_&_Parts
Automotive<Automotive@Performance_Parts_&_Accessories<Automotive@Performance_Parts_&_Accessories@Shocks<Automotive@Performance_Parts_&_Accessories@Shocks@Struts_&_Suspension<Automotive@Performance_Parts_&_Accessories@Shocks@Struts_&_Suspension@Sway_Bars_&_Parts<Automotive@Performance_Parts_&_Accessories@Shocks@Struts_&_Suspension@Sway_Bars_&_Parts@Bushings
Automotive<Automotive@Performance_Parts_&_Accessories<Automotive@Performance_Parts_&_Accessories@Shocks<Automotive@Performance_Parts_&_Accessories@Shocks@Struts_&_Suspension<Automotive@Performance_Parts_&_Accessories@Shocks@Struts_&_Suspension@Sway_Bars_&_Parts<Automotive@Performance_Parts_&_Accessories@Shocks@Struts_&_Suspension@Sway_Bars_&_Parts@Kits
Automotive<Automotive@Performance_Parts_&_Accessories<Automotive@Performance_Parts_&_Accessories@Shocks<Automotive@Performance_Parts_&_Accessories@Shocks@Struts_&_Suspension<Automotive@Performance_Parts_&_Accessories@Shocks@Struts_&_Suspension@Sway_Bars_&_Parts<Automotive@Performance_Parts_&_Accessories@Shocks@Struts_&_Suspension@Sway_Bars_&_Parts@Link_Kits
Automotive<Automotive@Performance_Parts_&_Accessories<Automotive@Performance_Parts_&_Accessories@Shocks<Automotive@Performance_Parts_&_Accessories@Shocks@Struts_&_Suspension<Automotive@Performance_Parts_&_Accessories@Shocks@Struts_&_Suspension@Sway_Bars_&_Parts<Automotive@Performance_Parts_&_Accessories@Shocks@Struts_&_Suspension@Sway_Bars_&_Parts@Sway_Bars
Automotive<Automotive@Performance_Parts_&_Accessories<Automotive@Performance_Parts_&_Accessories@Shocks<Automotive@Performance_Parts_&_Accessories@Shocks@Struts_&_Suspension<Automotive@Performance_Parts_&_Accessories@Shocks@Struts_&_Suspension@Tie_Rod_Ends_&_Parts
Automotive<Automotive@Performance_Parts_&_Accessories<Automotive@Performance_Parts_&_Accessories@Shocks<Automotive@Performance_Parts_&_Accessories@Shocks@Struts_&_Suspension<Automotive@Performance_Parts_&_Accessories@Shocks@Struts_&_Suspension@Tie_Rod_Ends_&_Parts<Automotive@Performance_Parts_&_Accessories@Shocks@Struts_&_Suspension@Tie_Rod_Ends_&_Parts@Tie_Rod_Ends
Automotive<Automotive@Performance_Parts_&_Accessories<Automotive@Performance_Parts_&_Accessories@Shocks<Automotive@Performance_Parts_&_Accessories@Shocks@Struts_&_Suspension<Automotive@Performance_Parts_&_Accessories@Shocks@Struts_&_Suspension@Torsion_Bars
Automotive<Automotive@Performance_Parts_&_Accessories<Automotive@Performance_Parts_&_Accessories@Shocks<Automotive@Performance_Parts_&_Accessories@Shocks@Struts_&_Suspension<Automotive@Performance_Parts_&_Accessories@Shocks@Struts_&_Suspension@Triple_Shock_Kits
Automotive<Automotive@Performance_Parts_&_Accessories<Automotive@Performance_Parts_&_Accessories@Starters_&_Alternators
Automotive<Automotive@Performance_Parts_&_Accessories<Automotive@Performance_Parts_&_Accessories@Starters_&_Alternators<Automotive@Performance_Parts_&_Accessories@Starters_&_Alternators@Alternators_&_Generators
Automotive<Automotive@Performance_Parts_&_Accessories<Automotive@Performance_Parts_&_Accessories@Starters_&_Alternators<Automotive@Performance_Parts_&_Accessories@Starters_&_Alternators@Alternators_&_Generators<Automotive@Performance_Parts_&_Accessories@Starters_&_Alternators@Alternators_&_Generators@Alternators
Automotive<Automotive@Performance_Parts_&_Accessories<Automotive@Performance_Parts_&_Accessories@Starters_&_Alternators<Automotive@Performance_Parts_&_Accessories@Starters_&_Alternators@Alternators_&_Generators<Automotive@Performance_Parts_&_Accessories@Starters_&_Alternators@Alternators_&_Generators@Brackets
Automotive<Automotive@Performance_Parts_&_Accessories<Automotive@Performance_Parts_&_Accessories@Starters_&_Alternators<Automotive@Performance_Parts_&_Accessories@Starters_&_Alternators@Alternators_&_Generators<Automotive@Performance_Parts_&_Accessories@Starters_&_Alternators@Alternators_&_Generators@Voltage_Regulators
Automotive<Automotive@Performance_Parts_&_Accessories<Automotive@Performance_Parts_&_Accessories@Starters_&_Alternators<Automotive@Performance_Parts_&_Accessories@Starters_&_Alternators@Starters_&_Parts
Automotive<Automotive@Performance_Parts_&_Accessories<Automotive@Performance_Parts_&_Accessories@Starters_&_Alternators<Automotive@Performance_Parts_&_Accessories@Starters_&_Alternators@Starters_&_Parts<Automotive@Performance_Parts_&_Accessories@Starters_&_Alternators@Starters_&_Parts@Solenoids
Automotive<Automotive@Performance_Parts_&_Accessories<Automotive@Performance_Parts_&_Accessories@Starters_&_Alternators<Automotive@Performance_Parts_&_Accessories@Starters_&_Alternators@Starters_&_Parts<Automotive@Performance_Parts_&_Accessories@Starters_&_Alternators@Starters_&_Parts@Starters
Automotive<Automotive@Performance_Parts_&_Accessories<Automotive@Performance_Parts_&_Accessories@Steering_System
Automotive<Automotive@Performance_Parts_&_Accessories<Automotive@Performance_Parts_&_Accessories@Steering_System<Automotive@Performance_Parts_&_Accessories@Steering_System@Power_Steering
Automotive<Automotive@Performance_Parts_&_Accessories<Automotive@Performance_Parts_&_Accessories@Steering_System<Automotive@Performance_Parts_&_Accessories@Steering_System@Rack_&_Pinion
Automotive<Automotive@Performance_Parts_&_Accessories<Automotive@Performance_Parts_&_Accessories@Switches_&_Relays
Automotive<Automotive@Performance_Parts_&_Accessories<Automotive@Performance_Parts_&_Accessories@Switches_&_Relays<Automotive@Performance_Parts_&_Accessories@Switches_&_Relays@Relays
Automotive<Automotive@Performance_Parts_&_Accessories<Automotive@Performance_Parts_&_Accessories@Switches_&_Relays<Automotive@Performance_Parts_&_Accessories@Switches_&_Relays@Switches
Automotive<Automotive@Performance_Parts_&_Accessories<Automotive@Performance_Parts_&_Accessories@Windshield_Wipers_&_Washers
Automotive<Automotive@Performance_Parts_&_Accessories<Automotive@Performance_Parts_&_Accessories@Windshield_Wipers_&_Washers<Automotive@Performance_Parts_&_Accessories@Windshield_Wipers_&_Washers@Wipers
Automotive<Automotive@Performance_Parts_&_Accessories<Automotive@Performance_Parts_&_Accessories@Windshield_Wipers_&_Washers<Automotive@Performance_Parts_&_Accessories@Windshield_Wipers_&_Washers@Wipers<Automotive@Performance_Parts_&_Accessories@Windshield_Wipers_&_Washers@Wipers@Arms
Automotive<Automotive@Performance_Parts_&_Accessories<Automotive@Performance_Parts_&_Accessories@Windshield_Wipers_&_Washers<Automotive@Performance_Parts_&_Accessories@Windshield_Wipers_&_Washers@Wipers<Automotive@Performance_Parts_&_Accessories@Windshield_Wipers_&_Washers@Wipers@Blades
Automotive<Automotive@Performance_Parts_&_Accessories<Automotive@Performance_Parts_&_Accessories@Windshield_Wipers_&_Washers<Automotive@Performance_Parts_&_Accessories@Windshield_Wipers_&_Washers@Wipers<Automotive@Performance_Parts_&_Accessories@Windshield_Wipers_&_Washers@Wipers@Blades<Automotive@Performance_Parts_&_Accessories@Windshield_Wipers_&_Washers@Wipers@Blades@Standard
Automotive<Automotive@RV_Parts_&_Accessories
Automotive<Automotive@RV_Parts_&_Accessories<Automotive@RV_Parts_&_Accessories@Awnings
Automotive<Automotive@RV_Parts_&_Accessories<Automotive@RV_Parts_&_Accessories@Awnings<Automotive@RV_Parts_&_Accessories@Awnings@Screens_&_Accessories
Automotive<Automotive@RV_Parts_&_Accessories<Automotive@RV_Parts_&_Accessories@Cleaning
Automotive<Automotive@RV_Parts_&_Accessories<Automotive@RV_Parts_&_Accessories@Cleaning<Automotive@RV_Parts_&_Accessories@Cleaning@Storage_&_Maintenance
Automotive<Automotive@RV_Parts_&_Accessories<Automotive@RV_Parts_&_Accessories@Engine_&_Chassis_Parts
Automotive<Automotive@RV_Parts_&_Accessories<Automotive@RV_Parts_&_Accessories@Furnishings_&_Appliances
Automotive<Automotive@RV_Parts_&_Accessories<Automotive@RV_Parts_&_Accessories@Furnishings_&_Appliances<Automotive@RV_Parts_&_Accessories@Furnishings_&_Appliances@Appliances
Automotive<Automotive@RV_Parts_&_Accessories<Automotive@RV_Parts_&_Accessories@Furnishings_&_Appliances<Automotive@RV_Parts_&_Accessories@Furnishings_&_Appliances@Bath
Automotive<Automotive@RV_Parts_&_Accessories<Automotive@RV_Parts_&_Accessories@Furnishings_&_Appliances<Automotive@RV_Parts_&_Accessories@Furnishings_&_Appliances@Bath<Automotive@RV_Parts_&_Accessories@Furnishings_&_Appliances@Bath@Laundry_&_Kitchen
Automotive<Automotive@RV_Parts_&_Accessories<Automotive@RV_Parts_&_Accessories@Furnishings_&_Appliances<Automotive@RV_Parts_&_Accessories@Furnishings_&_Appliances@Bedding
Automotive<Automotive@RV_Parts_&_Accessories<Automotive@RV_Parts_&_Accessories@Heating
Automotive<Automotive@RV_Parts_&_Accessories<Automotive@RV_Parts_&_Accessories@Heating<Automotive@RV_Parts_&_Accessories@Heating@Ventilation_&_Air_Conditioning
Automotive<Automotive@RV_Parts_&_Accessories<Automotive@RV_Parts_&_Accessories@Jacks_&_Leveling
Automotive<Automotive@RV_Parts_&_Accessories<Automotive@RV_Parts_&_Accessories@Lighting
Automotive<Automotive@RV_Parts_&_Accessories<Automotive@RV_Parts_&_Accessories@Plumbing
Automotive<Automotive@RV_Parts_&_Accessories<Automotive@RV_Parts_&_Accessories@Plumbing<Automotive@RV_Parts_&_Accessories@Plumbing@Freshwater_Systems
Automotive<Automotive@RV_Parts_&_Accessories<Automotive@RV_Parts_&_Accessories@Plumbing<Automotive@RV_Parts_&_Accessories@Plumbing@Freshwater_Systems<Automotive@RV_Parts_&_Accessories@Plumbing@Freshwater_Systems@Faucets
Automotive<Automotive@RV_Parts_&_Accessories<Automotive@RV_Parts_&_Accessories@Plumbing<Automotive@RV_Parts_&_Accessories@Plumbing@Freshwater_Systems<Automotive@RV_Parts_&_Accessories@Plumbing@Freshwater_Systems@Showers
Automotive<Automotive@RV_Parts_&_Accessories<Automotive@RV_Parts_&_Accessories@Plumbing<Automotive@RV_Parts_&_Accessories@Plumbing@Freshwater_Systems<Automotive@RV_Parts_&_Accessories@Plumbing@Freshwater_Systems@Water_Heaters
Automotive<Automotive@RV_Parts_&_Accessories<Automotive@RV_Parts_&_Accessories@Plumbing<Automotive@RV_Parts_&_Accessories@Plumbing@Freshwater_Systems<Automotive@RV_Parts_&_Accessories@Plumbing@Freshwater_Systems@Water_Pumps_&_Accessories
Automotive<Automotive@RV_Parts_&_Accessories<Automotive@RV_Parts_&_Accessories@Plumbing<Automotive@RV_Parts_&_Accessories@Plumbing@Waste_Water_&_Sanitation
Automotive<Automotive@RV_Parts_&_Accessories<Automotive@RV_Parts_&_Accessories@Power_&_Electrical
Automotive<Automotive@RV_Parts_&_Accessories<Automotive@RV_Parts_&_Accessories@Power_&_Electrical<Automotive@RV_Parts_&_Accessories@Power_&_Electrical@Generators
Automotive<Automotive@RV_Parts_&_Accessories<Automotive@RV_Parts_&_Accessories@RV_&_Trailer_Covers
Automotive<Automotive@Replacement_Parts
Automotive<Automotive@Replacement_Parts<Automotive@Replacement_Parts@Batteries_&_Accessories
Automotive<Automotive@Replacement_Parts<Automotive@Replacement_Parts@Batteries_&_Accessories<Automotive@Replacement_Parts@Batteries_&_Accessories@Batteries
Automotive<Automotive@Replacement_Parts<Automotive@Replacement_Parts@Batteries_&_Accessories<Automotive@Replacement_Parts@Batteries_&_Accessories@Battery_Accessories
Automotive<Automotive@Replacement_Parts<Automotive@Replacement_Parts@Batteries_&_Accessories<Automotive@Replacement_Parts@Batteries_&_Accessories@Battery_Accessories<Automotive@Replacement_Parts@Batteries_&_Accessories@Battery_Accessories@Battery_Jumper_Cables
Automotive<Automotive@Replacement_Parts<Automotive@Replacement_Parts@Batteries_&_Accessories<Automotive@Replacement_Parts@Batteries_&_Accessories@Battery_Accessories<Automotive@Replacement_Parts@Batteries_&_Accessories@Battery_Accessories@Battery_Relocation_Kits
Automotive<Automotive@Replacement_Parts<Automotive@Replacement_Parts@Batteries_&_Accessories<Automotive@Replacement_Parts@Batteries_&_Accessories@Battery_Accessories<Automotive@Replacement_Parts@Batteries_&_Accessories@Battery_Accessories@Battery_Switches
Automotive<Automotive@Replacement_Parts<Automotive@Replacement_Parts@Batteries_&_Accessories<Automotive@Replacement_Parts@Batteries_&_Accessories@Battery_Accessories<Automotive@Replacement_Parts@Batteries_&_Accessories@Battery_Accessories@Cables
Automotive<Automotive@Replacement_Parts<Automotive@Replacement_Parts@Batteries_&_Accessories<Automotive@Replacement_Parts@Batteries_&_Accessories@Battery_Accessories<Automotive@Replacement_Parts@Batteries_&_Accessories@Battery_Accessories@Cables<Automotive@Replacement_Parts@Batteries_&_Accessories@Battery_Accessories@Cables@Positive
Automotive<Automotive@Replacement_Parts<Automotive@Replacement_Parts@Batteries_&_Accessories<Automotive@Replacement_Parts@Batteries_&_Accessories@Battery_Accessories<Automotive@Replacement_Parts@Batteries_&_Accessories@Battery_Accessories@Cables<Automotive@Replacement_Parts@Batteries_&_Accessories@Battery_Accessories@Cables@Switch_to_Starter
Automotive<Automotive@Replacement_Parts<Automotive@Replacement_Parts@Batteries_&_Accessories<Automotive@Replacement_Parts@Batteries_&_Accessories@Battery_Accessories<Automotive@Replacement_Parts@Batteries_&_Accessories@Battery_Accessories@Terminals_&_Ends
Automotive<Automotive@Replacement_Parts<Automotive@Replacement_Parts@Batteries_&_Accessories<Automotive@Replacement_Parts@Batteries_&_Accessories@Battery_Accessories<Automotive@Replacement_Parts@Batteries_&_Accessories@Battery_Accessories@Trays
Automotive<Automotive@Replacement_Parts<Automotive@Replacement_Parts@Batteries_&_Accessories<Automotive@Replacement_Parts@Batteries_&_Accessories@Portable_Power_Supplies
Automotive<Automotive@Replacement_Parts<Automotive@Replacement_Parts@Bearings_&_Seals
Automotive<Automotive@Replacement_Parts<Automotive@Replacement_Parts@Bearings_&_Seals<Automotive@Replacement_Parts@Bearings_&_Seals@Bearings
Automotive<Automotive@Replacement_Parts<Automotive@Replacement_Parts@Bearings_&_Seals<Automotive@Replacement_Parts@Bearings_&_Seals@Bearings<Automotive@Replacement_Parts@Bearings_&_Seals@Bearings@Automatic_Transaxle
Automotive<Automotive@Replacement_Parts<Automotive@Replacement_Parts@Bearings_&_Seals<Automotive@Replacement_Parts@Bearings_&_Seals@Bearings<Automotive@Replacement_Parts@Bearings_&_Seals@Bearings@Clutch_Fork_Shafts
Automotive<Automotive@Replacement_Parts<Automotive@Replacement_Parts@Bearings_&_Seals<Automotive@Replacement_Parts@Bearings_&_Seals@Bearings<Automotive@Replacement_Parts@Bearings_&_Seals@Bearings@Differentials
Automotive<Automotive@Replacement_Parts<Automotive@Replacement_Parts@Bearings_&_Seals<Automotive@Replacement_Parts@Bearings_&_Seals@Bearings<Automotive@Replacement_Parts@Bearings_&_Seals@Bearings@Main_Shafts
Automotive<Automotive@Replacement_Parts<Automotive@Replacement_Parts@Bearings_&_Seals<Automotive@Replacement_Parts@Bearings_&_Seals@Bearings<Automotive@Replacement_Parts@Bearings_&_Seals@Bearings@Manual_Transmission
Automotive<Automotive@Replacement_Parts<Automotive@Replacement_Parts@Bearings_&_Seals<Automotive@Replacement_Parts@Bearings_&_Seals@Bearings<Automotive@Replacement_Parts@Bearings_&_Seals@Bearings@Manual_Transmission<Automotive@Replacement_Parts@Bearings_&_Seals@Bearings@Manual_Transmission@Bearing_Kits
Automotive<Automotive@Replacement_Parts<Automotive@Replacement_Parts@Bearings_&_Seals<Automotive@Replacement_Parts@Bearings_&_Seals@Bearings<Automotive@Replacement_Parts@Bearings_&_Seals@Bearings@Pinion
Automotive<Automotive@Replacement_Parts<Automotive@Replacement_Parts@Bearings_&_Seals<Automotive@Replacement_Parts@Bearings_&_Seals@Bearings<Automotive@Replacement_Parts@Bearings_&_Seals@Bearings@Transfer_Case
Automotive<Automotive@Replacement_Parts<Automotive@Replacement_Parts@Bearings_&_Seals<Automotive@Replacement_Parts@Bearings_&_Seals@Bearings<Automotive@Replacement_Parts@Bearings_&_Seals@Bearings@Wheel
Automotive<Automotive@Replacement_Parts<Automotive@Replacement_Parts@Bearings_&_Seals<Automotive@Replacement_Parts@Bearings_&_Seals@Bearings<Automotive@Replacement_Parts@Bearings_&_Seals@Bearings@Wheel<Automotive@Replacement_Parts@Bearings_&_Seals@Bearings@Wheel@Axle_Shafts
Automotive<Automotive@Replacement_Parts<Automotive@Replacement_Parts@Bearings_&_Seals<Automotive@Replacement_Parts@Bearings_&_Seals@Bearings<Automotive@Replacement_Parts@Bearings_&_Seals@Bearings@Wheel<Automotive@Replacement_Parts@Bearings_&_Seals@Bearings@Wheel@Hub_Assemblies
Automotive<Automotive@Replacement_Parts<Automotive@Replacement_Parts@Bearings_&_Seals<Automotive@Replacement_Parts@Bearings_&_Seals@Bearings<Automotive@Replacement_Parts@Bearings_&_Seals@Bearings@Wheel<Automotive@Replacement_Parts@Bearings_&_Seals@Bearings@Wheel@Spindles
Automotive<Automotive@Replacement_Parts<Automotive@Replacement_Parts@Bearings_&_Seals<Automotive@Replacement_Parts@Bearings_&_Seals@Seals
Automotive<Automotive@Replacement_Parts<Automotive@Replacement_Parts@Bearings_&_Seals<Automotive@Replacement_Parts@Bearings_&_Seals@Seals<Automotive@Replacement_Parts@Bearings_&_Seals@Seals@Automatic_Transaxle
Automotive<Automotive@Replacement_Parts<Automotive@Replacement_Parts@Bearings_&_Seals<Automotive@Replacement_Parts@Bearings_&_Seals@Seals<Automotive@Replacement_Parts@Bearings_&_Seals@Seals@Automatic_Transaxle<Automotive@Replacement_Parts@Bearings_&_Seals@Seals@Automatic_Transaxle@Output_Shafts
Automotive<Automotive@Replacement_Parts<Automotive@Replacement_Parts@Bearings_&_Seals<Automotive@Replacement_Parts@Bearings_&_Seals@Seals<Automotive@Replacement_Parts@Bearings_&_Seals@Seals@Automatic_Transmission
Automotive<Automotive@Replacement_Parts<Automotive@Replacement_Parts@Bearings_&_Seals<Automotive@Replacement_Parts@Bearings_&_Seals@Seals<Automotive@Replacement_Parts@Bearings_&_Seals@Seals@Automatic_Transmission<Automotive@Replacement_Parts@Bearings_&_Seals@Seals@Automatic_Transmission@Drive_Axle
Automotive<Automotive@Replacement_Parts<Automotive@Replacement_Parts@Bearings_&_Seals<Automotive@Replacement_Parts@Bearings_&_Seals@Seals<Automotive@Replacement_Parts@Bearings_&_Seals@Seals@Axle_Shafts
Automotive<Automotive@Replacement_Parts<Automotive@Replacement_Parts@Bearings_&_Seals<Automotive@Replacement_Parts@Bearings_&_Seals@Seals<Automotive@Replacement_Parts@Bearings_&_Seals@Seals@Camshafts
Automotive<Automotive@Replacement_Parts<Automotive@Replacement_Parts@Bearings_&_Seals<Automotive@Replacement_Parts@Bearings_&_Seals@Seals<Automotive@Replacement_Parts@Bearings_&_Seals@Seals@Crankshafts
Automotive<Automotive@Replacement_Parts<Automotive@Replacement_Parts@Bearings_&_Seals<Automotive@Replacement_Parts@Bearings_&_Seals@Seals<Automotive@Replacement_Parts@Bearings_&_Seals@Seals@Drive_Axle
Automotive<Automotive@Replacement_Parts<Automotive@Replacement_Parts@Bearings_&_Seals<Automotive@Replacement_Parts@Bearings_&_Seals@Seals<Automotive@Replacement_Parts@Bearings_&_Seals@Seals@Manual_Transaxle
Automotive<Automotive@Replacement_Parts<Automotive@Replacement_Parts@Bearings_&_Seals<Automotive@Replacement_Parts@Bearings_&_Seals@Seals<Automotive@Replacement_Parts@Bearings_&_Seals@Seals@Manual_Transaxle<Automotive@Replacement_Parts@Bearings_&_Seals@Seals@Manual_Transaxle@Shift_Shafts
Automotive<Automotive@Replacement_Parts<Automotive@Replacement_Parts@Bearings_&_Seals<Automotive@Replacement_Parts@Bearings_&_Seals@Seals<Automotive@Replacement_Parts@Bearings_&_Seals@Seals@Manual_Transmission
Automotive<Automotive@Replacement_Parts<Automotive@Replacement_Parts@Bearings_&_Seals<Automotive@Replacement_Parts@Bearings_&_Seals@Seals<Automotive@Replacement_Parts@Bearings_&_Seals@Seals@Manual_Transmission<Automotive@Replacement_Parts@Bearings_&_Seals@Seals@Manual_Transmission@Main_Shaft_Extension
Automotive<Automotive@Replacement_Parts<Automotive@Replacement_Parts@Bearings_&_Seals<Automotive@Replacement_Parts@Bearings_&_Seals@Seals<Automotive@Replacement_Parts@Bearings_&_Seals@Seals@Manual_Transmission<Automotive@Replacement_Parts@Bearings_&_Seals@Seals@Manual_Transmission@Shift_Shafts
Automotive<Automotive@Replacement_Parts<Automotive@Replacement_Parts@Bearings_&_Seals<Automotive@Replacement_Parts@Bearings_&_Seals@Seals<Automotive@Replacement_Parts@Bearings_&_Seals@Seals@Pitman_Shafts
Automotive<Automotive@Replacement_Parts<Automotive@Replacement_Parts@Bearings_&_Seals<Automotive@Replacement_Parts@Bearings_&_Seals@Seals<Automotive@Replacement_Parts@Bearings_&_Seals@Seals@Spindle_Hub
Automotive<Automotive@Replacement_Parts<Automotive@Replacement_Parts@Bearings_&_Seals<Automotive@Replacement_Parts@Bearings_&_Seals@Seals<Automotive@Replacement_Parts@Bearings_&_Seals@Seals@Steering
Automotive<Automotive@Replacement_Parts<Automotive@Replacement_Parts@Bearings_&_Seals<Automotive@Replacement_Parts@Bearings_&_Seals@Seals<Automotive@Replacement_Parts@Bearings_&_Seals@Seals@Steering<Automotive@Replacement_Parts@Bearings_&_Seals@Seals@Steering@Housing
Automotive<Automotive@Replacement_Parts<Automotive@Replacement_Parts@Bearings_&_Seals<Automotive@Replacement_Parts@Bearings_&_Seals@Seals<Automotive@Replacement_Parts@Bearings_&_Seals@Seals@Timing_Cover
Automotive<Automotive@Replacement_Parts<Automotive@Replacement_Parts@Bearings_&_Seals<Automotive@Replacement_Parts@Bearings_&_Seals@Seals<Automotive@Replacement_Parts@Bearings_&_Seals@Seals@Transfer_Case
Automotive<Automotive@Replacement_Parts<Automotive@Replacement_Parts@Bearings_&_Seals<Automotive@Replacement_Parts@Bearings_&_Seals@Seals<Automotive@Replacement_Parts@Bearings_&_Seals@Seals@Wheel
Automotive<Automotive@Replacement_Parts<Automotive@Replacement_Parts@Belts
Automotive<Automotive@Replacement_Parts<Automotive@Replacement_Parts@Belts<Automotive@Replacement_Parts@Belts@Hoses_&_Pulleys
Automotive<Automotive@Replacement_Parts<Automotive@Replacement_Parts@Belts<Automotive@Replacement_Parts@Belts@Hoses_&_Pulleys<Automotive@Replacement_Parts@Belts@Hoses_&_Pulleys@Belt_Tensioner
Automotive<Automotive@Replacement_Parts<Automotive@Replacement_Parts@Belts<Automotive@Replacement_Parts@Belts@Hoses_&_Pulleys<Automotive@Replacement_Parts@Belts@Hoses_&_Pulleys@Belts
Automotive<Automotive@Replacement_Parts<Automotive@Replacement_Parts@Belts<Automotive@Replacement_Parts@Belts@Hoses_&_Pulleys<Automotive@Replacement_Parts@Belts@Hoses_&_Pulleys@Belts<Automotive@Replacement_Parts@Belts@Hoses_&_Pulleys@Belts@Serpentine
Automotive<Automotive@Replacement_Parts<Automotive@Replacement_Parts@Belts<Automotive@Replacement_Parts@Belts@Hoses_&_Pulleys<Automotive@Replacement_Parts@Belts@Hoses_&_Pulleys@Belts<Automotive@Replacement_Parts@Belts@Hoses_&_Pulleys@Belts@Special_Drive
Automotive<Automotive@Replacement_Parts<Automotive@Replacement_Parts@Belts<Automotive@Replacement_Parts@Belts@Hoses_&_Pulleys<Automotive@Replacement_Parts@Belts@Hoses_&_Pulleys@Belts<Automotive@Replacement_Parts@Belts@Hoses_&_Pulleys@Belts@Timing_Belt_Kits
Automotive<Automotive@Replacement_Parts<Automotive@Replacement_Parts@Belts<Automotive@Replacement_Parts@Belts@Hoses_&_Pulleys<Automotive@Replacement_Parts@Belts@Hoses_&_Pulleys@Belts<Automotive@Replacement_Parts@Belts@Hoses_&_Pulleys@Belts@Timing_Belts
Automotive<Automotive@Replacement_Parts<Automotive@Replacement_Parts@Belts<Automotive@Replacement_Parts@Belts@Hoses_&_Pulleys<Automotive@Replacement_Parts@Belts@Hoses_&_Pulleys@Belts<Automotive@Replacement_Parts@Belts@Hoses_&_Pulleys@Belts@V_Belts
Automotive<Automotive@Replacement_Parts<Automotive@Replacement_Parts@Belts<Automotive@Replacement_Parts@Belts@Hoses_&_Pulleys<Automotive@Replacement_Parts@Belts@Hoses_&_Pulleys@Hoses
Automotive<Automotive@Replacement_Parts<Automotive@Replacement_Parts@Belts<Automotive@Replacement_Parts@Belts@Hoses_&_Pulleys<Automotive@Replacement_Parts@Belts@Hoses_&_Pulleys@Hoses<Automotive@Replacement_Parts@Belts@Hoses_&_Pulleys@Hoses@Air_Cleaner_Intake
Automotive<Automotive@Replacement_Parts<Automotive@Replacement_Parts@Belts<Automotive@Replacement_Parts@Belts@Hoses_&_Pulleys<Automotive@Replacement_Parts@Belts@Hoses_&_Pulleys@Hoses<Automotive@Replacement_Parts@Belts@Hoses_&_Pulleys@Hoses@Bypass
Automotive<Automotive@Replacement_Parts<Automotive@Replacement_Parts@Belts<Automotive@Replacement_Parts@Belts@Hoses_&_Pulleys<Automotive@Replacement_Parts@Belts@Hoses_&_Pulleys@Hoses<Automotive@Replacement_Parts@Belts@Hoses_&_Pulleys@Hoses@Clamps_&_Sleeving
Automotive<Automotive@Replacement_Parts<Automotive@Replacement_Parts@Belts<Automotive@Replacement_Parts@Belts@Hoses_&_Pulleys<Automotive@Replacement_Parts@Belts@Hoses_&_Pulleys@Hoses<Automotive@Replacement_Parts@Belts@Hoses_&_Pulleys@Hoses@Connector
Automotive<Automotive@Replacement_Parts<Automotive@Replacement_Parts@Belts<Automotive@Replacement_Parts@Belts@Hoses_&_Pulleys<Automotive@Replacement_Parts@Belts@Hoses_&_Pulleys@Hoses<Automotive@Replacement_Parts@Belts@Hoses_&_Pulleys@Hoses@Fittings_&_Adapters
Automotive<Automotive@Replacement_Parts<Automotive@Replacement_Parts@Belts<Automotive@Replacement_Parts@Belts@Hoses_&_Pulleys<Automotive@Replacement_Parts@Belts@Hoses_&_Pulleys@Hoses<Automotive@Replacement_Parts@Belts@Hoses_&_Pulleys@Hoses@Flex
Automotive<Automotive@Replacement_Parts<Automotive@Replacement_Parts@Belts<Automotive@Replacement_Parts@Belts@Hoses_&_Pulleys<Automotive@Replacement_Parts@Belts@Hoses_&_Pulleys@Hoses<Automotive@Replacement_Parts@Belts@Hoses_&_Pulleys@Hoses@Fresh_Air_Duct
Automotive<Automotive@Replacement_Parts<Automotive@Replacement_Parts@Belts<Automotive@Replacement_Parts@Belts@Hoses_&_Pulleys<Automotive@Replacement_Parts@Belts@Hoses_&_Pulleys@Hoses<Automotive@Replacement_Parts@Belts@Hoses_&_Pulleys@Hoses@Fuel
Automotive<Automotive@Replacement_Parts<Automotive@Replacement_Parts@Belts<Automotive@Replacement_Parts@Belts@Hoses_&_Pulleys<Automotive@Replacement_Parts@Belts@Hoses_&_Pulleys@Hoses<Automotive@Replacement_Parts@Belts@Hoses_&_Pulleys@Hoses@Fuel_Filler
Automotive<Automotive@Replacement_Parts<Automotive@Replacement_Parts@Belts<Automotive@Replacement_Parts@Belts@Hoses_&_Pulleys<Automotive@Replacement_Parts@Belts@Hoses_&_Pulleys@Hoses<Automotive@Replacement_Parts@Belts@Hoses_&_Pulleys@Hoses@Heater
Automotive<Automotive@Replacement_Parts<Automotive@Replacement_Parts@Belts<Automotive@Replacement_Parts@Belts@Hoses_&_Pulleys<Automotive@Replacement_Parts@Belts@Hoses_&_Pulleys@Hoses<Automotive@Replacement_Parts@Belts@Hoses_&_Pulleys@Hoses@Pre-Heater
Automotive<Automotive@Replacement_Parts<Automotive@Replacement_Parts@Belts<Automotive@Replacement_Parts@Belts@Hoses_&_Pulleys<Automotive@Replacement_Parts@Belts@Hoses_&_Pulleys@Hoses<Automotive@Replacement_Parts@Belts@Hoses_&_Pulleys@Hoses@Radiator
Automotive<Automotive@Replacement_Parts<Automotive@Replacement_Parts@Belts<Automotive@Replacement_Parts@Belts@Hoses_&_Pulleys<Automotive@Replacement_Parts@Belts@Hoses_&_Pulleys@Hoses<Automotive@Replacement_Parts@Belts@Hoses_&_Pulleys@Hoses@Vacuum
Automotive<Automotive@Replacement_Parts<Automotive@Replacement_Parts@Belts<Automotive@Replacement_Parts@Belts@Hoses_&_Pulleys<Automotive@Replacement_Parts@Belts@Hoses_&_Pulleys@Hoses<Automotive@Replacement_Parts@Belts@Hoses_&_Pulleys@Hoses@Windshield_Washer
Automotive<Automotive@Replacement_Parts<Automotive@Replacement_Parts@Belts<Automotive@Replacement_Parts@Belts@Hoses_&_Pulleys<Automotive@Replacement_Parts@Belts@Hoses_&_Pulleys@Pulleys
Automotive<Automotive@Replacement_Parts<Automotive@Replacement_Parts@Belts<Automotive@Replacement_Parts@Belts@Hoses_&_Pulleys<Automotive@Replacement_Parts@Belts@Hoses_&_Pulleys@Pulleys<Automotive@Replacement_Parts@Belts@Hoses_&_Pulleys@Pulleys@Idler
Automotive<Automotive@Replacement_Parts<Automotive@Replacement_Parts@Belts<Automotive@Replacement_Parts@Belts@Hoses_&_Pulleys<Automotive@Replacement_Parts@Belts@Hoses_&_Pulleys@Pulleys<Automotive@Replacement_Parts@Belts@Hoses_&_Pulleys@Pulleys@Idler_Bearing
Automotive<Automotive@Replacement_Parts<Automotive@Replacement_Parts@Belts<Automotive@Replacement_Parts@Belts@Hoses_&_Pulleys<Automotive@Replacement_Parts@Belts@Hoses_&_Pulleys@Pulleys<Automotive@Replacement_Parts@Belts@Hoses_&_Pulleys@Pulleys@Power_Pulleys
Automotive<Automotive@Replacement_Parts<Automotive@Replacement_Parts@Brake_System
Automotive<Automotive@Replacement_Parts<Automotive@Replacement_Parts@Brake_System<Automotive@Replacement_Parts@Brake_System@ABS
Automotive<Automotive@Replacement_Parts<Automotive@Replacement_Parts@Brake_System<Automotive@Replacement_Parts@Brake_System@ABS<Automotive@Replacement_Parts@Brake_System@ABS@Actuator_Assemblies
Automotive<Automotive@Replacement_Parts<Automotive@Replacement_Parts@Brake_System<Automotive@Replacement_Parts@Brake_System@ABS<Automotive@Replacement_Parts@Brake_System@ABS@Control_Modules
Automotive<Automotive@Replacement_Parts<Automotive@Replacement_Parts@Brake_System<Automotive@Replacement_Parts@Brake_System@ABS<Automotive@Replacement_Parts@Brake_System@ABS@Sensors
Automotive<Automotive@Replacement_Parts<Automotive@Replacement_Parts@Brake_System<Automotive@Replacement_Parts@Brake_System@Adjusting_Screw_Assemblies
Automotive<Automotive@Replacement_Parts<Automotive@Replacement_Parts@Brake_System<Automotive@Replacement_Parts@Brake_System@Adjusting_Screw_Springs
Automotive<Automotive@Replacement_Parts<Automotive@Replacement_Parts@Brake_System<Automotive@Replacement_Parts@Brake_System@Brake_Kits
Automotive<Automotive@Replacement_Parts<Automotive@Replacement_Parts@Brake_System<Automotive@Replacement_Parts@Brake_System@Brake_Pads
Automotive<Automotive@Replacement_Parts<Automotive@Replacement_Parts@Brake_System<Automotive@Replacement_Parts@Brake_System@Brake_Shoes
Automotive<Automotive@Replacement_Parts<Automotive@Replacement_Parts@Brake_System<Automotive@Replacement_Parts@Brake_System@Bushings
Automotive<Automotive@Replacement_Parts<Automotive@Replacement_Parts@Brake_System<Automotive@Replacement_Parts@Brake_System@Cables
Automotive<Automotive@Replacement_Parts<Automotive@Replacement_Parts@Brake_System<Automotive@Replacement_Parts@Brake_System@Cables<Automotive@Replacement_Parts@Brake_System@Cables@Adjuster_Cables
Automotive<Automotive@Replacement_Parts<Automotive@Replacement_Parts@Brake_System<Automotive@Replacement_Parts@Brake_System@Cables<Automotive@Replacement_Parts@Brake_System@Cables@Parking
Automotive<Automotive@Replacement_Parts<Automotive@Replacement_Parts@Brake_System<Automotive@Replacement_Parts@Brake_System@Calipers_&_Parts
Automotive<Automotive@Replacement_Parts<Automotive@Replacement_Parts@Brake_System<Automotive@Replacement_Parts@Brake_System@Calipers_&_Parts<Automotive@Replacement_Parts@Brake_System@Calipers_&_Parts@Caliper_Bolts_&_Pins
Automotive<Automotive@Replacement_Parts<Automotive@Replacement_Parts@Brake_System<Automotive@Replacement_Parts@Brake_System@Calipers_&_Parts<Automotive@Replacement_Parts@Brake_System@Calipers_&_Parts@Caliper_Brackets
Automotive<Automotive@Replacement_Parts<Automotive@Replacement_Parts@Brake_System<Automotive@Replacement_Parts@Brake_System@Calipers_&_Parts<Automotive@Replacement_Parts@Brake_System@Calipers_&_Parts@Caliper_Pistons
Automotive<Automotive@Replacement_Parts<Automotive@Replacement_Parts@Brake_System<Automotive@Replacement_Parts@Brake_System@Calipers_&_Parts<Automotive@Replacement_Parts@Brake_System@Calipers_&_Parts@Caliper_Rebuild_Kits
Automotive<Automotive@Replacement_Parts<Automotive@Replacement_Parts@Brake_System<Automotive@Replacement_Parts@Brake_System@Calipers_&_Parts<Automotive@Replacement_Parts@Brake_System@Calipers_&_Parts@Calipers
Automotive<Automotive@Replacement_Parts<Automotive@Replacement_Parts@Brake_System<Automotive@Replacement_Parts@Brake_System@Calipers_&_Parts<Automotive@Replacement_Parts@Brake_System@Calipers_&_Parts@Calipers<Automotive@Replacement_Parts@Brake_System@Calipers_&_Parts@Calipers@Caliper_Pairs
Automotive<Automotive@Replacement_Parts<Automotive@Replacement_Parts@Brake_System<Automotive@Replacement_Parts@Brake_System@Calipers_&_Parts<Automotive@Replacement_Parts@Brake_System@Calipers_&_Parts@Calipers<Automotive@Replacement_Parts@Brake_System@Calipers_&_Parts@Calipers@Calipers_With_Pads
Automotive<Automotive@Replacement_Parts<Automotive@Replacement_Parts@Brake_System<Automotive@Replacement_Parts@Brake_System@Calipers_&_Parts<Automotive@Replacement_Parts@Brake_System@Calipers_&_Parts@Calipers<Automotive@Replacement_Parts@Brake_System@Calipers_&_Parts@Calipers@Calipers_Without_Pads
Automotive<Automotive@Replacement_Parts<Automotive@Replacement_Parts@Brake_System<Automotive@Replacement_Parts@Brake_System@Combination_Axle_Kits
Automotive<Automotive@Replacement_Parts<Automotive@Replacement_Parts@Brake_System<Automotive@Replacement_Parts@Brake_System@Disc_Hardware_Kits
Automotive<Automotive@Replacement_Parts<Automotive@Replacement_Parts@Brake_System<Automotive@Replacement_Parts@Brake_System@Drum_Hardware_Kits
Automotive<Automotive@Replacement_Parts<Automotive@Replacement_Parts@Brake_System<Automotive@Replacement_Parts@Brake_System@Drums
Automotive<Automotive@Replacement_Parts<Automotive@Replacement_Parts@Brake_System<Automotive@Replacement_Parts@Brake_System@Fluid_Reservoirs
Automotive<Automotive@Replacement_Parts<Automotive@Replacement_Parts@Brake_System<Automotive@Replacement_Parts@Brake_System@Hold_Down_Springs
Automotive<Automotive@Replacement_Parts<Automotive@Replacement_Parts@Brake_System<Automotive@Replacement_Parts@Brake_System@Hose
Automotive<Automotive@Replacement_Parts<Automotive@Replacement_Parts@Brake_System<Automotive@Replacement_Parts@Brake_System@Hose<Automotive@Replacement_Parts@Brake_System@Hose@Lines_&_Fittings
Automotive<Automotive@Replacement_Parts<Automotive@Replacement_Parts@Brake_System<Automotive@Replacement_Parts@Brake_System@Hose<Automotive@Replacement_Parts@Brake_System@Hose@Lines_&_Fittings<Automotive@Replacement_Parts@Brake_System@Hose@Lines_&_Fittings@Brake_Lines
Automotive<Automotive@Replacement_Parts<Automotive@Replacement_Parts@Brake_System<Automotive@Replacement_Parts@Brake_System@Hose<Automotive@Replacement_Parts@Brake_System@Hose@Lines_&_Fittings<Automotive@Replacement_Parts@Brake_System@Hose@Lines_&_Fittings@Fittings
Automotive<Automotive@Replacement_Parts<Automotive@Replacement_Parts@Brake_System<Automotive@Replacement_Parts@Brake_System@Hose<Automotive@Replacement_Parts@Brake_System@Hose@Lines_&_Fittings<Automotive@Replacement_Parts@Brake_System@Hose@Lines_&_Fittings@Hoses
Automotive<Automotive@Replacement_Parts<Automotive@Replacement_Parts@Brake_System<Automotive@Replacement_Parts@Brake_System@Hydraulic_Parts
Automotive<Automotive@Replacement_Parts<Automotive@Replacement_Parts@Brake_System<Automotive@Replacement_Parts@Brake_System@Master_Cylinders_&_Parts
Automotive<Automotive@Replacement_Parts<Automotive@Replacement_Parts@Brake_System<Automotive@Replacement_Parts@Brake_System@Master_Cylinders_&_Parts<Automotive@Replacement_Parts@Brake_System@Master_Cylinders_&_Parts@Cap_Gaskets
Automotive<Automotive@Replacement_Parts<Automotive@Replacement_Parts@Brake_System<Automotive@Replacement_Parts@Brake_System@Master_Cylinders_&_Parts<Automotive@Replacement_Parts@Brake_System@Master_Cylinders_&_Parts@Caps
Automotive<Automotive@Replacement_Parts<Automotive@Replacement_Parts@Brake_System<Automotive@Replacement_Parts@Brake_System@Master_Cylinders_&_Parts<Automotive@Replacement_Parts@Brake_System@Master_Cylinders_&_Parts@Hoses
Automotive<Automotive@Replacement_Parts<Automotive@Replacement_Parts@Brake_System<Automotive@Replacement_Parts@Brake_System@Master_Cylinders_&_Parts<Automotive@Replacement_Parts@Brake_System@Master_Cylinders_&_Parts@Master_Cylinders
Automotive<Automotive@Replacement_Parts<Automotive@Replacement_Parts@Brake_System<Automotive@Replacement_Parts@Brake_System@Master_Cylinders_&_Parts<Automotive@Replacement_Parts@Brake_System@Master_Cylinders_&_Parts@Rebuild_Kits
Automotive<Automotive@Replacement_Parts<Automotive@Replacement_Parts@Brake_System<Automotive@Replacement_Parts@Brake_System@Pad_Shims
Automotive<Automotive@Replacement_Parts<Automotive@Replacement_Parts@Brake_System<Automotive@Replacement_Parts@Brake_System@Parking_Brake_Components
Automotive<Automotive@Replacement_Parts<Automotive@Replacement_Parts@Brake_System<Automotive@Replacement_Parts@Brake_System@Parking_Brake_Components<Automotive@Replacement_Parts@Brake_System@Parking_Brake_Components@Parking_Brake_Cables
Automotive<Automotive@Replacement_Parts<Automotive@Replacement_Parts@Brake_System<Automotive@Replacement_Parts@Brake_System@Parking_Brake_Components<Automotive@Replacement_Parts@Brake_System@Parking_Brake_Components@Parking_Brake_Shoes
Automotive<Automotive@Replacement_Parts<Automotive@Replacement_Parts@Brake_System<Automotive@Replacement_Parts@Brake_System@Parking_Brake_Components<Automotive@Replacement_Parts@Brake_System@Parking_Brake_Components@Parking_Brake_Systems
Automotive<Automotive@Replacement_Parts<Automotive@Replacement_Parts@Brake_System<Automotive@Replacement_Parts@Brake_System@Pedal_Pads
Automotive<Automotive@Replacement_Parts<Automotive@Replacement_Parts@Brake_System<Automotive@Replacement_Parts@Brake_System@Power_Brake_Systems
Automotive<Automotive@Replacement_Parts<Automotive@Replacement_Parts@Brake_System<Automotive@Replacement_Parts@Brake_System@Proportioning_Valves
Automotive<Automotive@Replacement_Parts<Automotive@Replacement_Parts@Brake_System<Automotive@Replacement_Parts@Brake_System@Return_Springs
Automotive<Automotive@Replacement_Parts<Automotive@Replacement_Parts@Brake_System<Automotive@Replacement_Parts@Brake_System@Rotors
Automotive<Automotive@Replacement_Parts<Automotive@Replacement_Parts@Brake_System<Automotive@Replacement_Parts@Brake_System@Self-Adjusting_Repair_Kits
Automotive<Automotive@Replacement_Parts<Automotive@Replacement_Parts@Brake_System<Automotive@Replacement_Parts@Brake_System@Sleeve_Stabilizers
Automotive<Automotive@Replacement_Parts<Automotive@Replacement_Parts@Brake_System<Automotive@Replacement_Parts@Brake_System@Support_Springs
Automotive<Automotive@Replacement_Parts<Automotive@Replacement_Parts@Brake_System<Automotive@Replacement_Parts@Brake_System@Valves
Automotive<Automotive@Replacement_Parts<Automotive@Replacement_Parts@Brake_System<Automotive@Replacement_Parts@Brake_System@Wheel_Cylinder_Bleeder_Screws
Automotive<Automotive@Replacement_Parts<Automotive@Replacement_Parts@Brake_System<Automotive@Replacement_Parts@Brake_System@Wheel_Cylinder_Kits
Automotive<Automotive@Replacement_Parts<Automotive@Replacement_Parts@Brake_System<Automotive@Replacement_Parts@Brake_System@Wheel_Cylinders
Automotive<Automotive@Replacement_Parts<Automotive@Replacement_Parts@Cables
Automotive<Automotive@Replacement_Parts<Automotive@Replacement_Parts@Cables<Automotive@Replacement_Parts@Cables@Accelerator_Cables
Automotive<Automotive@Replacement_Parts<Automotive@Replacement_Parts@Cables<Automotive@Replacement_Parts@Cables@Choke_Cables
Automotive<Automotive@Replacement_Parts<Automotive@Replacement_Parts@Cables<Automotive@Replacement_Parts@Cables@Clutch_Cables
Automotive<Automotive@Replacement_Parts<Automotive@Replacement_Parts@Cables<Automotive@Replacement_Parts@Cables@Detent_Cables
Automotive<Automotive@Replacement_Parts<Automotive@Replacement_Parts@Cables<Automotive@Replacement_Parts@Cables@Hood_Release_Cables
Automotive<Automotive@Replacement_Parts<Automotive@Replacement_Parts@Cables<Automotive@Replacement_Parts@Cables@Speedometer_Cables
Automotive<Automotive@Replacement_Parts<Automotive@Replacement_Parts@Cables<Automotive@Replacement_Parts@Cables@Tachometer_Cables
Automotive<Automotive@Replacement_Parts<Automotive@Replacement_Parts@Cables<Automotive@Replacement_Parts@Cables@Tailgate_Cables
Automotive<Automotive@Replacement_Parts<Automotive@Replacement_Parts@Cables<Automotive@Replacement_Parts@Cables@Transmission_Shift_Cables
Automotive<Automotive@Replacement_Parts<Automotive@Replacement_Parts@Caps
Automotive<Automotive@Replacement_Parts<Automotive@Replacement_Parts@Caps<Automotive@Replacement_Parts@Caps@Coolant_Recovery_Bottle_Caps
Automotive<Automotive@Replacement_Parts<Automotive@Replacement_Parts@Caps<Automotive@Replacement_Parts@Caps@Oil_Breather_&_Filter_Caps
Automotive<Automotive@Replacement_Parts<Automotive@Replacement_Parts@Caps<Automotive@Replacement_Parts@Caps@Oil_Filler_Caps
Automotive<Automotive@Replacement_Parts<Automotive@Replacement_Parts@Caps<Automotive@Replacement_Parts@Caps@Power_Steering_Pump_Caps
Automotive<Automotive@Replacement_Parts<Automotive@Replacement_Parts@Caps<Automotive@Replacement_Parts@Caps@Radiator_Caps
Automotive<Automotive@Replacement_Parts<Automotive@Replacement_Parts@Caps<Automotive@Replacement_Parts@Caps@Radiator_Caps<Automotive@Replacement_Parts@Caps@Radiator_Caps@Safety
Automotive<Automotive@Replacement_Parts<Automotive@Replacement_Parts@Caps<Automotive@Replacement_Parts@Caps@Radiator_Caps<Automotive@Replacement_Parts@Caps@Radiator_Caps@Standard
Automotive<Automotive@Replacement_Parts<Automotive@Replacement_Parts@Engine_Cooling_&_Climate_Control
Automotive<Automotive@Replacement_Parts<Automotive@Replacement_Parts@Engine_Cooling_&_Climate_Control<Automotive@Replacement_Parts@Engine_Cooling_&_Climate_Control@Air_Conditioning
Automotive<Automotive@Replacement_Parts<Automotive@Replacement_Parts@Engine_Cooling_&_Climate_Control<Automotive@Replacement_Parts@Engine_Cooling_&_Climate_Control@Air_Conditioning<Automotive@Replacement_Parts@Engine_Cooling_&_Climate_Control@Air_Conditioning@Accumulators_&_Parts
Automotive<Automotive@Replacement_Parts<Automotive@Replacement_Parts@Engine_Cooling_&_Climate_Control<Automotive@Replacement_Parts@Engine_Cooling_&_Climate_Control@Air_Conditioning<Automotive@Replacement_Parts@Engine_Cooling_&_Climate_Control@Air_Conditioning@Accumulators_&_Parts<Automotive@Replacement_Parts@Engine_Cooling_&_Climate_Control@Air_Conditioning@Accumulators_&_Parts@Assemblies
Automotive<Automotive@Replacement_Parts<Automotive@Replacement_Parts@Engine_Cooling_&_Climate_Control<Automotive@Replacement_Parts@Engine_Cooling_&_Climate_Control@Air_Conditioning<Automotive@Replacement_Parts@Engine_Cooling_&_Climate_Control@Air_Conditioning@Accumulators_&_Parts<Automotive@Replacement_Parts@Engine_Cooling_&_Climate_Control@Air_Conditioning@Accumulators_&_Parts@Tanks
Automotive<Automotive@Replacement_Parts<Automotive@Replacement_Parts@Engine_Cooling_&_Climate_Control<Automotive@Replacement_Parts@Engine_Cooling_&_Climate_Control@Air_Conditioning<Automotive@Replacement_Parts@Engine_Cooling_&_Climate_Control@Air_Conditioning@Adapters
Automotive<Automotive@Replacement_Parts<Automotive@Replacement_Parts@Engine_Cooling_&_Climate_Control<Automotive@Replacement_Parts@Engine_Cooling_&_Climate_Control@Air_Conditioning<Automotive@Replacement_Parts@Engine_Cooling_&_Climate_Control@Air_Conditioning@Clutches_&_Parts
Automotive<Automotive@Replacement_Parts<Automotive@Replacement_Parts@Engine_Cooling_&_Climate_Control<Automotive@Replacement_Parts@Engine_Cooling_&_Climate_Control@Air_Conditioning<Automotive@Replacement_Parts@Engine_Cooling_&_Climate_Control@Air_Conditioning@Clutches_&_Parts<Automotive@Replacement_Parts@Engine_Cooling_&_Climate_Control@Air_Conditioning@Clutches_&_Parts@Bearings
Automotive<Automotive@Replacement_Parts<Automotive@Replacement_Parts@Engine_Cooling_&_Climate_Control<Automotive@Replacement_Parts@Engine_Cooling_&_Climate_Control@Air_Conditioning<Automotive@Replacement_Parts@Engine_Cooling_&_Climate_Control@Air_Conditioning@Clutches_&_Parts<Automotive@Replacement_Parts@Engine_Cooling_&_Climate_Control@Air_Conditioning@Clutches_&_Parts@Coils
Automotive<Automotive@Replacement_Parts<Automotive@Replacement_Parts@Engine_Cooling_&_Climate_Control<Automotive@Replacement_Parts@Engine_Cooling_&_Climate_Control@Air_Conditioning<Automotive@Replacement_Parts@Engine_Cooling_&_Climate_Control@Air_Conditioning@Clutches_&_Parts<Automotive@Replacement_Parts@Engine_Cooling_&_Climate_Control@Air_Conditioning@Clutches_&_Parts@Installation_Kits
Automotive<Automotive@Replacement_Parts<Automotive@Replacement_Parts@Engine_Cooling_&_Climate_Control<Automotive@Replacement_Parts@Engine_Cooling_&_Climate_Control@Air_Conditioning<Automotive@Replacement_Parts@Engine_Cooling_&_Climate_Control@Air_Conditioning@Clutches_&_Parts<Automotive@Replacement_Parts@Engine_Cooling_&_Climate_Control@Air_Conditioning@Clutches_&_Parts@Pulleys
Automotive<Automotive@Replacement_Parts<Automotive@Replacement_Parts@Engine_Cooling_&_Climate_Control<Automotive@Replacement_Parts@Engine_Cooling_&_Climate_Control@Air_Conditioning<Automotive@Replacement_Parts@Engine_Cooling_&_Climate_Control@Air_Conditioning@Clutches_&_Parts<Automotive@Replacement_Parts@Engine_Cooling_&_Climate_Control@Air_Conditioning@Clutches_&_Parts@Shaft_Nuts
Automotive<Automotive@Replacement_Parts<Automotive@Replacement_Parts@Engine_Cooling_&_Climate_Control<Automotive@Replacement_Parts@Engine_Cooling_&_Climate_Control@Air_Conditioning<Automotive@Replacement_Parts@Engine_Cooling_&_Climate_Control@Air_Conditioning@Compressors_&_Parts
Automotive<Automotive@Replacement_Parts<Automotive@Replacement_Parts@Engine_Cooling_&_Climate_Control<Automotive@Replacement_Parts@Engine_Cooling_&_Climate_Control@Air_Conditioning<Automotive@Replacement_Parts@Engine_Cooling_&_Climate_Control@Air_Conditioning@Compressors_&_Parts<Automotive@Replacement_Parts@Engine_Cooling_&_Climate_Control@Air_Conditioning@Compressors_&_Parts@Compressor_Clutches
Automotive<Automotive@Replacement_Parts<Automotive@Replacement_Parts@Engine_Cooling_&_Climate_Control<Automotive@Replacement_Parts@Engine_Cooling_&_Climate_Control@Air_Conditioning<Automotive@Replacement_Parts@Engine_Cooling_&_Climate_Control@Air_Conditioning@Compressors_&_Parts<Automotive@Replacement_Parts@Engine_Cooling_&_Climate_Control@Air_Conditioning@Compressors_&_Parts@Compressors
Automotive<Automotive@Replacement_Parts<Automotive@Replacement_Parts@Engine_Cooling_&_Climate_Control<Automotive@Replacement_Parts@Engine_Cooling_&_Climate_Control@Air_Conditioning<Automotive@Replacement_Parts@Engine_Cooling_&_Climate_Control@Air_Conditioning@Compressors_&_Parts<Automotive@Replacement_Parts@Engine_Cooling_&_Climate_Control@Air_Conditioning@Compressors_&_Parts@Control_Valves
Automotive<Automotive@Replacement_Parts<Automotive@Replacement_Parts@Engine_Cooling_&_Climate_Control<Automotive@Replacement_Parts@Engine_Cooling_&_Climate_Control@Air_Conditioning<Automotive@Replacement_Parts@Engine_Cooling_&_Climate_Control@Air_Conditioning@Compressors_&_Parts<Automotive@Replacement_Parts@Engine_Cooling_&_Climate_Control@Air_Conditioning@Compressors_&_Parts@Seals
Automotive<Automotive@Replacement_Parts<Automotive@Replacement_Parts@Engine_Cooling_&_Climate_Control<Automotive@Replacement_Parts@Engine_Cooling_&_Climate_Control@Air_Conditioning<Automotive@Replacement_Parts@Engine_Cooling_&_Climate_Control@Air_Conditioning@Condenser_Fan_Motors
Automotive<Automotive@Replacement_Parts<Automotive@Replacement_Parts@Engine_Cooling_&_Climate_Control<Automotive@Replacement_Parts@Engine_Cooling_&_Climate_Control@Air_Conditioning<Automotive@Replacement_Parts@Engine_Cooling_&_Climate_Control@Air_Conditioning@Condensers
Automotive<Automotive@Replacement_Parts<Automotive@Replacement_Parts@Engine_Cooling_&_Climate_Control<Automotive@Replacement_Parts@Engine_Cooling_&_Climate_Control@Air_Conditioning<Automotive@Replacement_Parts@Engine_Cooling_&_Climate_Control@Air_Conditioning@Evaporators_&_Parts
Automotive<Automotive@Replacement_Parts<Automotive@Replacement_Parts@Engine_Cooling_&_Climate_Control<Automotive@Replacement_Parts@Engine_Cooling_&_Climate_Control@Air_Conditioning<Automotive@Replacement_Parts@Engine_Cooling_&_Climate_Control@Air_Conditioning@Evaporators_&_Parts<Automotive@Replacement_Parts@Engine_Cooling_&_Climate_Control@Air_Conditioning@Evaporators_&_Parts@Core_Assemblies
Automotive<Automotive@Replacement_Parts<Automotive@Replacement_Parts@Engine_Cooling_&_Climate_Control<Automotive@Replacement_Parts@Engine_Cooling_&_Climate_Control@Air_Conditioning<Automotive@Replacement_Parts@Engine_Cooling_&_Climate_Control@Air_Conditioning@Evaporators_&_Parts<Automotive@Replacement_Parts@Engine_Cooling_&_Climate_Control@Air_Conditioning@Evaporators_&_Parts@Core_Cases
Automotive<Automotive@Replacement_Parts<Automotive@Replacement_Parts@Engine_Cooling_&_Climate_Control<Automotive@Replacement_Parts@Engine_Cooling_&_Climate_Control@Air_Conditioning<Automotive@Replacement_Parts@Engine_Cooling_&_Climate_Control@Air_Conditioning@Expansion_Valves_&_Parts
Automotive<Automotive@Replacement_Parts<Automotive@Replacement_Parts@Engine_Cooling_&_Climate_Control<Automotive@Replacement_Parts@Engine_Cooling_&_Climate_Control@Air_Conditioning<Automotive@Replacement_Parts@Engine_Cooling_&_Climate_Control@Air_Conditioning@Expansion_Valves_&_Parts<Automotive@Replacement_Parts@Engine_Cooling_&_Climate_Control@Air_Conditioning@Expansion_Valves_&_Parts@Expansion_Valves
Automotive<Automotive@Replacement_Parts<Automotive@Replacement_Parts@Engine_Cooling_&_Climate_Control<Automotive@Replacement_Parts@Engine_Cooling_&_Climate_Control@Air_Conditioning<Automotive@Replacement_Parts@Engine_Cooling_&_Climate_Control@Air_Conditioning@Expansion_Valves_&_Parts<Automotive@Replacement_Parts@Engine_Cooling_&_Climate_Control@Air_Conditioning@Expansion_Valves_&_Parts@Orifice_Tube_Repair_Kits
Automotive<Automotive@Replacement_Parts<Automotive@Replacement_Parts@Engine_Cooling_&_Climate_Control<Automotive@Replacement_Parts@Engine_Cooling_&_Climate_Control@Air_Conditioning<Automotive@Replacement_Parts@Engine_Cooling_&_Climate_Control@Air_Conditioning@Heater_Blend_Door_Levers
Automotive<Automotive@Replacement_Parts<Automotive@Replacement_Parts@Engine_Cooling_&_Climate_Control<Automotive@Replacement_Parts@Engine_Cooling_&_Climate_Control@Air_Conditioning<Automotive@Replacement_Parts@Engine_Cooling_&_Climate_Control@Air_Conditioning@Hose_Assemblies
Automotive<Automotive@Replacement_Parts<Automotive@Replacement_Parts@Engine_Cooling_&_Climate_Control<Automotive@Replacement_Parts@Engine_Cooling_&_Climate_Control@Air_Conditioning<Automotive@Replacement_Parts@Engine_Cooling_&_Climate_Control@Air_Conditioning@Hoses
Automotive<Automotive@Replacement_Parts<Automotive@Replacement_Parts@Engine_Cooling_&_Climate_Control<Automotive@Replacement_Parts@Engine_Cooling_&_Climate_Control@Air_Conditioning<Automotive@Replacement_Parts@Engine_Cooling_&_Climate_Control@Air_Conditioning@Liquid_Line_Repair_Kits
Automotive<Automotive@Replacement_Parts<Automotive@Replacement_Parts@Engine_Cooling_&_Climate_Control<Automotive@Replacement_Parts@Engine_Cooling_&_Climate_Control@Air_Conditioning<Automotive@Replacement_Parts@Engine_Cooling_&_Climate_Control@Air_Conditioning@O-Rings_&_O-Ring_Kits
Automotive<Automotive@Replacement_Parts<Automotive@Replacement_Parts@Engine_Cooling_&_Climate_Control<Automotive@Replacement_Parts@Engine_Cooling_&_Climate_Control@Air_Conditioning<Automotive@Replacement_Parts@Engine_Cooling_&_Climate_Control@Air_Conditioning@Orifice_Tubes
Automotive<Automotive@Replacement_Parts<Automotive@Replacement_Parts@Engine_Cooling_&_Climate_Control<Automotive@Replacement_Parts@Engine_Cooling_&_Climate_Control@Air_Conditioning<Automotive@Replacement_Parts@Engine_Cooling_&_Climate_Control@Air_Conditioning@Receiver_Dryers
Automotive<Automotive@Replacement_Parts<Automotive@Replacement_Parts@Engine_Cooling_&_Climate_Control<Automotive@Replacement_Parts@Engine_Cooling_&_Climate_Control@Air_Conditioning<Automotive@Replacement_Parts@Engine_Cooling_&_Climate_Control@Air_Conditioning@Refrigerant_Retrofit_Kits
Automotive<Automotive@Replacement_Parts<Automotive@Replacement_Parts@Engine_Cooling_&_Climate_Control<Automotive@Replacement_Parts@Engine_Cooling_&_Climate_Control@Coolant_Recovery_Kits
Automotive<Automotive@Replacement_Parts<Automotive@Replacement_Parts@Engine_Cooling_&_Climate_Control<Automotive@Replacement_Parts@Engine_Cooling_&_Climate_Control@Coolers_&_Accessories
Automotive<Automotive@Replacement_Parts<Automotive@Replacement_Parts@Engine_Cooling_&_Climate_Control<Automotive@Replacement_Parts@Engine_Cooling_&_Climate_Control@Coolers_&_Accessories<Automotive@Replacement_Parts@Engine_Cooling_&_Climate_Control@Coolers_&_Accessories@Accessories
Automotive<Automotive@Replacement_Parts<Automotive@Replacement_Parts@Engine_Cooling_&_Climate_Control<Automotive@Replacement_Parts@Engine_Cooling_&_Climate_Control@Coolers_&_Accessories<Automotive@Replacement_Parts@Engine_Cooling_&_Climate_Control@Coolers_&_Accessories@Coolers
Automotive<Automotive@Replacement_Parts<Automotive@Replacement_Parts@Engine_Cooling_&_Climate_Control<Automotive@Replacement_Parts@Engine_Cooling_&_Climate_Control@Fans_&_Parts
Automotive<Automotive@Replacement_Parts<Automotive@Replacement_Parts@Engine_Cooling_&_Climate_Control<Automotive@Replacement_Parts@Engine_Cooling_&_Climate_Control@Fans_&_Parts<Automotive@Replacement_Parts@Engine_Cooling_&_Climate_Control@Fans_&_Parts@Clutches
Automotive<Automotive@Replacement_Parts<Automotive@Replacement_Parts@Engine_Cooling_&_Climate_Control<Automotive@Replacement_Parts@Engine_Cooling_&_Climate_Control@Fans_&_Parts<Automotive@Replacement_Parts@Engine_Cooling_&_Climate_Control@Fans_&_Parts@Clutches<Automotive@Replacement_Parts@Engine_Cooling_&_Climate_Control@Fans_&_Parts@Clutches@Thermals
Automotive<Automotive@Replacement_Parts<Automotive@Replacement_Parts@Engine_Cooling_&_Climate_Control<Automotive@Replacement_Parts@Engine_Cooling_&_Climate_Control@Fans_&_Parts<Automotive@Replacement_Parts@Engine_Cooling_&_Climate_Control@Fans_&_Parts@Electric_Controls
Automotive<Automotive@Replacement_Parts<Automotive@Replacement_Parts@Engine_Cooling_&_Climate_Control<Automotive@Replacement_Parts@Engine_Cooling_&_Climate_Control@Fans_&_Parts<Automotive@Replacement_Parts@Engine_Cooling_&_Climate_Control@Fans_&_Parts@Fans
Automotive<Automotive@Replacement_Parts<Automotive@Replacement_Parts@Engine_Cooling_&_Climate_Control<Automotive@Replacement_Parts@Engine_Cooling_&_Climate_Control@Fans_&_Parts<Automotive@Replacement_Parts@Engine_Cooling_&_Climate_Control@Fans_&_Parts@Kits
Automotive<Automotive@Replacement_Parts<Automotive@Replacement_Parts@Engine_Cooling_&_Climate_Control<Automotive@Replacement_Parts@Engine_Cooling_&_Climate_Control@Fans_&_Parts<Automotive@Replacement_Parts@Engine_Cooling_&_Climate_Control@Fans_&_Parts@Spacers
Automotive<Automotive@Replacement_Parts<Automotive@Replacement_Parts@Engine_Cooling_&_Climate_Control<Automotive@Replacement_Parts@Engine_Cooling_&_Climate_Control@HVAC_Motors
Automotive<Automotive@Replacement_Parts<Automotive@Replacement_Parts@Engine_Cooling_&_Climate_Control<Automotive@Replacement_Parts@Engine_Cooling_&_Climate_Control@Heating
Automotive<Automotive@Replacement_Parts<Automotive@Replacement_Parts@Engine_Cooling_&_Climate_Control<Automotive@Replacement_Parts@Engine_Cooling_&_Climate_Control@Heating<Automotive@Replacement_Parts@Engine_Cooling_&_Climate_Control@Heating@Air_Temperature_Overrides
Automotive<Automotive@Replacement_Parts<Automotive@Replacement_Parts@Engine_Cooling_&_Climate_Control<Automotive@Replacement_Parts@Engine_Cooling_&_Climate_Control@Heating<Automotive@Replacement_Parts@Engine_Cooling_&_Climate_Control@Heating@Heater_Control_Valves
Automotive<Automotive@Replacement_Parts<Automotive@Replacement_Parts@Engine_Cooling_&_Climate_Control<Automotive@Replacement_Parts@Engine_Cooling_&_Climate_Control@Heating<Automotive@Replacement_Parts@Engine_Cooling_&_Climate_Control@Heating@Heater_Cores
Automotive<Automotive@Replacement_Parts<Automotive@Replacement_Parts@Engine_Cooling_&_Climate_Control<Automotive@Replacement_Parts@Engine_Cooling_&_Climate_Control@Heating<Automotive@Replacement_Parts@Engine_Cooling_&_Climate_Control@Heating@Heater_Parts
Automotive<Automotive@Replacement_Parts<Automotive@Replacement_Parts@Engine_Cooling_&_Climate_Control<Automotive@Replacement_Parts@Engine_Cooling_&_Climate_Control@Heating<Automotive@Replacement_Parts@Engine_Cooling_&_Climate_Control@Heating@Heaters
Automotive<Automotive@Replacement_Parts<Automotive@Replacement_Parts@Engine_Cooling_&_Climate_Control<Automotive@Replacement_Parts@Engine_Cooling_&_Climate_Control@Radiator_Drain_Cocks
Automotive<Automotive@Replacement_Parts<Automotive@Replacement_Parts@Engine_Cooling_&_Climate_Control<Automotive@Replacement_Parts@Engine_Cooling_&_Climate_Control@Radiator_Fan_Motors
Automotive<Automotive@Replacement_Parts<Automotive@Replacement_Parts@Engine_Cooling_&_Climate_Control<Automotive@Replacement_Parts@Engine_Cooling_&_Climate_Control@Radiators
Automotive<Automotive@Replacement_Parts<Automotive@Replacement_Parts@Engine_Cooling_&_Climate_Control<Automotive@Replacement_Parts@Engine_Cooling_&_Climate_Control@Thermostat_Housings
Automotive<Automotive@Replacement_Parts<Automotive@Replacement_Parts@Engine_Cooling_&_Climate_Control<Automotive@Replacement_Parts@Engine_Cooling_&_Climate_Control@Thermostat_Seals
Automotive<Automotive@Replacement_Parts<Automotive@Replacement_Parts@Engine_Cooling_&_Climate_Control<Automotive@Replacement_Parts@Engine_Cooling_&_Climate_Control@Thermostat_Water_Outlets
Automotive<Automotive@Replacement_Parts<Automotive@Replacement_Parts@Engine_Cooling_&_Climate_Control<Automotive@Replacement_Parts@Engine_Cooling_&_Climate_Control@Thermostats
Automotive<Automotive@Replacement_Parts<Automotive@Replacement_Parts@Engine_Cooling_&_Climate_Control<Automotive@Replacement_Parts@Engine_Cooling_&_Climate_Control@Water_Pump_Fittings_&_Accessories
Automotive<Automotive@Replacement_Parts<Automotive@Replacement_Parts@Engine_Cooling_&_Climate_Control<Automotive@Replacement_Parts@Engine_Cooling_&_Climate_Control@Water_Pumps
Automotive<Automotive@Replacement_Parts<Automotive@Replacement_Parts@Engines_&_Engine_Parts
Automotive<Automotive@Replacement_Parts<Automotive@Replacement_Parts@Engines_&_Engine_Parts<Automotive@Replacement_Parts@Engines_&_Engine_Parts@Engine_Blocks
Automotive<Automotive@Replacement_Parts<Automotive@Replacement_Parts@Engines_&_Engine_Parts<Automotive@Replacement_Parts@Engines_&_Engine_Parts@Engine_Blocks<Automotive@Replacement_Parts@Engines_&_Engine_Parts@Engine_Blocks@Long
Automotive<Automotive@Replacement_Parts<Automotive@Replacement_Parts@Engines_&_Engine_Parts<Automotive@Replacement_Parts@Engines_&_Engine_Parts@Engine_Heaters_&_Accessories
Automotive<Automotive@Replacement_Parts<Automotive@Replacement_Parts@Engines_&_Engine_Parts<Automotive@Replacement_Parts@Engines_&_Engine_Parts@Engine_Heaters_&_Accessories<Automotive@Replacement_Parts@Engines_&_Engine_Parts@Engine_Heaters_&_Accessories@Accessories
Automotive<Automotive@Replacement_Parts<Automotive@Replacement_Parts@Engines_&_Engine_Parts<Automotive@Replacement_Parts@Engines_&_Engine_Parts@Engine_Heaters_&_Accessories<Automotive@Replacement_Parts@Engines_&_Engine_Parts@Engine_Heaters_&_Accessories@Engine_Heaters
Automotive<Automotive@Replacement_Parts<Automotive@Replacement_Parts@Engines_&_Engine_Parts<Automotive@Replacement_Parts@Engines_&_Engine_Parts@Engine_Heaters_&_Accessories<Automotive@Replacement_Parts@Engines_&_Engine_Parts@Engine_Heaters_&_Accessories@Engine_Heaters<Automotive@Replacement_Parts@Engines_&_Engine_Parts@Engine_Heaters_&_Accessories@Engine_Heaters@Dipstick_Type
Automotive<Automotive@Replacement_Parts<Automotive@Replacement_Parts@Engines_&_Engine_Parts<Automotive@Replacement_Parts@Engines_&_Engine_Parts@Engine_Heaters_&_Accessories<Automotive@Replacement_Parts@Engines_&_Engine_Parts@Engine_Heaters_&_Accessories@Engine_Heaters<Automotive@Replacement_Parts@Engines_&_Engine_Parts@Engine_Heaters_&_Accessories@Engine_Heaters@Freeze_Plug_Type
Automotive<Automotive@Replacement_Parts<Automotive@Replacement_Parts@Engines_&_Engine_Parts<Automotive@Replacement_Parts@Engines_&_Engine_Parts@Engine_Heaters_&_Accessories<Automotive@Replacement_Parts@Engines_&_Engine_Parts@Engine_Heaters_&_Accessories@Engine_Heaters<Automotive@Replacement_Parts@Engines_&_Engine_Parts@Engine_Heaters_&_Accessories@Engine_Heaters@Hose_Type
Automotive<Automotive@Replacement_Parts<Automotive@Replacement_Parts@Engines_&_Engine_Parts<Automotive@Replacement_Parts@Engines_&_Engine_Parts@Engine_Heaters_&_Accessories<Automotive@Replacement_Parts@Engines_&_Engine_Parts@Engine_Heaters_&_Accessories@Engine_Heaters<Automotive@Replacement_Parts@Engines_&_Engine_Parts@Engine_Heaters_&_Accessories@Engine_Heaters@Tank_Type
Automotive<Automotive@Replacement_Parts<Automotive@Replacement_Parts@Engines_&_Engine_Parts<Automotive@Replacement_Parts@Engines_&_Engine_Parts@Engine_Kit_Products
Automotive<Automotive@Replacement_Parts<Automotive@Replacement_Parts@Engines_&_Engine_Parts<Automotive@Replacement_Parts@Engines_&_Engine_Parts@Engine_Kit_Products<Automotive@Replacement_Parts@Engines_&_Engine_Parts@Engine_Kit_Products@Crankshafts
Automotive<Automotive@Replacement_Parts<Automotive@Replacement_Parts@Engines_&_Engine_Parts<Automotive@Replacement_Parts@Engines_&_Engine_Parts@Engine_Kit_Products<Automotive@Replacement_Parts@Engines_&_Engine_Parts@Engine_Kit_Products@Engine_Kits
Automotive<Automotive@Replacement_Parts<Automotive@Replacement_Parts@Engines_&_Engine_Parts<Automotive@Replacement_Parts@Engines_&_Engine_Parts@Engine_Kit_Products<Automotive@Replacement_Parts@Engines_&_Engine_Parts@Engine_Kit_Products@Head_Kits
Automotive<Automotive@Replacement_Parts<Automotive@Replacement_Parts@Engines_&_Engine_Parts<Automotive@Replacement_Parts@Engines_&_Engine_Parts@Engine_Kit_Products<Automotive@Replacement_Parts@Engines_&_Engine_Parts@Engine_Kit_Products@Pistons_&_Pins
Automotive<Automotive@Replacement_Parts<Automotive@Replacement_Parts@Engines_&_Engine_Parts<Automotive@Replacement_Parts@Engines_&_Engine_Parts@Engine_Kit_Products<Automotive@Replacement_Parts@Engines_&_Engine_Parts@Engine_Kit_Products@Rod_&_Main_Bearings
Automotive<Automotive@Replacement_Parts<Automotive@Replacement_Parts@Engines_&_Engine_Parts<Automotive@Replacement_Parts@Engines_&_Engine_Parts@Engine_Management_Systems
Automotive<Automotive@Replacement_Parts<Automotive@Replacement_Parts@Engines_&_Engine_Parts<Automotive@Replacement_Parts@Engines_&_Engine_Parts@Engine_Parts
Automotive<Automotive@Replacement_Parts<Automotive@Replacement_Parts@Engines_&_Engine_Parts<Automotive@Replacement_Parts@Engines_&_Engine_Parts@Engine_Parts<Automotive@Replacement_Parts@Engines_&_Engine_Parts@Engine_Parts@Air_Cleaner_Housings
Automotive<Automotive@Replacement_Parts<Automotive@Replacement_Parts@Engines_&_Engine_Parts<Automotive@Replacement_Parts@Engines_&_Engine_Parts@Engine_Parts<Automotive@Replacement_Parts@Engines_&_Engine_Parts@Engine_Parts@Cam_&_Lifter_Kits
Automotive<Automotive@Replacement_Parts<Automotive@Replacement_Parts@Engines_&_Engine_Parts<Automotive@Replacement_Parts@Engines_&_Engine_Parts@Engine_Parts<Automotive@Replacement_Parts@Engines_&_Engine_Parts@Engine_Parts@Cam_Bearings
Automotive<Automotive@Replacement_Parts<Automotive@Replacement_Parts@Engines_&_Engine_Parts<Automotive@Replacement_Parts@Engines_&_Engine_Parts@Engine_Parts<Automotive@Replacement_Parts@Engines_&_Engine_Parts@Engine_Parts@Camshafts_&_Parts
Automotive<Automotive@Replacement_Parts<Automotive@Replacement_Parts@Engines_&_Engine_Parts<Automotive@Replacement_Parts@Engines_&_Engine_Parts@Engine_Parts<Automotive@Replacement_Parts@Engines_&_Engine_Parts@Engine_Parts@Camshafts_&_Parts<Automotive@Replacement_Parts@Engines_&_Engine_Parts@Engine_Parts@Camshafts_&_Parts@Buttons
Automotive<Automotive@Replacement_Parts<Automotive@Replacement_Parts@Engines_&_Engine_Parts<Automotive@Replacement_Parts@Engines_&_Engine_Parts@Engine_Parts<Automotive@Replacement_Parts@Engines_&_Engine_Parts@Engine_Parts@Camshafts_&_Parts<Automotive@Replacement_Parts@Engines_&_Engine_Parts@Engine_Parts@Camshafts_&_Parts@Camshafts
Automotive<Automotive@Replacement_Parts<Automotive@Replacement_Parts@Engines_&_Engine_Parts<Automotive@Replacement_Parts@Engines_&_Engine_Parts@Engine_Parts<Automotive@Replacement_Parts@Engines_&_Engine_Parts@Engine_Parts@Camshafts_&_Parts<Automotive@Replacement_Parts@Engines_&_Engine_Parts@Engine_Parts@Camshafts_&_Parts@Plugs
Automotive<Automotive@Replacement_Parts<Automotive@Replacement_Parts@Engines_&_Engine_Parts<Automotive@Replacement_Parts@Engines_&_Engine_Parts@Engine_Parts<Automotive@Replacement_Parts@Engines_&_Engine_Parts@Engine_Parts@Connecting_Rods_&_Parts
Automotive<Automotive@Replacement_Parts<Automotive@Replacement_Parts@Engines_&_Engine_Parts<Automotive@Replacement_Parts@Engines_&_Engine_Parts@Engine_Parts<Automotive@Replacement_Parts@Engines_&_Engine_Parts@Engine_Parts@Connecting_Rods_&_Parts<Automotive@Replacement_Parts@Engines_&_Engine_Parts@Engine_Parts@Connecting_Rods_&_Parts@Bearings
Automotive<Automotive@Replacement_Parts<Automotive@Replacement_Parts@Engines_&_Engine_Parts<Automotive@Replacement_Parts@Engines_&_Engine_Parts@Engine_Parts<Automotive@Replacement_Parts@Engines_&_Engine_Parts@Engine_Parts@Connecting_Rods_&_Parts<Automotive@Replacement_Parts@Engines_&_Engine_Parts@Engine_Parts@Connecting_Rods_&_Parts@Bolts_&_Nuts
Automotive<Automotive@Replacement_Parts<Automotive@Replacement_Parts@Engines_&_Engine_Parts<Automotive@Replacement_Parts@Engines_&_Engine_Parts@Engine_Parts<Automotive@Replacement_Parts@Engines_&_Engine_Parts@Engine_Parts@Connecting_Rods_&_Parts<Automotive@Replacement_Parts@Engines_&_Engine_Parts@Engine_Parts@Connecting_Rods_&_Parts@Connecting_Rods
Automotive<Automotive@Replacement_Parts<Automotive@Replacement_Parts@Engines_&_Engine_Parts<Automotive@Replacement_Parts@Engines_&_Engine_Parts@Engine_Parts<Automotive@Replacement_Parts@Engines_&_Engine_Parts@Engine_Parts@Crankshaft_Pulleys
Automotive<Automotive@Replacement_Parts<Automotive@Replacement_Parts@Engines_&_Engine_Parts<Automotive@Replacement_Parts@Engines_&_Engine_Parts@Engine_Parts<Automotive@Replacement_Parts@Engines_&_Engine_Parts@Engine_Parts@Crankshafts
Automotive<Automotive@Replacement_Parts<Automotive@Replacement_Parts@Engines_&_Engine_Parts<Automotive@Replacement_Parts@Engines_&_Engine_Parts@Engine_Parts<Automotive@Replacement_Parts@Engines_&_Engine_Parts@Engine_Parts@Cylinder_Head_Dowel_Pins
Automotive<Automotive@Replacement_Parts<Automotive@Replacement_Parts@Engines_&_Engine_Parts<Automotive@Replacement_Parts@Engines_&_Engine_Parts@Engine_Parts<Automotive@Replacement_Parts@Engines_&_Engine_Parts@Engine_Parts@Cylinder_Heads
Automotive<Automotive@Replacement_Parts<Automotive@Replacement_Parts@Engines_&_Engine_Parts<Automotive@Replacement_Parts@Engines_&_Engine_Parts@Engine_Parts<Automotive@Replacement_Parts@Engines_&_Engine_Parts@Engine_Parts@Dipsticks_&_Tubes
Automotive<Automotive@Replacement_Parts<Automotive@Replacement_Parts@Engines_&_Engine_Parts<Automotive@Replacement_Parts@Engines_&_Engine_Parts@Engine_Parts<Automotive@Replacement_Parts@Engines_&_Engine_Parts@Engine_Parts@Engine_Mounts
Automotive<Automotive@Replacement_Parts<Automotive@Replacement_Parts@Engines_&_Engine_Parts<Automotive@Replacement_Parts@Engines_&_Engine_Parts@Engine_Parts<Automotive@Replacement_Parts@Engines_&_Engine_Parts@Engine_Parts@Expansion_Plug_Kits
Automotive<Automotive@Replacement_Parts<Automotive@Replacement_Parts@Engines_&_Engine_Parts<Automotive@Replacement_Parts@Engines_&_Engine_Parts@Engine_Parts<Automotive@Replacement_Parts@Engines_&_Engine_Parts@Engine_Parts@Expansion_Plugs
Automotive<Automotive@Replacement_Parts<Automotive@Replacement_Parts@Engines_&_Engine_Parts<Automotive@Replacement_Parts@Engines_&_Engine_Parts@Engine_Parts<Automotive@Replacement_Parts@Engines_&_Engine_Parts@Engine_Parts@Harmonic_Balancer_Repair_Kits
Automotive<Automotive@Replacement_Parts<Automotive@Replacement_Parts@Engines_&_Engine_Parts<Automotive@Replacement_Parts@Engines_&_Engine_Parts@Engine_Parts<Automotive@Replacement_Parts@Engines_&_Engine_Parts@Engine_Parts@Harmonic_Balancers
Automotive<Automotive@Replacement_Parts<Automotive@Replacement_Parts@Engines_&_Engine_Parts<Automotive@Replacement_Parts@Engines_&_Engine_Parts@Engine_Parts<Automotive@Replacement_Parts@Engines_&_Engine_Parts@Engine_Parts@Head_Bolt_Sets
Automotive<Automotive@Replacement_Parts<Automotive@Replacement_Parts@Engines_&_Engine_Parts<Automotive@Replacement_Parts@Engines_&_Engine_Parts@Engine_Parts<Automotive@Replacement_Parts@Engines_&_Engine_Parts@Engine_Parts@Intake_Manifolds_&_Parts
Automotive<Automotive@Replacement_Parts<Automotive@Replacement_Parts@Engines_&_Engine_Parts<Automotive@Replacement_Parts@Engines_&_Engine_Parts@Engine_Parts<Automotive@Replacement_Parts@Engines_&_Engine_Parts@Engine_Parts@Intake_Manifolds_&_Parts<Automotive@Replacement_Parts@Engines_&_Engine_Parts@Engine_Parts@Intake_Manifolds_&_Parts@Intake_Manifolds
Automotive<Automotive@Replacement_Parts<Automotive@Replacement_Parts@Engines_&_Engine_Parts<Automotive@Replacement_Parts@Engines_&_Engine_Parts@Engine_Parts<Automotive@Replacement_Parts@Engines_&_Engine_Parts@Engine_Parts@Intake_Manifolds_&_Parts<Automotive@Replacement_Parts@Engines_&_Engine_Parts@Engine_Parts@Intake_Manifolds_&_Parts@Spacers
Automotive<Automotive@Replacement_Parts<Automotive@Replacement_Parts@Engines_&_Engine_Parts<Automotive@Replacement_Parts@Engines_&_Engine_Parts@Engine_Parts<Automotive@Replacement_Parts@Engines_&_Engine_Parts@Engine_Parts@Knurled_Head_Bolts
Automotive<Automotive@Replacement_Parts<Automotive@Replacement_Parts@Engines_&_Engine_Parts<Automotive@Replacement_Parts@Engines_&_Engine_Parts@Engine_Parts<Automotive@Replacement_Parts@Engines_&_Engine_Parts@Engine_Parts@Lifters
Automotive<Automotive@Replacement_Parts<Automotive@Replacement_Parts@Engines_&_Engine_Parts<Automotive@Replacement_Parts@Engines_&_Engine_Parts@Engine_Parts<Automotive@Replacement_Parts@Engines_&_Engine_Parts@Engine_Parts@Main_Bearings
Automotive<Automotive@Replacement_Parts<Automotive@Replacement_Parts@Engines_&_Engine_Parts<Automotive@Replacement_Parts@Engines_&_Engine_Parts@Engine_Parts<Automotive@Replacement_Parts@Engines_&_Engine_Parts@Engine_Parts@Main_Bolts_&_Studs
Automotive<Automotive@Replacement_Parts<Automotive@Replacement_Parts@Engines_&_Engine_Parts<Automotive@Replacement_Parts@Engines_&_Engine_Parts@Engine_Parts<Automotive@Replacement_Parts@Engines_&_Engine_Parts@Engine_Parts@Oil_Drain_Plugs
Automotive<Automotive@Replacement_Parts<Automotive@Replacement_Parts@Engines_&_Engine_Parts<Automotive@Replacement_Parts@Engines_&_Engine_Parts@Engine_Parts<Automotive@Replacement_Parts@Engines_&_Engine_Parts@Engine_Parts@Oil_Pumps_&_Parts
Automotive<Automotive@Replacement_Parts<Automotive@Replacement_Parts@Engines_&_Engine_Parts<Automotive@Replacement_Parts@Engines_&_Engine_Parts@Engine_Parts<Automotive@Replacement_Parts@Engines_&_Engine_Parts@Engine_Parts@Oil_Pumps_&_Parts<Automotive@Replacement_Parts@Engines_&_Engine_Parts@Engine_Parts@Oil_Pumps_&_Parts@Oil_Pumps
Automotive<Automotive@Replacement_Parts<Automotive@Replacement_Parts@Engines_&_Engine_Parts<Automotive@Replacement_Parts@Engines_&_Engine_Parts@Engine_Parts<Automotive@Replacement_Parts@Engines_&_Engine_Parts@Engine_Parts@Oil_Pumps_&_Parts<Automotive@Replacement_Parts@Engines_&_Engine_Parts@Engine_Parts@Oil_Pumps_&_Parts@Primers_&_Drives
Automotive<Automotive@Replacement_Parts<Automotive@Replacement_Parts@Engines_&_Engine_Parts<Automotive@Replacement_Parts@Engines_&_Engine_Parts@Engine_Parts<Automotive@Replacement_Parts@Engines_&_Engine_Parts@Engine_Parts@Oil_Pumps_&_Parts<Automotive@Replacement_Parts@Engines_&_Engine_Parts@Engine_Parts@Oil_Pumps_&_Parts@Pushrods
Automotive<Automotive@Replacement_Parts<Automotive@Replacement_Parts@Engines_&_Engine_Parts<Automotive@Replacement_Parts@Engines_&_Engine_Parts@Engine_Parts<Automotive@Replacement_Parts@Engines_&_Engine_Parts@Engine_Parts@Oil_Pumps_&_Parts<Automotive@Replacement_Parts@Engines_&_Engine_Parts@Engine_Parts@Oil_Pumps_&_Parts@Repair_Kits
Automotive<Automotive@Replacement_Parts<Automotive@Replacement_Parts@Engines_&_Engine_Parts<Automotive@Replacement_Parts@Engines_&_Engine_Parts@Engine_Parts<Automotive@Replacement_Parts@Engines_&_Engine_Parts@Engine_Parts@Pistons_&_Parts
Automotive<Automotive@Replacement_Parts<Automotive@Replacement_Parts@Engines_&_Engine_Parts<Automotive@Replacement_Parts@Engines_&_Engine_Parts@Engine_Parts<Automotive@Replacement_Parts@Engines_&_Engine_Parts@Engine_Parts@Pistons_&_Parts<Automotive@Replacement_Parts@Engines_&_Engine_Parts@Engine_Parts@Pistons_&_Parts@Rings
Automotive<Automotive@Replacement_Parts<Automotive@Replacement_Parts@Engines_&_Engine_Parts<Automotive@Replacement_Parts@Engines_&_Engine_Parts@Engine_Parts<Automotive@Replacement_Parts@Engines_&_Engine_Parts@Engine_Parts@Push_Rod_Tubes
Automotive<Automotive@Replacement_Parts<Automotive@Replacement_Parts@Engines_&_Engine_Parts<Automotive@Replacement_Parts@Engines_&_Engine_Parts@Engine_Parts<Automotive@Replacement_Parts@Engines_&_Engine_Parts@Engine_Parts@Push_Rods
Automotive<Automotive@Replacement_Parts<Automotive@Replacement_Parts@Engines_&_Engine_Parts<Automotive@Replacement_Parts@Engines_&_Engine_Parts@Engine_Parts<Automotive@Replacement_Parts@Engines_&_Engine_Parts@Engine_Parts@Rocker_Arms_&_Parts
Automotive<Automotive@Replacement_Parts<Automotive@Replacement_Parts@Engines_&_Engine_Parts<Automotive@Replacement_Parts@Engines_&_Engine_Parts@Engine_Parts<Automotive@Replacement_Parts@Engines_&_Engine_Parts@Engine_Parts@Rocker_Arms_&_Parts<Automotive@Replacement_Parts@Engines_&_Engine_Parts@Engine_Parts@Rocker_Arms_&_Parts@Assemblies
Automotive<Automotive@Replacement_Parts<Automotive@Replacement_Parts@Engines_&_Engine_Parts<Automotive@Replacement_Parts@Engines_&_Engine_Parts@Engine_Parts<Automotive@Replacement_Parts@Engines_&_Engine_Parts@Engine_Parts@Rocker_Arms_&_Parts<Automotive@Replacement_Parts@Engines_&_Engine_Parts@Engine_Parts@Rocker_Arms_&_Parts@Nuts_&_Bolts
Automotive<Automotive@Replacement_Parts<Automotive@Replacement_Parts@Engines_&_Engine_Parts<Automotive@Replacement_Parts@Engines_&_Engine_Parts@Engine_Parts<Automotive@Replacement_Parts@Engines_&_Engine_Parts@Engine_Parts@Rocker_Arms_&_Parts<Automotive@Replacement_Parts@Engines_&_Engine_Parts@Engine_Parts@Rocker_Arms_&_Parts@Rocker_Arms
Automotive<Automotive@Replacement_Parts<Automotive@Replacement_Parts@Engines_&_Engine_Parts<Automotive@Replacement_Parts@Engines_&_Engine_Parts@Engine_Parts<Automotive@Replacement_Parts@Engines_&_Engine_Parts@Engine_Parts@Roller_Rockers
Automotive<Automotive@Replacement_Parts<Automotive@Replacement_Parts@Engines_&_Engine_Parts<Automotive@Replacement_Parts@Engines_&_Engine_Parts@Engine_Parts<Automotive@Replacement_Parts@Engines_&_Engine_Parts@Engine_Parts@Roto_Caps_&_Spring_Retainers
Automotive<Automotive@Replacement_Parts<Automotive@Replacement_Parts@Engines_&_Engine_Parts<Automotive@Replacement_Parts@Engines_&_Engine_Parts@Engine_Parts<Automotive@Replacement_Parts@Engines_&_Engine_Parts@Engine_Parts@Superchargers
Automotive<Automotive@Replacement_Parts<Automotive@Replacement_Parts@Engines_&_Engine_Parts<Automotive@Replacement_Parts@Engines_&_Engine_Parts@Engine_Parts<Automotive@Replacement_Parts@Engines_&_Engine_Parts@Engine_Parts@Thrust_Washers
Automotive<Automotive@Replacement_Parts<Automotive@Replacement_Parts@Engines_&_Engine_Parts<Automotive@Replacement_Parts@Engines_&_Engine_Parts@Engine_Parts<Automotive@Replacement_Parts@Engines_&_Engine_Parts@Engine_Parts@Timing_Parts
Automotive<Automotive@Replacement_Parts<Automotive@Replacement_Parts@Engines_&_Engine_Parts<Automotive@Replacement_Parts@Engines_&_Engine_Parts@Engine_Parts<Automotive@Replacement_Parts@Engines_&_Engine_Parts@Engine_Parts@Timing_Parts<Automotive@Replacement_Parts@Engines_&_Engine_Parts@Engine_Parts@Timing_Parts@Chains
Automotive<Automotive@Replacement_Parts<Automotive@Replacement_Parts@Engines_&_Engine_Parts<Automotive@Replacement_Parts@Engines_&_Engine_Parts@Engine_Parts<Automotive@Replacement_Parts@Engines_&_Engine_Parts@Engine_Parts@Timing_Parts<Automotive@Replacement_Parts@Engines_&_Engine_Parts@Engine_Parts@Timing_Parts@Covers
Automotive<Automotive@Replacement_Parts<Automotive@Replacement_Parts@Engines_&_Engine_Parts<Automotive@Replacement_Parts@Engines_&_Engine_Parts@Engine_Parts<Automotive@Replacement_Parts@Engines_&_Engine_Parts@Engine_Parts@Timing_Parts<Automotive@Replacement_Parts@Engines_&_Engine_Parts@Engine_Parts@Timing_Parts@Dampers
Automotive<Automotive@Replacement_Parts<Automotive@Replacement_Parts@Engines_&_Engine_Parts<Automotive@Replacement_Parts@Engines_&_Engine_Parts@Engine_Parts<Automotive@Replacement_Parts@Engines_&_Engine_Parts@Engine_Parts@Timing_Parts<Automotive@Replacement_Parts@Engines_&_Engine_Parts@Engine_Parts@Timing_Parts@Gears
Automotive<Automotive@Replacement_Parts<Automotive@Replacement_Parts@Engines_&_Engine_Parts<Automotive@Replacement_Parts@Engines_&_Engine_Parts@Engine_Parts<Automotive@Replacement_Parts@Engines_&_Engine_Parts@Engine_Parts@Timing_Parts<Automotive@Replacement_Parts@Engines_&_Engine_Parts@Engine_Parts@Timing_Parts@Idlers
Automotive<Automotive@Replacement_Parts<Automotive@Replacement_Parts@Engines_&_Engine_Parts<Automotive@Replacement_Parts@Engines_&_Engine_Parts@Engine_Parts<Automotive@Replacement_Parts@Engines_&_Engine_Parts@Engine_Parts@Timing_Parts<Automotive@Replacement_Parts@Engines_&_Engine_Parts@Engine_Parts@Timing_Parts@Sets_&_Kits
Automotive<Automotive@Replacement_Parts<Automotive@Replacement_Parts@Engines_&_Engine_Parts<Automotive@Replacement_Parts@Engines_&_Engine_Parts@Engine_Parts<Automotive@Replacement_Parts@Engines_&_Engine_Parts@Engine_Parts@Torque_Struts
Automotive<Automotive@Replacement_Parts<Automotive@Replacement_Parts@Engines_&_Engine_Parts<Automotive@Replacement_Parts@Engines_&_Engine_Parts@Engine_Parts<Automotive@Replacement_Parts@Engines_&_Engine_Parts@Engine_Parts@Turbocharger_&_Supercharger_Parts
Automotive<Automotive@Replacement_Parts<Automotive@Replacement_Parts@Engines_&_Engine_Parts<Automotive@Replacement_Parts@Engines_&_Engine_Parts@Engine_Parts<Automotive@Replacement_Parts@Engines_&_Engine_Parts@Engine_Parts@Turbocharger_&_Supercharger_Parts<Automotive@Replacement_Parts@Engines_&_Engine_Parts@Engine_Parts@Turbocharger_&_Supercharger_Parts@Blow_Off_Valves
Automotive<Automotive@Replacement_Parts<Automotive@Replacement_Parts@Engines_&_Engine_Parts<Automotive@Replacement_Parts@Engines_&_Engine_Parts@Engine_Parts<Automotive@Replacement_Parts@Engines_&_Engine_Parts@Engine_Parts@Turbocharger_&_Supercharger_Parts<Automotive@Replacement_Parts@Engines_&_Engine_Parts@Engine_Parts@Turbocharger_&_Supercharger_Parts@Boost_Controllers
Automotive<Automotive@Replacement_Parts<Automotive@Replacement_Parts@Engines_&_Engine_Parts<Automotive@Replacement_Parts@Engines_&_Engine_Parts@Engine_Parts<Automotive@Replacement_Parts@Engines_&_Engine_Parts@Engine_Parts@Turbocharger_&_Supercharger_Parts<Automotive@Replacement_Parts@Engines_&_Engine_Parts@Engine_Parts@Turbocharger_&_Supercharger_Parts@Boost_Gauges
Automotive<Automotive@Replacement_Parts<Automotive@Replacement_Parts@Engines_&_Engine_Parts<Automotive@Replacement_Parts@Engines_&_Engine_Parts@Engine_Parts<Automotive@Replacement_Parts@Engines_&_Engine_Parts@Engine_Parts@Turbocharger_&_Supercharger_Parts<Automotive@Replacement_Parts@Engines_&_Engine_Parts@Engine_Parts@Turbocharger_&_Supercharger_Parts@Intercooler_Parts
Automotive<Automotive@Replacement_Parts<Automotive@Replacement_Parts@Engines_&_Engine_Parts<Automotive@Replacement_Parts@Engines_&_Engine_Parts@Engine_Parts<Automotive@Replacement_Parts@Engines_&_Engine_Parts@Engine_Parts@Turbocharger_&_Supercharger_Parts<Automotive@Replacement_Parts@Engines_&_Engine_Parts@Engine_Parts@Turbocharger_&_Supercharger_Parts@Intercooler_Parts<Automotive@Replacement_Parts@Engines_&_Engine_Parts@Engine_Parts@Turbocharger_&_Supercharger_Parts@Intercooler_Parts@Cores
Automotive<Automotive@Replacement_Parts<Automotive@Replacement_Parts@Engines_&_Engine_Parts<Automotive@Replacement_Parts@Engines_&_Engine_Parts@Engine_Parts<Automotive@Replacement_Parts@Engines_&_Engine_Parts@Engine_Parts@Turbocharger_&_Supercharger_Parts<Automotive@Replacement_Parts@Engines_&_Engine_Parts@Engine_Parts@Turbocharger_&_Supercharger_Parts@Intercooler_Parts<Automotive@Replacement_Parts@Engines_&_Engine_Parts@Engine_Parts@Turbocharger_&_Supercharger_Parts@Intercooler_Parts@Hoses_&_Hose_Clamps
Automotive<Automotive@Replacement_Parts<Automotive@Replacement_Parts@Engines_&_Engine_Parts<Automotive@Replacement_Parts@Engines_&_Engine_Parts@Engine_Parts<Automotive@Replacement_Parts@Engines_&_Engine_Parts@Engine_Parts@Valve_Covers
Automotive<Automotive@Replacement_Parts<Automotive@Replacement_Parts@Engines_&_Engine_Parts<Automotive@Replacement_Parts@Engines_&_Engine_Parts@Engine_Parts<Automotive@Replacement_Parts@Engines_&_Engine_Parts@Engine_Parts@Valves_&_Parts
Automotive<Automotive@Replacement_Parts<Automotive@Replacement_Parts@Engines_&_Engine_Parts<Automotive@Replacement_Parts@Engines_&_Engine_Parts@Engine_Parts<Automotive@Replacement_Parts@Engines_&_Engine_Parts@Engine_Parts@Valves_&_Parts<Automotive@Replacement_Parts@Engines_&_Engine_Parts@Engine_Parts@Valves_&_Parts@Adjusters
Automotive<Automotive@Replacement_Parts<Automotive@Replacement_Parts@Engines_&_Engine_Parts<Automotive@Replacement_Parts@Engines_&_Engine_Parts@Engine_Parts<Automotive@Replacement_Parts@Engines_&_Engine_Parts@Engine_Parts@Valves_&_Parts<Automotive@Replacement_Parts@Engines_&_Engine_Parts@Engine_Parts@Valves_&_Parts@Cover_Bolts
Automotive<Automotive@Replacement_Parts<Automotive@Replacement_Parts@Engines_&_Engine_Parts<Automotive@Replacement_Parts@Engines_&_Engine_Parts@Engine_Parts<Automotive@Replacement_Parts@Engines_&_Engine_Parts@Engine_Parts@Valves_&_Parts<Automotive@Replacement_Parts@Engines_&_Engine_Parts@Engine_Parts@Valves_&_Parts@Locks
Automotive<Automotive@Replacement_Parts<Automotive@Replacement_Parts@Engines_&_Engine_Parts<Automotive@Replacement_Parts@Engines_&_Engine_Parts@Engine_Parts<Automotive@Replacement_Parts@Engines_&_Engine_Parts@Engine_Parts@Valves_&_Parts<Automotive@Replacement_Parts@Engines_&_Engine_Parts@Engine_Parts@Valves_&_Parts@Seals
Automotive<Automotive@Replacement_Parts<Automotive@Replacement_Parts@Engines_&_Engine_Parts<Automotive@Replacement_Parts@Engines_&_Engine_Parts@Engine_Parts<Automotive@Replacement_Parts@Engines_&_Engine_Parts@Engine_Parts@Valves_&_Parts<Automotive@Replacement_Parts@Engines_&_Engine_Parts@Engine_Parts@Valves_&_Parts@Seats
Automotive<Automotive@Replacement_Parts<Automotive@Replacement_Parts@Engines_&_Engine_Parts<Automotive@Replacement_Parts@Engines_&_Engine_Parts@Engine_Parts<Automotive@Replacement_Parts@Engines_&_Engine_Parts@Engine_Parts@Valves_&_Parts<Automotive@Replacement_Parts@Engines_&_Engine_Parts@Engine_Parts@Valves_&_Parts@Shims
Automotive<Automotive@Replacement_Parts<Automotive@Replacement_Parts@Engines_&_Engine_Parts<Automotive@Replacement_Parts@Engines_&_Engine_Parts@Engine_Parts<Automotive@Replacement_Parts@Engines_&_Engine_Parts@Engine_Parts@Valves_&_Parts<Automotive@Replacement_Parts@Engines_&_Engine_Parts@Engine_Parts@Valves_&_Parts@Springs
Automotive<Automotive@Replacement_Parts<Automotive@Replacement_Parts@Engines_&_Engine_Parts<Automotive@Replacement_Parts@Engines_&_Engine_Parts@Engine_Parts<Automotive@Replacement_Parts@Engines_&_Engine_Parts@Engine_Parts@Valves_&_Parts<Automotive@Replacement_Parts@Engines_&_Engine_Parts@Engine_Parts@Valves_&_Parts@Valves
Automotive<Automotive@Replacement_Parts<Automotive@Replacement_Parts@Engines_&_Engine_Parts<Automotive@Replacement_Parts@Engines_&_Engine_Parts@Engine_Parts<Automotive@Replacement_Parts@Engines_&_Engine_Parts@Engine_Parts@Valves_&_Parts<Automotive@Replacement_Parts@Engines_&_Engine_Parts@Engine_Parts@Valves_&_Parts@Valves<Automotive@Replacement_Parts@Engines_&_Engine_Parts@Engine_Parts@Valves_&_Parts@Valves@Exhaust_Valves
Automotive<Automotive@Replacement_Parts<Automotive@Replacement_Parts@Engines_&_Engine_Parts<Automotive@Replacement_Parts@Engines_&_Engine_Parts@Engine_Parts<Automotive@Replacement_Parts@Engines_&_Engine_Parts@Engine_Parts@Valves_&_Parts<Automotive@Replacement_Parts@Engines_&_Engine_Parts@Engine_Parts@Valves_&_Parts@Valves<Automotive@Replacement_Parts@Engines_&_Engine_Parts@Engine_Parts@Valves_&_Parts@Valves@Intake_Valves
Automotive<Automotive@Replacement_Parts<Automotive@Replacement_Parts@Exhaust_&_Emissions
Automotive<Automotive@Replacement_Parts<Automotive@Replacement_Parts@Exhaust_&_Emissions<Automotive@Replacement_Parts@Exhaust_&_Emissions@AIR_Pipes
Automotive<Automotive@Replacement_Parts<Automotive@Replacement_Parts@Exhaust_&_Emissions<Automotive@Replacement_Parts@Exhaust_&_Emissions@Air_Bypass_Valves
Automotive<Automotive@Replacement_Parts<Automotive@Replacement_Parts@Exhaust_&_Emissions<Automotive@Replacement_Parts@Exhaust_&_Emissions@Air_Check_Valves
Automotive<Automotive@Replacement_Parts<Automotive@Replacement_Parts@Exhaust_&_Emissions<Automotive@Replacement_Parts@Exhaust_&_Emissions@Air_Pump_Check_Valves
Automotive<Automotive@Replacement_Parts<Automotive@Replacement_Parts@Exhaust_&_Emissions<Automotive@Replacement_Parts@Exhaust_&_Emissions@Canister_Purge_Valves
Automotive<Automotive@Replacement_Parts<Automotive@Replacement_Parts@Exhaust_&_Emissions<Automotive@Replacement_Parts@Exhaust_&_Emissions@Cat-Back_Systems
Automotive<Automotive@Replacement_Parts<Automotive@Replacement_Parts@Exhaust_&_Emissions<Automotive@Replacement_Parts@Exhaust_&_Emissions@Catalytic_Converters_&_Parts
Automotive<Automotive@Replacement_Parts<Automotive@Replacement_Parts@Exhaust_&_Emissions<Automotive@Replacement_Parts@Exhaust_&_Emissions@Catalytic_Converters_&_Parts<Automotive@Replacement_Parts@Exhaust_&_Emissions@Catalytic_Converters_&_Parts@Catalytic_Converters
Automotive<Automotive@Replacement_Parts<Automotive@Replacement_Parts@Exhaust_&_Emissions<Automotive@Replacement_Parts@Exhaust_&_Emissions@Catalytic_Converters_&_Parts<Automotive@Replacement_Parts@Exhaust_&_Emissions@Catalytic_Converters_&_Parts@Converter_Air_Tubes
Automotive<Automotive@Replacement_Parts<Automotive@Replacement_Parts@Exhaust_&_Emissions<Automotive@Replacement_Parts@Exhaust_&_Emissions@Check_Valves
Automotive<Automotive@Replacement_Parts<Automotive@Replacement_Parts@Exhaust_&_Emissions<Automotive@Replacement_Parts@Exhaust_&_Emissions@Control_Units
Automotive<Automotive@Replacement_Parts<Automotive@Replacement_Parts@Exhaust_&_Emissions<Automotive@Replacement_Parts@Exhaust_&_Emissions@EGR_Valve_Gaskets
Automotive<Automotive@Replacement_Parts<Automotive@Replacement_Parts@Exhaust_&_Emissions<Automotive@Replacement_Parts@Exhaust_&_Emissions@EGR_Valve_Vacuum_Solenoids
Automotive<Automotive@Replacement_Parts<Automotive@Replacement_Parts@Exhaust_&_Emissions<Automotive@Replacement_Parts@Exhaust_&_Emissions@EGR_Valves
Automotive<Automotive@Replacement_Parts<Automotive@Replacement_Parts@Exhaust_&_Emissions<Automotive@Replacement_Parts@Exhaust_&_Emissions@Exhaust_Coatings
Automotive<Automotive@Replacement_Parts<Automotive@Replacement_Parts@Exhaust_&_Emissions<Automotive@Replacement_Parts@Exhaust_&_Emissions@Extension_Pipes
Automotive<Automotive@Replacement_Parts<Automotive@Replacement_Parts@Exhaust_&_Emissions<Automotive@Replacement_Parts@Exhaust_&_Emissions@Hangers
Automotive<Automotive@Replacement_Parts<Automotive@Replacement_Parts@Exhaust_&_Emissions<Automotive@Replacement_Parts@Exhaust_&_Emissions@Hangers<Automotive@Replacement_Parts@Exhaust_&_Emissions@Hangers@Clamps_&_Flanges
Automotive<Automotive@Replacement_Parts<Automotive@Replacement_Parts@Exhaust_&_Emissions<Automotive@Replacement_Parts@Exhaust_&_Emissions@Hangers<Automotive@Replacement_Parts@Exhaust_&_Emissions@Hangers@Clamps_&_Flanges<Automotive@Replacement_Parts@Exhaust_&_Emissions@Hangers@Clamps_&_Flanges@Clamps
Automotive<Automotive@Replacement_Parts<Automotive@Replacement_Parts@Exhaust_&_Emissions<Automotive@Replacement_Parts@Exhaust_&_Emissions@Hangers<Automotive@Replacement_Parts@Exhaust_&_Emissions@Hangers@Clamps_&_Flanges<Automotive@Replacement_Parts@Exhaust_&_Emissions@Hangers@Clamps_&_Flanges@Flanges
Automotive<Automotive@Replacement_Parts<Automotive@Replacement_Parts@Exhaust_&_Emissions<Automotive@Replacement_Parts@Exhaust_&_Emissions@Hangers<Automotive@Replacement_Parts@Exhaust_&_Emissions@Hangers@Clamps_&_Flanges<Automotive@Replacement_Parts@Exhaust_&_Emissions@Hangers@Clamps_&_Flanges@Hanger_Parts
Automotive<Automotive@Replacement_Parts<Automotive@Replacement_Parts@Exhaust_&_Emissions<Automotive@Replacement_Parts@Exhaust_&_Emissions@Hangers<Automotive@Replacement_Parts@Exhaust_&_Emissions@Hangers@Clamps_&_Flanges<Automotive@Replacement_Parts@Exhaust_&_Emissions@Hangers@Clamps_&_Flanges@Hangers
Automotive<Automotive@Replacement_Parts<Automotive@Replacement_Parts@Exhaust_&_Emissions<Automotive@Replacement_Parts@Exhaust_&_Emissions@Headers_&_Parts
Automotive<Automotive@Replacement_Parts<Automotive@Replacement_Parts@Exhaust_&_Emissions<Automotive@Replacement_Parts@Exhaust_&_Emissions@Headers_&_Parts<Automotive@Replacement_Parts@Exhaust_&_Emissions@Headers_&_Parts@Header_Bolts
Automotive<Automotive@Replacement_Parts<Automotive@Replacement_Parts@Exhaust_&_Emissions<Automotive@Replacement_Parts@Exhaust_&_Emissions@Headers_&_Parts<Automotive@Replacement_Parts@Exhaust_&_Emissions@Headers_&_Parts@Header_Gaskets
Automotive<Automotive@Replacement_Parts<Automotive@Replacement_Parts@Exhaust_&_Emissions<Automotive@Replacement_Parts@Exhaust_&_Emissions@Headers_&_Parts<Automotive@Replacement_Parts@Exhaust_&_Emissions@Headers_&_Parts@Headers
Automotive<Automotive@Replacement_Parts<Automotive@Replacement_Parts@Exhaust_&_Emissions<Automotive@Replacement_Parts@Exhaust_&_Emissions@Heat_Risers
Automotive<Automotive@Replacement_Parts<Automotive@Replacement_Parts@Exhaust_&_Emissions<Automotive@Replacement_Parts@Exhaust_&_Emissions@Heat_Shields
Automotive<Automotive@Replacement_Parts<Automotive@Replacement_Parts@Exhaust_&_Emissions<Automotive@Replacement_Parts@Exhaust_&_Emissions@Heat_Wrap
Automotive<Automotive@Replacement_Parts<Automotive@Replacement_Parts@Exhaust_&_Emissions<Automotive@Replacement_Parts@Exhaust_&_Emissions@Heat_Wrap<Automotive@Replacement_Parts@Exhaust_&_Emissions@Heat_Wrap@Matting_&_Sleeving
Automotive<Automotive@Replacement_Parts<Automotive@Replacement_Parts@Exhaust_&_Emissions<Automotive@Replacement_Parts@Exhaust_&_Emissions@Manifold_&_Parts
Automotive<Automotive@Replacement_Parts<Automotive@Replacement_Parts@Exhaust_&_Emissions<Automotive@Replacement_Parts@Exhaust_&_Emissions@Manifold_&_Parts<Automotive@Replacement_Parts@Exhaust_&_Emissions@Manifold_&_Parts@Bolt_&_Spring_Kits
Automotive<Automotive@Replacement_Parts<Automotive@Replacement_Parts@Exhaust_&_Emissions<Automotive@Replacement_Parts@Exhaust_&_Emissions@Manifold_&_Parts<Automotive@Replacement_Parts@Exhaust_&_Emissions@Manifold_&_Parts@Manifolds
Automotive<Automotive@Replacement_Parts<Automotive@Replacement_Parts@Exhaust_&_Emissions<Automotive@Replacement_Parts@Exhaust_&_Emissions@Manifold_&_Parts<Automotive@Replacement_Parts@Exhaust_&_Emissions@Manifold_&_Parts@Studs_&_Nuts
Automotive<Automotive@Replacement_Parts<Automotive@Replacement_Parts@Exhaust_&_Emissions<Automotive@Replacement_Parts@Exhaust_&_Emissions@Mufflers
Automotive<Automotive@Replacement_Parts<Automotive@Replacement_Parts@Exhaust_&_Emissions<Automotive@Replacement_Parts@Exhaust_&_Emissions@PCV_Valve_&_Breather_Grommets
Automotive<Automotive@Replacement_Parts<Automotive@Replacement_Parts@Exhaust_&_Emissions<Automotive@Replacement_Parts@Exhaust_&_Emissions@PCV_Valves_&_Breathers
Automotive<Automotive@Replacement_Parts<Automotive@Replacement_Parts@Exhaust_&_Emissions<Automotive@Replacement_Parts@Exhaust_&_Emissions@Pipes
Automotive<Automotive@Replacement_Parts<Automotive@Replacement_Parts@Exhaust_&_Emissions<Automotive@Replacement_Parts@Exhaust_&_Emissions@Resonators
Automotive<Automotive@Replacement_Parts<Automotive@Replacement_Parts@Exhaust_&_Emissions<Automotive@Replacement_Parts@Exhaust_&_Emissions@Smog_Pumps
Automotive<Automotive@Replacement_Parts<Automotive@Replacement_Parts@Exhaust_&_Emissions<Automotive@Replacement_Parts@Exhaust_&_Emissions@Solenoids
Automotive<Automotive@Replacement_Parts<Automotive@Replacement_Parts@Exhaust_&_Emissions<Automotive@Replacement_Parts@Exhaust_&_Emissions@Solenoids<Automotive@Replacement_Parts@Exhaust_&_Emissions@Solenoids@Canister_Purge_Controls
Automotive<Automotive@Replacement_Parts<Automotive@Replacement_Parts@Exhaust_&_Emissions<Automotive@Replacement_Parts@Exhaust_&_Emissions@Solenoids<Automotive@Replacement_Parts@Exhaust_&_Emissions@Solenoids@Mixture_Controls
Automotive<Automotive@Replacement_Parts<Automotive@Replacement_Parts@Exhaust_&_Emissions<Automotive@Replacement_Parts@Exhaust_&_Emissions@Vacuum_Tee_Connectors
Automotive<Automotive@Replacement_Parts<Automotive@Replacement_Parts@Exhaust_&_Emissions<Automotive@Replacement_Parts@Exhaust_&_Emissions@Vapor_Canisters
Automotive<Automotive@Replacement_Parts<Automotive@Replacement_Parts@Filters
Automotive<Automotive@Replacement_Parts<Automotive@Replacement_Parts@Filters<Automotive@Replacement_Parts@Filters@Air_Filters_&_Accessories
Automotive<Automotive@Replacement_Parts<Automotive@Replacement_Parts@Filters<Automotive@Replacement_Parts@Filters@Air_Filters_&_Accessories<Automotive@Replacement_Parts@Filters@Air_Filters_&_Accessories@Air_Filters
Automotive<Automotive@Replacement_Parts<Automotive@Replacement_Parts@Filters<Automotive@Replacement_Parts@Filters@Air_Filters_&_Accessories<Automotive@Replacement_Parts@Filters@Air_Filters_&_Accessories@Gaskets
Automotive<Automotive@Replacement_Parts<Automotive@Replacement_Parts@Filters<Automotive@Replacement_Parts@Filters@Air_Filters_&_Accessories<Automotive@Replacement_Parts@Filters@Air_Filters_&_Accessories@Passenger_Compartment_Air_Filters
Automotive<Automotive@Replacement_Parts<Automotive@Replacement_Parts@Filters<Automotive@Replacement_Parts@Filters@Air_Intake
Automotive<Automotive@Replacement_Parts<Automotive@Replacement_Parts@Filters<Automotive@Replacement_Parts@Filters@Breathers
Automotive<Automotive@Replacement_Parts<Automotive@Replacement_Parts@Filters<Automotive@Replacement_Parts@Filters@Carbon_Canisters
Automotive<Automotive@Replacement_Parts<Automotive@Replacement_Parts@Filters<Automotive@Replacement_Parts@Filters@Coolant
Automotive<Automotive@Replacement_Parts<Automotive@Replacement_Parts@Filters<Automotive@Replacement_Parts@Filters@Crankcase_Ventilation
Automotive<Automotive@Replacement_Parts<Automotive@Replacement_Parts@Filters<Automotive@Replacement_Parts@Filters@Fuel_Filters
Automotive<Automotive@Replacement_Parts<Automotive@Replacement_Parts@Filters<Automotive@Replacement_Parts@Filters@Hydraulic
Automotive<Automotive@Replacement_Parts<Automotive@Replacement_Parts@Filters<Automotive@Replacement_Parts@Filters@Oil_Filters_&_Accessories
Automotive<Automotive@Replacement_Parts<Automotive@Replacement_Parts@Filters<Automotive@Replacement_Parts@Filters@Oil_Filters_&_Accessories<Automotive@Replacement_Parts@Filters@Oil_Filters_&_Accessories@Oil_Filter_Relocation_Kit
Automotive<Automotive@Replacement_Parts<Automotive@Replacement_Parts@Filters<Automotive@Replacement_Parts@Filters@Oil_Filters_&_Accessories<Automotive@Replacement_Parts@Filters@Oil_Filters_&_Accessories@Oil_Filters
Automotive<Automotive@Replacement_Parts<Automotive@Replacement_Parts@Filters<Automotive@Replacement_Parts@Filters@PCV_Valves
Automotive<Automotive@Replacement_Parts<Automotive@Replacement_Parts@Filters<Automotive@Replacement_Parts@Filters@PCV_Valves<Automotive@Replacement_Parts@Filters@PCV_Valves@Breathers_&_Accessories
Automotive<Automotive@Replacement_Parts<Automotive@Replacement_Parts@Filters<Automotive@Replacement_Parts@Filters@PCV_Valves<Automotive@Replacement_Parts@Filters@PCV_Valves@Breathers_&_Accessories<Automotive@Replacement_Parts@Filters@PCV_Valves@Breathers_&_Accessories@Breathers
Automotive<Automotive@Replacement_Parts<Automotive@Replacement_Parts@Filters<Automotive@Replacement_Parts@Filters@PCV_Valves<Automotive@Replacement_Parts@Filters@PCV_Valves@Breathers_&_Accessories<Automotive@Replacement_Parts@Filters@PCV_Valves@Breathers_&_Accessories@Grommets
Automotive<Automotive@Replacement_Parts<Automotive@Replacement_Parts@Filters<Automotive@Replacement_Parts@Filters@Power_Steering_In-Line
Automotive<Automotive@Replacement_Parts<Automotive@Replacement_Parts@Filters<Automotive@Replacement_Parts@Filters@Transmission_Filters_&_Accessories
Automotive<Automotive@Replacement_Parts<Automotive@Replacement_Parts@Filters<Automotive@Replacement_Parts@Filters@Transmission_Filters_&_Accessories<Automotive@Replacement_Parts@Filters@Transmission_Filters_&_Accessories@Filter_&_Gasket_Kits
Automotive<Automotive@Replacement_Parts<Automotive@Replacement_Parts@Filters<Automotive@Replacement_Parts@Filters@Transmission_Filters_&_Accessories<Automotive@Replacement_Parts@Filters@Transmission_Filters_&_Accessories@Inline_Kits
Automotive<Automotive@Replacement_Parts<Automotive@Replacement_Parts@Filters<Automotive@Replacement_Parts@Filters@Transmission_Filters_&_Accessories<Automotive@Replacement_Parts@Filters@Transmission_Filters_&_Accessories@Transmission_Filters
Automotive<Automotive@Replacement_Parts<Automotive@Replacement_Parts@Fuel_System
Automotive<Automotive@Replacement_Parts<Automotive@Replacement_Parts@Fuel_System<Automotive@Replacement_Parts@Fuel_System@Carburetors_&_Parts
Automotive<Automotive@Replacement_Parts<Automotive@Replacement_Parts@Fuel_System<Automotive@Replacement_Parts@Fuel_System@Carburetors_&_Parts<Automotive@Replacement_Parts@Fuel_System@Carburetors_&_Parts@Accelerator_Pumps
Automotive<Automotive@Replacement_Parts<Automotive@Replacement_Parts@Fuel_System<Automotive@Replacement_Parts@Fuel_System@Carburetors_&_Parts<Automotive@Replacement_Parts@Fuel_System@Carburetors_&_Parts@Carburetors
Automotive<Automotive@Replacement_Parts<Automotive@Replacement_Parts@Fuel_System<Automotive@Replacement_Parts@Fuel_System@Carburetors_&_Parts<Automotive@Replacement_Parts@Fuel_System@Carburetors_&_Parts@Choke_Pull_Offs
Automotive<Automotive@Replacement_Parts<Automotive@Replacement_Parts@Fuel_System<Automotive@Replacement_Parts@Fuel_System@Carburetors_&_Parts<Automotive@Replacement_Parts@Fuel_System@Carburetors_&_Parts@Choke_Thermostats
Automotive<Automotive@Replacement_Parts<Automotive@Replacement_Parts@Fuel_System<Automotive@Replacement_Parts@Fuel_System@Carburetors_&_Parts<Automotive@Replacement_Parts@Fuel_System@Carburetors_&_Parts@Decel_Valve_Diaphragms
Automotive<Automotive@Replacement_Parts<Automotive@Replacement_Parts@Fuel_System<Automotive@Replacement_Parts@Fuel_System@Carburetors_&_Parts<Automotive@Replacement_Parts@Fuel_System@Carburetors_&_Parts@Electric_Assist_Choke_Controls
Automotive<Automotive@Replacement_Parts<Automotive@Replacement_Parts@Fuel_System<Automotive@Replacement_Parts@Fuel_System@Carburetors_&_Parts<Automotive@Replacement_Parts@Fuel_System@Carburetors_&_Parts@Electric_Choke_Conversion_Kits
Automotive<Automotive@Replacement_Parts<Automotive@Replacement_Parts@Fuel_System<Automotive@Replacement_Parts@Fuel_System@Carburetors_&_Parts<Automotive@Replacement_Parts@Fuel_System@Carburetors_&_Parts@Floats
Automotive<Automotive@Replacement_Parts<Automotive@Replacement_Parts@Fuel_System<Automotive@Replacement_Parts@Fuel_System@Carburetors_&_Parts<Automotive@Replacement_Parts@Fuel_System@Carburetors_&_Parts@Fuel_Inlet_Repair_Fittings_&_Gaskets
Automotive<Automotive@Replacement_Parts<Automotive@Replacement_Parts@Fuel_System<Automotive@Replacement_Parts@Fuel_System@Carburetors_&_Parts<Automotive@Replacement_Parts@Fuel_System@Carburetors_&_Parts@Gaskets
Automotive<Automotive@Replacement_Parts<Automotive@Replacement_Parts@Fuel_System<Automotive@Replacement_Parts@Fuel_System@Carburetors_&_Parts<Automotive@Replacement_Parts@Fuel_System@Carburetors_&_Parts@Jets
Automotive<Automotive@Replacement_Parts<Automotive@Replacement_Parts@Fuel_System<Automotive@Replacement_Parts@Fuel_System@Carburetors_&_Parts<Automotive@Replacement_Parts@Fuel_System@Carburetors_&_Parts@Linkages
Automotive<Automotive@Replacement_Parts<Automotive@Replacement_Parts@Fuel_System<Automotive@Replacement_Parts@Fuel_System@Carburetors_&_Parts<Automotive@Replacement_Parts@Fuel_System@Carburetors_&_Parts@Needle_&_Seat_Assemblies
Automotive<Automotive@Replacement_Parts<Automotive@Replacement_Parts@Fuel_System<Automotive@Replacement_Parts@Fuel_System@Carburetors_&_Parts<Automotive@Replacement_Parts@Fuel_System@Carburetors_&_Parts@Power_Valves_&_Gaskets
Automotive<Automotive@Replacement_Parts<Automotive@Replacement_Parts@Fuel_System<Automotive@Replacement_Parts@Fuel_System@Carburetors_&_Parts<Automotive@Replacement_Parts@Fuel_System@Carburetors_&_Parts@Rebuild_Kits
Automotive<Automotive@Replacement_Parts<Automotive@Replacement_Parts@Fuel_System<Automotive@Replacement_Parts@Fuel_System@Carburetors_&_Parts<Automotive@Replacement_Parts@Fuel_System@Carburetors_&_Parts@Return_Springs
Automotive<Automotive@Replacement_Parts<Automotive@Replacement_Parts@Fuel_System<Automotive@Replacement_Parts@Fuel_System@Carburetors_&_Parts<Automotive@Replacement_Parts@Fuel_System@Carburetors_&_Parts@Service_Tools
Automotive<Automotive@Replacement_Parts<Automotive@Replacement_Parts@Fuel_System<Automotive@Replacement_Parts@Fuel_System@Carburetors_&_Parts<Automotive@Replacement_Parts@Fuel_System@Carburetors_&_Parts@Solenoids
Automotive<Automotive@Replacement_Parts<Automotive@Replacement_Parts@Fuel_System<Automotive@Replacement_Parts@Fuel_System@Carburetors_&_Parts<Automotive@Replacement_Parts@Fuel_System@Carburetors_&_Parts@Spacers_&_Adapters
Automotive<Automotive@Replacement_Parts<Automotive@Replacement_Parts@Fuel_System<Automotive@Replacement_Parts@Fuel_System@Fittings
Automotive<Automotive@Replacement_Parts<Automotive@Replacement_Parts@Fuel_System<Automotive@Replacement_Parts@Fuel_System@Fuel_&_Water_Separators
Automotive<Automotive@Replacement_Parts<Automotive@Replacement_Parts@Fuel_System<Automotive@Replacement_Parts@Fuel_System@Fuel_Injection
Automotive<Automotive@Replacement_Parts<Automotive@Replacement_Parts@Fuel_System<Automotive@Replacement_Parts@Fuel_System@Fuel_Injection<Automotive@Replacement_Parts@Fuel_System@Fuel_Injection@Adapters_&_Connectors
Automotive<Automotive@Replacement_Parts<Automotive@Replacement_Parts@Fuel_System<Automotive@Replacement_Parts@Fuel_System@Fuel_Injection<Automotive@Replacement_Parts@Fuel_System@Fuel_Injection@Air_Flow_Meters
Automotive<Automotive@Replacement_Parts<Automotive@Replacement_Parts@Fuel_System<Automotive@Replacement_Parts@Fuel_System@Fuel_Injection<Automotive@Replacement_Parts@Fuel_System@Fuel_Injection@ECUs
Automotive<Automotive@Replacement_Parts<Automotive@Replacement_Parts@Fuel_System<Automotive@Replacement_Parts@Fuel_System@Fuel_Injection<Automotive@Replacement_Parts@Fuel_System@Fuel_Injection@Fuel_Accumulators
Automotive<Automotive@Replacement_Parts<Automotive@Replacement_Parts@Fuel_System<Automotive@Replacement_Parts@Fuel_System@Fuel_Injection<Automotive@Replacement_Parts@Fuel_System@Fuel_Injection@Fuel_Distributors
Automotive<Automotive@Replacement_Parts<Automotive@Replacement_Parts@Fuel_System<Automotive@Replacement_Parts@Fuel_System@Fuel_Injection<Automotive@Replacement_Parts@Fuel_System@Fuel_Injection@Fuel_Heaters
Automotive<Automotive@Replacement_Parts<Automotive@Replacement_Parts@Fuel_System<Automotive@Replacement_Parts@Fuel_System@Fuel_Injection<Automotive@Replacement_Parts@Fuel_System@Fuel_Injection@Fuel_Injectors_&_Parts
Automotive<Automotive@Replacement_Parts<Automotive@Replacement_Parts@Fuel_System<Automotive@Replacement_Parts@Fuel_System@Fuel_Injection<Automotive@Replacement_Parts@Fuel_System@Fuel_Injection@Fuel_Injectors_&_Parts<Automotive@Replacement_Parts@Fuel_System@Fuel_Injection@Fuel_Injectors_&_Parts@Filters
Automotive<Automotive@Replacement_Parts<Automotive@Replacement_Parts@Fuel_System<Automotive@Replacement_Parts@Fuel_System@Fuel_Injection<Automotive@Replacement_Parts@Fuel_System@Fuel_Injection@Fuel_Injectors_&_Parts<Automotive@Replacement_Parts@Fuel_System@Fuel_Injection@Fuel_Injectors_&_Parts@Fuel_Injector_Kits
Automotive<Automotive@Replacement_Parts<Automotive@Replacement_Parts@Fuel_System<Automotive@Replacement_Parts@Fuel_System@Fuel_Injection<Automotive@Replacement_Parts@Fuel_System@Fuel_Injection@Fuel_Injectors_&_Parts<Automotive@Replacement_Parts@Fuel_System@Fuel_Injection@Fuel_Injectors_&_Parts@Fuel_Injectors
Automotive<Automotive@Replacement_Parts<Automotive@Replacement_Parts@Fuel_System<Automotive@Replacement_Parts@Fuel_System@Fuel_Injection<Automotive@Replacement_Parts@Fuel_System@Fuel_Injection@Fuel_Injectors_&_Parts<Automotive@Replacement_Parts@Fuel_System@Fuel_Injection@Fuel_Injectors_&_Parts@Seal_Kits
Automotive<Automotive@Replacement_Parts<Automotive@Replacement_Parts@Fuel_System<Automotive@Replacement_Parts@Fuel_System@Fuel_Injection<Automotive@Replacement_Parts@Fuel_System@Fuel_Injection@Heat_Shields
Automotive<Automotive@Replacement_Parts<Automotive@Replacement_Parts@Fuel_System<Automotive@Replacement_Parts@Fuel_System@Fuel_Injection<Automotive@Replacement_Parts@Fuel_System@Fuel_Injection@Idle_Air_Control_Valves
Automotive<Automotive@Replacement_Parts<Automotive@Replacement_Parts@Fuel_System<Automotive@Replacement_Parts@Fuel_System@Fuel_Injection<Automotive@Replacement_Parts@Fuel_System@Fuel_Injection@Idle_Speed_Controls
Automotive<Automotive@Replacement_Parts<Automotive@Replacement_Parts@Fuel_System<Automotive@Replacement_Parts@Fuel_System@Fuel_Injection<Automotive@Replacement_Parts@Fuel_System@Fuel_Injection@Metering_Parts
Automotive<Automotive@Replacement_Parts<Automotive@Replacement_Parts@Fuel_System<Automotive@Replacement_Parts@Fuel_System@Fuel_Injection<Automotive@Replacement_Parts@Fuel_System@Fuel_Injection@Nozzles
Automotive<Automotive@Replacement_Parts<Automotive@Replacement_Parts@Fuel_System<Automotive@Replacement_Parts@Fuel_System@Fuel_Injection<Automotive@Replacement_Parts@Fuel_System@Fuel_Injection@O-Rings_&_Kits
Automotive<Automotive@Replacement_Parts<Automotive@Replacement_Parts@Fuel_System<Automotive@Replacement_Parts@Fuel_System@Fuel_Injection<Automotive@Replacement_Parts@Fuel_System@Fuel_Injection@Plenum_Gaskets
Automotive<Automotive@Replacement_Parts<Automotive@Replacement_Parts@Fuel_System<Automotive@Replacement_Parts@Fuel_System@Fuel_Injection<Automotive@Replacement_Parts@Fuel_System@Fuel_Injection@Pressure_Dampers
Automotive<Automotive@Replacement_Parts<Automotive@Replacement_Parts@Fuel_System<Automotive@Replacement_Parts@Fuel_System@Fuel_Injection<Automotive@Replacement_Parts@Fuel_System@Fuel_Injection@Pressure_Regulators_&_Accessories
Automotive<Automotive@Replacement_Parts<Automotive@Replacement_Parts@Fuel_System<Automotive@Replacement_Parts@Fuel_System@Fuel_Injection<Automotive@Replacement_Parts@Fuel_System@Fuel_Injection@Pressure_Regulators_&_Accessories<Automotive@Replacement_Parts@Fuel_System@Fuel_Injection@Pressure_Regulators_&_Accessories@Kits
Automotive<Automotive@Replacement_Parts<Automotive@Replacement_Parts@Fuel_System<Automotive@Replacement_Parts@Fuel_System@Fuel_Injection<Automotive@Replacement_Parts@Fuel_System@Fuel_Injection@Pressure_Regulators_&_Accessories<Automotive@Replacement_Parts@Fuel_System@Fuel_Injection@Pressure_Regulators_&_Accessories@Pressure_Regulators
Automotive<Automotive@Replacement_Parts<Automotive@Replacement_Parts@Fuel_System<Automotive@Replacement_Parts@Fuel_System@Fuel_Injection<Automotive@Replacement_Parts@Fuel_System@Fuel_Injection@Pumps
Automotive<Automotive@Replacement_Parts<Automotive@Replacement_Parts@Fuel_System<Automotive@Replacement_Parts@Fuel_System@Fuel_Injection<Automotive@Replacement_Parts@Fuel_System@Fuel_Injection@Throttle_Controls
Automotive<Automotive@Replacement_Parts<Automotive@Replacement_Parts@Fuel_System<Automotive@Replacement_Parts@Fuel_System@Fuel_Injection<Automotive@Replacement_Parts@Fuel_System@Fuel_Injection@Tune-Up_Kits
Automotive<Automotive@Replacement_Parts<Automotive@Replacement_Parts@Fuel_System<Automotive@Replacement_Parts@Fuel_System@Fuel_Injection<Automotive@Replacement_Parts@Fuel_System@Fuel_Injection@Valves
Automotive<Automotive@Replacement_Parts<Automotive@Replacement_Parts@Fuel_System<Automotive@Replacement_Parts@Fuel_System@Fuel_Injection<Automotive@Replacement_Parts@Fuel_System@Fuel_Injection@Valves<Automotive@Replacement_Parts@Fuel_System@Fuel_Injection@Valves@Cold_Start_Valves
Automotive<Automotive@Replacement_Parts<Automotive@Replacement_Parts@Fuel_System<Automotive@Replacement_Parts@Fuel_System@Fuel_Injection<Automotive@Replacement_Parts@Fuel_System@Fuel_Injection@Valves<Automotive@Replacement_Parts@Fuel_System@Fuel_Injection@Valves@Valve_Seals
Automotive<Automotive@Replacement_Parts<Automotive@Replacement_Parts@Fuel_System<Automotive@Replacement_Parts@Fuel_System@Fuel_Injection<Automotive@Replacement_Parts@Fuel_System@Fuel_Injection@Warm-Up_Regulators
Automotive<Automotive@Replacement_Parts<Automotive@Replacement_Parts@Fuel_System<Automotive@Replacement_Parts@Fuel_System@Fuel_Pumps_&_Accessories
Automotive<Automotive@Replacement_Parts<Automotive@Replacement_Parts@Fuel_System<Automotive@Replacement_Parts@Fuel_System@Fuel_Pumps_&_Accessories<Automotive@Replacement_Parts@Fuel_System@Fuel_Pumps_&_Accessories@Electric_Fuel_Pumps
Automotive<Automotive@Replacement_Parts<Automotive@Replacement_Parts@Fuel_System<Automotive@Replacement_Parts@Fuel_System@Fuel_Pumps_&_Accessories<Automotive@Replacement_Parts@Fuel_System@Fuel_Pumps_&_Accessories@Filters
Automotive<Automotive@Replacement_Parts<Automotive@Replacement_Parts@Fuel_System<Automotive@Replacement_Parts@Fuel_System@Fuel_Pumps_&_Accessories<Automotive@Replacement_Parts@Fuel_System@Fuel_Pumps_&_Accessories@Mechanical_Fuel_Pumps
Automotive<Automotive@Replacement_Parts<Automotive@Replacement_Parts@Fuel_System<Automotive@Replacement_Parts@Fuel_System@Fuel_Pumps_&_Accessories<Automotive@Replacement_Parts@Fuel_System@Fuel_Pumps_&_Accessories@Spacers
Automotive<Automotive@Replacement_Parts<Automotive@Replacement_Parts@Fuel_System<Automotive@Replacement_Parts@Fuel_System@Fuel_Pumps_&_Accessories<Automotive@Replacement_Parts@Fuel_System@Fuel_Pumps_&_Accessories@Strainers
Automotive<Automotive@Replacement_Parts<Automotive@Replacement_Parts@Fuel_System<Automotive@Replacement_Parts@Fuel_System@Fuel_Tanks_&_Accessories
Automotive<Automotive@Replacement_Parts<Automotive@Replacement_Parts@Fuel_System<Automotive@Replacement_Parts@Fuel_System@Fuel_Tanks_&_Accessories<Automotive@Replacement_Parts@Fuel_System@Fuel_Tanks_&_Accessories@Filler_Necks
Automotive<Automotive@Replacement_Parts<Automotive@Replacement_Parts@Fuel_System<Automotive@Replacement_Parts@Fuel_System@Fuel_Tanks_&_Accessories<Automotive@Replacement_Parts@Fuel_System@Fuel_Tanks_&_Accessories@Fuel_Tanks
Automotive<Automotive@Replacement_Parts<Automotive@Replacement_Parts@Fuel_System<Automotive@Replacement_Parts@Fuel_System@Fuel_Tanks_&_Accessories<Automotive@Replacement_Parts@Fuel_System@Fuel_Tanks_&_Accessories@Selector_Valves
Automotive<Automotive@Replacement_Parts<Automotive@Replacement_Parts@Fuel_System<Automotive@Replacement_Parts@Fuel_System@Glow_Plug_Kits
Automotive<Automotive@Replacement_Parts<Automotive@Replacement_Parts@Fuel_System<Automotive@Replacement_Parts@Fuel_System@Lines
Automotive<Automotive@Replacement_Parts<Automotive@Replacement_Parts@Fuel_System<Automotive@Replacement_Parts@Fuel_System@Throttle_Bodies
Automotive<Automotive@Replacement_Parts<Automotive@Replacement_Parts@Fuel_System<Automotive@Replacement_Parts@Fuel_System@Throttle_Body_Spacers_&_Adapters
Automotive<Automotive@Replacement_Parts<Automotive@Replacement_Parts@Gaskets
Automotive<Automotive@Replacement_Parts<Automotive@Replacement_Parts@Gaskets<Automotive@Replacement_Parts@Gaskets@Air_Cleaner_Mounting
Automotive<Automotive@Replacement_Parts<Automotive@Replacement_Parts@Gaskets<Automotive@Replacement_Parts@Gaskets@Axle_Flange
Automotive<Automotive@Replacement_Parts<Automotive@Replacement_Parts@Gaskets<Automotive@Replacement_Parts@Gaskets@Carburetor_&_Fuel_Injection_Mounting
Automotive<Automotive@Replacement_Parts<Automotive@Replacement_Parts@Gaskets<Automotive@Replacement_Parts@Gaskets@Carburetor_Baffle_Plate
Automotive<Automotive@Replacement_Parts<Automotive@Replacement_Parts@Gaskets<Automotive@Replacement_Parts@Gaskets@Cylinder_Head_Shim
Automotive<Automotive@Replacement_Parts<Automotive@Replacement_Parts@Gaskets<Automotive@Replacement_Parts@Gaskets@Differential_Cover
Automotive<Automotive@Replacement_Parts<Automotive@Replacement_Parts@Gaskets<Automotive@Replacement_Parts@Gaskets@Distributor_Mounting
Automotive<Automotive@Replacement_Parts<Automotive@Replacement_Parts@Gaskets<Automotive@Replacement_Parts@Gaskets@Engine_Kit_Gasket_Sets
Automotive<Automotive@Replacement_Parts<Automotive@Replacement_Parts@Gaskets<Automotive@Replacement_Parts@Gaskets@Exhaust_System
Automotive<Automotive@Replacement_Parts<Automotive@Replacement_Parts@Gaskets<Automotive@Replacement_Parts@Gaskets@Exhaust_System<Automotive@Replacement_Parts@Gaskets@Exhaust_System@Exhaust_Air_Supply
Automotive<Automotive@Replacement_Parts<Automotive@Replacement_Parts@Gaskets<Automotive@Replacement_Parts@Gaskets@Exhaust_System<Automotive@Replacement_Parts@Gaskets@Exhaust_System@Exhaust_Manifold
Automotive<Automotive@Replacement_Parts<Automotive@Replacement_Parts@Gaskets<Automotive@Replacement_Parts@Gaskets@Exhaust_System<Automotive@Replacement_Parts@Gaskets@Exhaust_System@Exhaust_Pipe_Connector
Automotive<Automotive@Replacement_Parts<Automotive@Replacement_Parts@Gaskets<Automotive@Replacement_Parts@Gaskets@Fuel_Pump
Automotive<Automotive@Replacement_Parts<Automotive@Replacement_Parts@Gaskets<Automotive@Replacement_Parts@Gaskets@Fuel_Pump_Bowl
Automotive<Automotive@Replacement_Parts<Automotive@Replacement_Parts@Gaskets<Automotive@Replacement_Parts@Gaskets@Full_Gasket_Sets
Automotive<Automotive@Replacement_Parts<Automotive@Replacement_Parts@Gaskets<Automotive@Replacement_Parts@Gaskets@Head
Automotive<Automotive@Replacement_Parts<Automotive@Replacement_Parts@Gaskets<Automotive@Replacement_Parts@Gaskets@Head_Gasket_Sets
Automotive<Automotive@Replacement_Parts<Automotive@Replacement_Parts@Gaskets<Automotive@Replacement_Parts@Gaskets@Header
Automotive<Automotive@Replacement_Parts<Automotive@Replacement_Parts@Gaskets<Automotive@Replacement_Parts@Gaskets@Intake_&_Exhaust_Manifold
Automotive<Automotive@Replacement_Parts<Automotive@Replacement_Parts@Gaskets<Automotive@Replacement_Parts@Gaskets@Intake_Manifold
Automotive<Automotive@Replacement_Parts<Automotive@Replacement_Parts@Gaskets<Automotive@Replacement_Parts@Gaskets@Lower_Conversion_Gasket_Sets
Automotive<Automotive@Replacement_Parts<Automotive@Replacement_Parts@Gaskets<Automotive@Replacement_Parts@Gaskets@Oil
Automotive<Automotive@Replacement_Parts<Automotive@Replacement_Parts@Gaskets<Automotive@Replacement_Parts@Gaskets@Oil<Automotive@Replacement_Parts@Gaskets@Oil@Drain_Plug
Automotive<Automotive@Replacement_Parts<Automotive@Replacement_Parts@Gaskets<Automotive@Replacement_Parts@Gaskets@Oil<Automotive@Replacement_Parts@Gaskets@Oil@Oil_Filter
Automotive<Automotive@Replacement_Parts<Automotive@Replacement_Parts@Gaskets<Automotive@Replacement_Parts@Gaskets@Oil<Automotive@Replacement_Parts@Gaskets@Oil@Oil_Pan_Gasket_Sets
Automotive<Automotive@Replacement_Parts<Automotive@Replacement_Parts@Gaskets<Automotive@Replacement_Parts@Gaskets@Rear_Main_Gasket_Sets
Automotive<Automotive@Replacement_Parts<Automotive@Replacement_Parts@Gaskets<Automotive@Replacement_Parts@Gaskets@Rocker_Arm_Stud_Seal
Automotive<Automotive@Replacement_Parts<Automotive@Replacement_Parts@Gaskets<Automotive@Replacement_Parts@Gaskets@Timing_Cover_Gasket_Sets
Automotive<Automotive@Replacement_Parts<Automotive@Replacement_Parts@Gaskets<Automotive@Replacement_Parts@Gaskets@Transaxle_&_Transmission
Automotive<Automotive@Replacement_Parts<Automotive@Replacement_Parts@Gaskets<Automotive@Replacement_Parts@Gaskets@Transaxle_&_Transmission<Automotive@Replacement_Parts@Gaskets@Transaxle_&_Transmission@Transmission_Oil_Pan
Automotive<Automotive@Replacement_Parts<Automotive@Replacement_Parts@Gaskets<Automotive@Replacement_Parts@Gaskets@Valve_Cover_&_Stem
Automotive<Automotive@Replacement_Parts<Automotive@Replacement_Parts@Gaskets<Automotive@Replacement_Parts@Gaskets@Valve_Cover_&_Stem<Automotive@Replacement_Parts@Gaskets@Valve_Cover_&_Stem@Valve_Cover_Gasket_Sets
Automotive<Automotive@Replacement_Parts<Automotive@Replacement_Parts@Gaskets<Automotive@Replacement_Parts@Gaskets@Valve_Cover_&_Stem<Automotive@Replacement_Parts@Gaskets@Valve_Cover_&_Stem@Valve_Cover_Grommet
Automotive<Automotive@Replacement_Parts<Automotive@Replacement_Parts@Gaskets<Automotive@Replacement_Parts@Gaskets@Valve_Cover_&_Stem<Automotive@Replacement_Parts@Gaskets@Valve_Cover_&_Stem@Valve_Stem_Gasket_Sets
Automotive<Automotive@Replacement_Parts<Automotive@Replacement_Parts@Gaskets<Automotive@Replacement_Parts@Gaskets@Water
Automotive<Automotive@Replacement_Parts<Automotive@Replacement_Parts@Gaskets<Automotive@Replacement_Parts@Gaskets@Water<Automotive@Replacement_Parts@Gaskets@Water@Water_Pump
Automotive<Automotive@Replacement_Parts<Automotive@Replacement_Parts@Ignition_Parts
Automotive<Automotive@Replacement_Parts<Automotive@Replacement_Parts@Ignition_Parts<Automotive@Replacement_Parts@Ignition_Parts@Ballast_Resistors
Automotive<Automotive@Replacement_Parts<Automotive@Replacement_Parts@Ignition_Parts<Automotive@Replacement_Parts@Ignition_Parts@Capacitors
Automotive<Automotive@Replacement_Parts<Automotive@Replacement_Parts@Ignition_Parts<Automotive@Replacement_Parts@Ignition_Parts@Coil_Ground_Straps
Automotive<Automotive@Replacement_Parts<Automotive@Replacement_Parts@Ignition_Parts<Automotive@Replacement_Parts@Ignition_Parts@Coil_Lead_Wires
Automotive<Automotive@Replacement_Parts<Automotive@Replacement_Parts@Ignition_Parts<Automotive@Replacement_Parts@Ignition_Parts@Coil_On_Plug_Boots
Automotive<Automotive@Replacement_Parts<Automotive@Replacement_Parts@Ignition_Parts<Automotive@Replacement_Parts@Ignition_Parts@Coil_Packs
Automotive<Automotive@Replacement_Parts<Automotive@Replacement_Parts@Ignition_Parts<Automotive@Replacement_Parts@Ignition_Parts@Coils
Automotive<Automotive@Replacement_Parts<Automotive@Replacement_Parts@Ignition_Parts<Automotive@Replacement_Parts@Ignition_Parts@Control_Units
Automotive<Automotive@Replacement_Parts<Automotive@Replacement_Parts@Ignition_Parts<Automotive@Replacement_Parts@Ignition_Parts@Distributors_&_Parts
Automotive<Automotive@Replacement_Parts<Automotive@Replacement_Parts@Ignition_Parts<Automotive@Replacement_Parts@Ignition_Parts@Distributors_&_Parts<Automotive@Replacement_Parts@Ignition_Parts@Distributors_&_Parts@Breaker_Plate_Assemblies
Automotive<Automotive@Replacement_Parts<Automotive@Replacement_Parts@Ignition_Parts<Automotive@Replacement_Parts@Ignition_Parts@Distributors_&_Parts<Automotive@Replacement_Parts@Ignition_Parts@Distributors_&_Parts@Bushings_&_Bearings
Automotive<Automotive@Replacement_Parts<Automotive@Replacement_Parts@Ignition_Parts<Automotive@Replacement_Parts@Ignition_Parts@Distributors_&_Parts<Automotive@Replacement_Parts@Ignition_Parts@Distributors_&_Parts@Cap_&_Rotor_Kit
Automotive<Automotive@Replacement_Parts<Automotive@Replacement_Parts@Ignition_Parts<Automotive@Replacement_Parts@Ignition_Parts@Distributors_&_Parts<Automotive@Replacement_Parts@Ignition_Parts@Distributors_&_Parts@Cap_Adapters
Automotive<Automotive@Replacement_Parts<Automotive@Replacement_Parts@Ignition_Parts<Automotive@Replacement_Parts@Ignition_Parts@Distributors_&_Parts<Automotive@Replacement_Parts@Ignition_Parts@Distributors_&_Parts@Check_Valves
Automotive<Automotive@Replacement_Parts<Automotive@Replacement_Parts@Ignition_Parts<Automotive@Replacement_Parts@Ignition_Parts@Distributors_&_Parts<Automotive@Replacement_Parts@Ignition_Parts@Distributors_&_Parts@Distributor_Caps
Automotive<Automotive@Replacement_Parts<Automotive@Replacement_Parts@Ignition_Parts<Automotive@Replacement_Parts@Ignition_Parts@Distributors_&_Parts<Automotive@Replacement_Parts@Ignition_Parts@Distributors_&_Parts@Distributors
Automotive<Automotive@Replacement_Parts<Automotive@Replacement_Parts@Ignition_Parts<Automotive@Replacement_Parts@Ignition_Parts@Distributors_&_Parts<Automotive@Replacement_Parts@Ignition_Parts@Distributors_&_Parts@Gears
Automotive<Automotive@Replacement_Parts<Automotive@Replacement_Parts@Ignition_Parts<Automotive@Replacement_Parts@Ignition_Parts@Distributors_&_Parts<Automotive@Replacement_Parts@Ignition_Parts@Distributors_&_Parts@Recurve_Kits
Automotive<Automotive@Replacement_Parts<Automotive@Replacement_Parts@Ignition_Parts<Automotive@Replacement_Parts@Ignition_Parts@Distributors_&_Parts<Automotive@Replacement_Parts@Ignition_Parts@Distributors_&_Parts@Rotors
Automotive<Automotive@Replacement_Parts<Automotive@Replacement_Parts@Ignition_Parts<Automotive@Replacement_Parts@Ignition_Parts@Engine_Computers
Automotive<Automotive@Replacement_Parts<Automotive@Replacement_Parts@Ignition_Parts<Automotive@Replacement_Parts@Ignition_Parts@Glow_Plugs
Automotive<Automotive@Replacement_Parts<Automotive@Replacement_Parts@Ignition_Parts<Automotive@Replacement_Parts@Ignition_Parts@HEI_Conversion_Kits
Automotive<Automotive@Replacement_Parts<Automotive@Replacement_Parts@Ignition_Parts<Automotive@Replacement_Parts@Ignition_Parts@Hall_Effect_Pickups
Automotive<Automotive@Replacement_Parts<Automotive@Replacement_Parts@Ignition_Parts<Automotive@Replacement_Parts@Ignition_Parts@Igniters
Automotive<Automotive@Replacement_Parts<Automotive@Replacement_Parts@Ignition_Parts<Automotive@Replacement_Parts@Ignition_Parts@Lock_Cylinders
Automotive<Automotive@Replacement_Parts<Automotive@Replacement_Parts@Ignition_Parts<Automotive@Replacement_Parts@Ignition_Parts@Magnetic_Pickups
Automotive<Automotive@Replacement_Parts<Automotive@Replacement_Parts@Ignition_Parts<Automotive@Replacement_Parts@Ignition_Parts@Plug_Connectors
Automotive<Automotive@Replacement_Parts<Automotive@Replacement_Parts@Ignition_Parts<Automotive@Replacement_Parts@Ignition_Parts@Points_&_Condensers
Automotive<Automotive@Replacement_Parts<Automotive@Replacement_Parts@Ignition_Parts<Automotive@Replacement_Parts@Ignition_Parts@Points_&_Condensers<Automotive@Replacement_Parts@Ignition_Parts@Points_&_Condensers@Condensers
Automotive<Automotive@Replacement_Parts<Automotive@Replacement_Parts@Ignition_Parts<Automotive@Replacement_Parts@Ignition_Parts@Points_&_Condensers<Automotive@Replacement_Parts@Ignition_Parts@Points_&_Condensers@Points_Sets
Automotive<Automotive@Replacement_Parts<Automotive@Replacement_Parts@Ignition_Parts<Automotive@Replacement_Parts@Ignition_Parts@Pole_Piece_Assemblies
Automotive<Automotive@Replacement_Parts<Automotive@Replacement_Parts@Ignition_Parts<Automotive@Replacement_Parts@Ignition_Parts@Spark_Plugs_&_Wires
Automotive<Automotive@Replacement_Parts<Automotive@Replacement_Parts@Ignition_Parts<Automotive@Replacement_Parts@Ignition_Parts@Spark_Plugs_&_Wires<Automotive@Replacement_Parts@Ignition_Parts@Spark_Plugs_&_Wires@Spark_Plugs
Automotive<Automotive@Replacement_Parts<Automotive@Replacement_Parts@Ignition_Parts<Automotive@Replacement_Parts@Ignition_Parts@Spark_Plugs_&_Wires<Automotive@Replacement_Parts@Ignition_Parts@Spark_Plugs_&_Wires@Wires
Automotive<Automotive@Replacement_Parts<Automotive@Replacement_Parts@Ignition_Parts<Automotive@Replacement_Parts@Ignition_Parts@Spark_Plugs_&_Wires<Automotive@Replacement_Parts@Ignition_Parts@Spark_Plugs_&_Wires@Wires<Automotive@Replacement_Parts@Ignition_Parts@Spark_Plugs_&_Wires@Wires@Looms_&_Accessories
Automotive<Automotive@Replacement_Parts<Automotive@Replacement_Parts@Ignition_Parts<Automotive@Replacement_Parts@Ignition_Parts@Spark_Plugs_&_Wires<Automotive@Replacement_Parts@Ignition_Parts@Spark_Plugs_&_Wires@Wires<Automotive@Replacement_Parts@Ignition_Parts@Spark_Plugs_&_Wires@Wires@Single_Lead
Automotive<Automotive@Replacement_Parts<Automotive@Replacement_Parts@Ignition_Parts<Automotive@Replacement_Parts@Ignition_Parts@Spark_Plugs_&_Wires<Automotive@Replacement_Parts@Ignition_Parts@Spark_Plugs_&_Wires@Wires<Automotive@Replacement_Parts@Ignition_Parts@Spark_Plugs_&_Wires@Wires@Wire_Sets
Automotive<Automotive@Replacement_Parts<Automotive@Replacement_Parts@Ignition_Parts<Automotive@Replacement_Parts@Ignition_Parts@Stators
Automotive<Automotive@Replacement_Parts<Automotive@Replacement_Parts@Ignition_Parts<Automotive@Replacement_Parts@Ignition_Parts@Systems_&_Kits
Automotive<Automotive@Replacement_Parts<Automotive@Replacement_Parts@Ignition_Parts<Automotive@Replacement_Parts@Ignition_Parts@Tune-Up_Kits
Automotive<Automotive@Replacement_Parts<Automotive@Replacement_Parts@Ignition_Parts<Automotive@Replacement_Parts@Ignition_Parts@Vacuum_Advances
Automotive<Automotive@Replacement_Parts<Automotive@Replacement_Parts@Lighting_&_Electrical
Automotive<Automotive@Replacement_Parts<Automotive@Replacement_Parts@Lighting_&_Electrical<Automotive@Replacement_Parts@Lighting_&_Electrical@Electrical
Automotive<Automotive@Replacement_Parts<Automotive@Replacement_Parts@Lighting_&_Electrical<Automotive@Replacement_Parts@Lighting_&_Electrical@Electrical<Automotive@Replacement_Parts@Lighting_&_Electrical@Electrical@Accessories
Automotive<Automotive@Replacement_Parts<Automotive@Replacement_Parts@Lighting_&_Electrical<Automotive@Replacement_Parts@Lighting_&_Electrical@Electrical<Automotive@Replacement_Parts@Lighting_&_Electrical@Electrical@Air_Bag_Modules
Automotive<Automotive@Replacement_Parts<Automotive@Replacement_Parts@Lighting_&_Electrical<Automotive@Replacement_Parts@Lighting_&_Electrical@Electrical<Automotive@Replacement_Parts@Lighting_&_Electrical@Electrical@Cigarette_Lighter_&_Parts
Automotive<Automotive@Replacement_Parts<Automotive@Replacement_Parts@Lighting_&_Electrical<Automotive@Replacement_Parts@Lighting_&_Electrical@Electrical<Automotive@Replacement_Parts@Lighting_&_Electrical@Electrical@Clocks
Automotive<Automotive@Replacement_Parts<Automotive@Replacement_Parts@Lighting_&_Electrical<Automotive@Replacement_Parts@Lighting_&_Electrical@Electrical<Automotive@Replacement_Parts@Lighting_&_Electrical@Electrical@Flashers
Automotive<Automotive@Replacement_Parts<Automotive@Replacement_Parts@Lighting_&_Electrical<Automotive@Replacement_Parts@Lighting_&_Electrical@Electrical<Automotive@Replacement_Parts@Lighting_&_Electrical@Electrical@Fuse_Boxes
Automotive<Automotive@Replacement_Parts<Automotive@Replacement_Parts@Lighting_&_Electrical<Automotive@Replacement_Parts@Lighting_&_Electrical@Electrical<Automotive@Replacement_Parts@Lighting_&_Electrical@Electrical@Fuse_Holders
Automotive<Automotive@Replacement_Parts<Automotive@Replacement_Parts@Lighting_&_Electrical<Automotive@Replacement_Parts@Lighting_&_Electrical@Electrical<Automotive@Replacement_Parts@Lighting_&_Electrical@Electrical@Fuses
Automotive<Automotive@Replacement_Parts<Automotive@Replacement_Parts@Lighting_&_Electrical<Automotive@Replacement_Parts@Lighting_&_Electrical@Electrical<Automotive@Replacement_Parts@Lighting_&_Electrical@Electrical@Fusible_Links
Automotive<Automotive@Replacement_Parts<Automotive@Replacement_Parts@Lighting_&_Electrical<Automotive@Replacement_Parts@Lighting_&_Electrical@Electrical<Automotive@Replacement_Parts@Lighting_&_Electrical@Electrical@Gauges
Automotive<Automotive@Replacement_Parts<Automotive@Replacement_Parts@Lighting_&_Electrical<Automotive@Replacement_Parts@Lighting_&_Electrical@Electrical<Automotive@Replacement_Parts@Lighting_&_Electrical@Electrical@Gauges<Automotive@Replacement_Parts@Lighting_&_Electrical@Electrical@Gauges@Air_&_Fuel_Ratio
Automotive<Automotive@Replacement_Parts<Automotive@Replacement_Parts@Lighting_&_Electrical<Automotive@Replacement_Parts@Lighting_&_Electrical@Electrical<Automotive@Replacement_Parts@Lighting_&_Electrical@Electrical@Gauges<Automotive@Replacement_Parts@Lighting_&_Electrical@Electrical@Gauges@Boost
Automotive<Automotive@Replacement_Parts<Automotive@Replacement_Parts@Lighting_&_Electrical<Automotive@Replacement_Parts@Lighting_&_Electrical@Electrical<Automotive@Replacement_Parts@Lighting_&_Electrical@Electrical@Gauges<Automotive@Replacement_Parts@Lighting_&_Electrical@Electrical@Gauges@Clock
Automotive<Automotive@Replacement_Parts<Automotive@Replacement_Parts@Lighting_&_Electrical<Automotive@Replacement_Parts@Lighting_&_Electrical@Electrical<Automotive@Replacement_Parts@Lighting_&_Electrical@Electrical@Gauges<Automotive@Replacement_Parts@Lighting_&_Electrical@Electrical@Gauges@Dash_Accents
Automotive<Automotive@Replacement_Parts<Automotive@Replacement_Parts@Lighting_&_Electrical<Automotive@Replacement_Parts@Lighting_&_Electrical@Electrical<Automotive@Replacement_Parts@Lighting_&_Electrical@Electrical@Gauges<Automotive@Replacement_Parts@Lighting_&_Electrical@Electrical@Gauges@Fuel
Automotive<Automotive@Replacement_Parts<Automotive@Replacement_Parts@Lighting_&_Electrical<Automotive@Replacement_Parts@Lighting_&_Electrical@Electrical<Automotive@Replacement_Parts@Lighting_&_Electrical@Electrical@Gauges<Automotive@Replacement_Parts@Lighting_&_Electrical@Electrical@Gauges@Fuel_&_Temperature
Automotive<Automotive@Replacement_Parts<Automotive@Replacement_Parts@Lighting_&_Electrical<Automotive@Replacement_Parts@Lighting_&_Electrical@Electrical<Automotive@Replacement_Parts@Lighting_&_Electrical@Electrical@Gauges<Automotive@Replacement_Parts@Lighting_&_Electrical@Electrical@Gauges@Fuel_Pressure
Automotive<Automotive@Replacement_Parts<Automotive@Replacement_Parts@Lighting_&_Electrical<Automotive@Replacement_Parts@Lighting_&_Electrical@Electrical<Automotive@Replacement_Parts@Lighting_&_Electrical@Electrical@Gauges<Automotive@Replacement_Parts@Lighting_&_Electrical@Electrical@Gauges@Gauge_Sets
Automotive<Automotive@Replacement_Parts<Automotive@Replacement_Parts@Lighting_&_Electrical<Automotive@Replacement_Parts@Lighting_&_Electrical@Electrical<Automotive@Replacement_Parts@Lighting_&_Electrical@Electrical@Gauges<Automotive@Replacement_Parts@Lighting_&_Electrical@Electrical@Gauges@Hour_Meter
Automotive<Automotive@Replacement_Parts<Automotive@Replacement_Parts@Lighting_&_Electrical<Automotive@Replacement_Parts@Lighting_&_Electrical@Electrical<Automotive@Replacement_Parts@Lighting_&_Electrical@Electrical@Gauges<Automotive@Replacement_Parts@Lighting_&_Electrical@Electrical@Gauges@Housing_Pods
Automotive<Automotive@Replacement_Parts<Automotive@Replacement_Parts@Lighting_&_Electrical<Automotive@Replacement_Parts@Lighting_&_Electrical@Electrical<Automotive@Replacement_Parts@Lighting_&_Electrical@Electrical@Gauges<Automotive@Replacement_Parts@Lighting_&_Electrical@Electrical@Gauges@Light_Kit
Automotive<Automotive@Replacement_Parts<Automotive@Replacement_Parts@Lighting_&_Electrical<Automotive@Replacement_Parts@Lighting_&_Electrical@Electrical<Automotive@Replacement_Parts@Lighting_&_Electrical@Electrical@Gauges<Automotive@Replacement_Parts@Lighting_&_Electrical@Electrical@Gauges@Multi_Gauges
Automotive<Automotive@Replacement_Parts<Automotive@Replacement_Parts@Lighting_&_Electrical<Automotive@Replacement_Parts@Lighting_&_Electrical@Electrical<Automotive@Replacement_Parts@Lighting_&_Electrical@Electrical@Gauges<Automotive@Replacement_Parts@Lighting_&_Electrical@Electrical@Gauges@Oil_Pressure
Automotive<Automotive@Replacement_Parts<Automotive@Replacement_Parts@Lighting_&_Electrical<Automotive@Replacement_Parts@Lighting_&_Electrical@Electrical<Automotive@Replacement_Parts@Lighting_&_Electrical@Electrical@Gauges<Automotive@Replacement_Parts@Lighting_&_Electrical@Electrical@Gauges@Oil_Temperature
Automotive<Automotive@Replacement_Parts<Automotive@Replacement_Parts@Lighting_&_Electrical<Automotive@Replacement_Parts@Lighting_&_Electrical@Electrical<Automotive@Replacement_Parts@Lighting_&_Electrical@Electrical@Gauges<Automotive@Replacement_Parts@Lighting_&_Electrical@Electrical@Gauges@Sending_Units_&_Cables
Automotive<Automotive@Replacement_Parts<Automotive@Replacement_Parts@Lighting_&_Electrical<Automotive@Replacement_Parts@Lighting_&_Electrical@Electrical<Automotive@Replacement_Parts@Lighting_&_Electrical@Electrical@Gauges<Automotive@Replacement_Parts@Lighting_&_Electrical@Electrical@Gauges@Shift_Light
Automotive<Automotive@Replacement_Parts<Automotive@Replacement_Parts@Lighting_&_Electrical<Automotive@Replacement_Parts@Lighting_&_Electrical@Electrical<Automotive@Replacement_Parts@Lighting_&_Electrical@Electrical@Gauges<Automotive@Replacement_Parts@Lighting_&_Electrical@Electrical@Gauges@Specialty
Automotive<Automotive@Replacement_Parts<Automotive@Replacement_Parts@Lighting_&_Electrical<Automotive@Replacement_Parts@Lighting_&_Electrical@Electrical<Automotive@Replacement_Parts@Lighting_&_Electrical@Electrical@Gauges<Automotive@Replacement_Parts@Lighting_&_Electrical@Electrical@Gauges@Speedometers
Automotive<Automotive@Replacement_Parts<Automotive@Replacement_Parts@Lighting_&_Electrical<Automotive@Replacement_Parts@Lighting_&_Electrical@Electrical<Automotive@Replacement_Parts@Lighting_&_Electrical@Electrical@Gauges<Automotive@Replacement_Parts@Lighting_&_Electrical@Electrical@Gauges@Tachometers
Automotive<Automotive@Replacement_Parts<Automotive@Replacement_Parts@Lighting_&_Electrical<Automotive@Replacement_Parts@Lighting_&_Electrical@Electrical<Automotive@Replacement_Parts@Lighting_&_Electrical@Electrical@Gauges<Automotive@Replacement_Parts@Lighting_&_Electrical@Electrical@Gauges@Transmission_Temperature
Automotive<Automotive@Replacement_Parts<Automotive@Replacement_Parts@Lighting_&_Electrical<Automotive@Replacement_Parts@Lighting_&_Electrical@Electrical<Automotive@Replacement_Parts@Lighting_&_Electrical@Electrical@Gauges<Automotive@Replacement_Parts@Lighting_&_Electrical@Electrical@Gauges@Vacuum
Automotive<Automotive@Replacement_Parts<Automotive@Replacement_Parts@Lighting_&_Electrical<Automotive@Replacement_Parts@Lighting_&_Electrical@Electrical<Automotive@Replacement_Parts@Lighting_&_Electrical@Electrical@Gauges<Automotive@Replacement_Parts@Lighting_&_Electrical@Electrical@Gauges@Voltmeter
Automotive<Automotive@Replacement_Parts<Automotive@Replacement_Parts@Lighting_&_Electrical<Automotive@Replacement_Parts@Lighting_&_Electrical@Electrical<Automotive@Replacement_Parts@Lighting_&_Electrical@Electrical@Gauges<Automotive@Replacement_Parts@Lighting_&_Electrical@Electrical@Gauges@Water_&_Oil_Temperature
Automotive<Automotive@Replacement_Parts<Automotive@Replacement_Parts@Lighting_&_Electrical<Automotive@Replacement_Parts@Lighting_&_Electrical@Electrical<Automotive@Replacement_Parts@Lighting_&_Electrical@Electrical@Gauges<Automotive@Replacement_Parts@Lighting_&_Electrical@Electrical@Gauges@Water_Temp
Automotive<Automotive@Replacement_Parts<Automotive@Replacement_Parts@Lighting_&_Electrical<Automotive@Replacement_Parts@Lighting_&_Electrical@Electrical<Automotive@Replacement_Parts@Lighting_&_Electrical@Electrical@Heat_Sinks
Automotive<Automotive@Replacement_Parts<Automotive@Replacement_Parts@Lighting_&_Electrical<Automotive@Replacement_Parts@Lighting_&_Electrical@Electrical<Automotive@Replacement_Parts@Lighting_&_Electrical@Electrical@Pigtails_&_Sockets
Automotive<Automotive@Replacement_Parts<Automotive@Replacement_Parts@Lighting_&_Electrical<Automotive@Replacement_Parts@Lighting_&_Electrical@Electrical<Automotive@Replacement_Parts@Lighting_&_Electrical@Electrical@Radio_Accessories
Automotive<Automotive@Replacement_Parts<Automotive@Replacement_Parts@Lighting_&_Electrical<Automotive@Replacement_Parts@Lighting_&_Electrical@Electrical<Automotive@Replacement_Parts@Lighting_&_Electrical@Electrical@Turn_Signal_Directional_Cams
Automotive<Automotive@Replacement_Parts<Automotive@Replacement_Parts@Lighting_&_Electrical<Automotive@Replacement_Parts@Lighting_&_Electrical@Electrical<Automotive@Replacement_Parts@Lighting_&_Electrical@Electrical@Wiring_Harnesses
Automotive<Automotive@Replacement_Parts<Automotive@Replacement_Parts@Lighting_&_Electrical<Automotive@Replacement_Parts@Lighting_&_Electrical@Lighting
Automotive<Automotive@Replacement_Parts<Automotive@Replacement_Parts@Lighting_&_Electrical<Automotive@Replacement_Parts@Lighting_&_Electrical@Lighting<Automotive@Replacement_Parts@Lighting_&_Electrical@Lighting@Combo_Driving-Fog_Lights
Automotive<Automotive@Replacement_Parts<Automotive@Replacement_Parts@Lighting_&_Electrical<Automotive@Replacement_Parts@Lighting_&_Electrical@Lighting<Automotive@Replacement_Parts@Lighting_&_Electrical@Lighting@Headlamp_Adjusting_Screws
Automotive<Automotive@Replacement_Parts<Automotive@Replacement_Parts@Lighting_&_Electrical<Automotive@Replacement_Parts@Lighting_&_Electrical@Lighting<Automotive@Replacement_Parts@Lighting_&_Electrical@Lighting@Headlight_Assembly_Moldings
Automotive<Automotive@Replacement_Parts<Automotive@Replacement_Parts@Lighting_&_Electrical<Automotive@Replacement_Parts@Lighting_&_Electrical@Lighting<Automotive@Replacement_Parts@Lighting_&_Electrical@Lighting@Headlight_Bulb_Retainers
Automotive<Automotive@Replacement_Parts<Automotive@Replacement_Parts@Lighting_&_Electrical<Automotive@Replacement_Parts@Lighting_&_Electrical@Lighting<Automotive@Replacement_Parts@Lighting_&_Electrical@Lighting@Lamps
Automotive<Automotive@Replacement_Parts<Automotive@Replacement_Parts@Lighting_&_Electrical<Automotive@Replacement_Parts@Lighting_&_Electrical@Lighting<Automotive@Replacement_Parts@Lighting_&_Electrical@Lighting@Lamps<Automotive@Replacement_Parts@Lighting_&_Electrical@Lighting@Lamps@Ash_Tray
Automotive<Automotive@Replacement_Parts<Automotive@Replacement_Parts@Lighting_&_Electrical<Automotive@Replacement_Parts@Lighting_&_Electrical@Lighting<Automotive@Replacement_Parts@Lighting_&_Electrical@Lighting@Lamps<Automotive@Replacement_Parts@Lighting_&_Electrical@Lighting@Lamps@Auto_Transmission_Indicators
Automotive<Automotive@Replacement_Parts<Automotive@Replacement_Parts@Lighting_&_Electrical<Automotive@Replacement_Parts@Lighting_&_Electrical@Lighting<Automotive@Replacement_Parts@Lighting_&_Electrical@Lighting@Lamps<Automotive@Replacement_Parts@Lighting_&_Electrical@Lighting@Lamps@Back_Up
Automotive<Automotive@Replacement_Parts<Automotive@Replacement_Parts@Lighting_&_Electrical<Automotive@Replacement_Parts@Lighting_&_Electrical@Lighting<Automotive@Replacement_Parts@Lighting_&_Electrical@Lighting@Lamps<Automotive@Replacement_Parts@Lighting_&_Electrical@Lighting@Lamps@Combo_Parking_Side_Marker
Automotive<Automotive@Replacement_Parts<Automotive@Replacement_Parts@Lighting_&_Electrical<Automotive@Replacement_Parts@Lighting_&_Electrical@Lighting<Automotive@Replacement_Parts@Lighting_&_Electrical@Lighting@Lamps<Automotive@Replacement_Parts@Lighting_&_Electrical@Lighting@Lamps@Cornering
Automotive<Automotive@Replacement_Parts<Automotive@Replacement_Parts@Lighting_&_Electrical<Automotive@Replacement_Parts@Lighting_&_Electrical@Lighting<Automotive@Replacement_Parts@Lighting_&_Electrical@Lighting@Lamps<Automotive@Replacement_Parts@Lighting_&_Electrical@Lighting@Lamps@Courtesy_Step
Automotive<Automotive@Replacement_Parts<Automotive@Replacement_Parts@Lighting_&_Electrical<Automotive@Replacement_Parts@Lighting_&_Electrical@Lighting<Automotive@Replacement_Parts@Lighting_&_Electrical@Lighting@Lamps<Automotive@Replacement_Parts@Lighting_&_Electrical@Lighting@Lamps@Dome
Automotive<Automotive@Replacement_Parts<Automotive@Replacement_Parts@Lighting_&_Electrical<Automotive@Replacement_Parts@Lighting_&_Electrical@Lighting<Automotive@Replacement_Parts@Lighting_&_Electrical@Lighting@Lamps<Automotive@Replacement_Parts@Lighting_&_Electrical@Lighting@Lamps@Hazard_Warning_Flashers
Automotive<Automotive@Replacement_Parts<Automotive@Replacement_Parts@Lighting_&_Electrical<Automotive@Replacement_Parts@Lighting_&_Electrical@Lighting<Automotive@Replacement_Parts@Lighting_&_Electrical@Lighting@Lamps<Automotive@Replacement_Parts@Lighting_&_Electrical@Lighting@Lamps@Headlights
Automotive<Automotive@Replacement_Parts<Automotive@Replacement_Parts@Lighting_&_Electrical<Automotive@Replacement_Parts@Lighting_&_Electrical@Lighting<Automotive@Replacement_Parts@Lighting_&_Electrical@Lighting@Lamps<Automotive@Replacement_Parts@Lighting_&_Electrical@Lighting@Lamps@Hi-Beam_Indicators
Automotive<Automotive@Replacement_Parts<Automotive@Replacement_Parts@Lighting_&_Electrical<Automotive@Replacement_Parts@Lighting_&_Electrical@Lighting<Automotive@Replacement_Parts@Lighting_&_Electrical@Lighting@Lamps<Automotive@Replacement_Parts@Lighting_&_Electrical@Lighting@Lamps@Instrument
Automotive<Automotive@Replacement_Parts<Automotive@Replacement_Parts@Lighting_&_Electrical<Automotive@Replacement_Parts@Lighting_&_Electrical@Lighting<Automotive@Replacement_Parts@Lighting_&_Electrical@Lighting@Lamps<Automotive@Replacement_Parts@Lighting_&_Electrical@Lighting@Lamps@License_Plate
Automotive<Automotive@Replacement_Parts<Automotive@Replacement_Parts@Lighting_&_Electrical<Automotive@Replacement_Parts@Lighting_&_Electrical@Lighting<Automotive@Replacement_Parts@Lighting_&_Electrical@Lighting@Lamps<Automotive@Replacement_Parts@Lighting_&_Electrical@Lighting@Lamps@Map
Automotive<Automotive@Replacement_Parts<Automotive@Replacement_Parts@Lighting_&_Electrical<Automotive@Replacement_Parts@Lighting_&_Electrical@Lighting<Automotive@Replacement_Parts@Lighting_&_Electrical@Lighting@Lamps<Automotive@Replacement_Parts@Lighting_&_Electrical@Lighting@Lamps@Marker
Automotive<Automotive@Replacement_Parts<Automotive@Replacement_Parts@Lighting_&_Electrical<Automotive@Replacement_Parts@Lighting_&_Electrical@Lighting<Automotive@Replacement_Parts@Lighting_&_Electrical@Lighting@Lamps<Automotive@Replacement_Parts@Lighting_&_Electrical@Lighting@Lamps@Parking
Automotive<Automotive@Replacement_Parts<Automotive@Replacement_Parts@Lighting_&_Electrical<Automotive@Replacement_Parts@Lighting_&_Electrical@Lighting<Automotive@Replacement_Parts@Lighting_&_Electrical@Lighting@Lamps<Automotive@Replacement_Parts@Lighting_&_Electrical@Lighting@Lamps@Tail
Automotive<Automotive@Replacement_Parts<Automotive@Replacement_Parts@Lighting_&_Electrical<Automotive@Replacement_Parts@Lighting_&_Electrical@Lighting<Automotive@Replacement_Parts@Lighting_&_Electrical@Lighting@Lamps<Automotive@Replacement_Parts@Lighting_&_Electrical@Lighting@Lamps@Turn_Signal
Automotive<Automotive@Replacement_Parts<Automotive@Replacement_Parts@Lighting_&_Electrical<Automotive@Replacement_Parts@Lighting_&_Electrical@Lighting<Automotive@Replacement_Parts@Lighting_&_Electrical@Lighting@Lamps<Automotive@Replacement_Parts@Lighting_&_Electrical@Lighting@Lamps@Under_Hood
Automotive<Automotive@Replacement_Parts<Automotive@Replacement_Parts@Lighting_&_Electrical<Automotive@Replacement_Parts@Lighting_&_Electrical@Lighting<Automotive@Replacement_Parts@Lighting_&_Electrical@Lighting@Lens
Automotive<Automotive@Replacement_Parts<Automotive@Replacement_Parts@Lighting_&_Electrical<Automotive@Replacement_Parts@Lighting_&_Electrical@Lighting<Automotive@Replacement_Parts@Lighting_&_Electrical@Lighting@Light_Bars
Automotive<Automotive@Replacement_Parts<Automotive@Replacement_Parts@Lighting_&_Electrical<Automotive@Replacement_Parts@Lighting_&_Electrical@Lighting<Automotive@Replacement_Parts@Lighting_&_Electrical@Lighting@Lighting_Assemblies
Automotive<Automotive@Replacement_Parts<Automotive@Replacement_Parts@Lighting_&_Electrical<Automotive@Replacement_Parts@Lighting_&_Electrical@Lighting<Automotive@Replacement_Parts@Lighting_&_Electrical@Lighting@Lighting_Assemblies<Automotive@Replacement_Parts@Lighting_&_Electrical@Lighting@Lighting_Assemblies@Combo_Cornering_Side_Marker_Assemblies
Automotive<Automotive@Replacement_Parts<Automotive@Replacement_Parts@Lighting_&_Electrical<Automotive@Replacement_Parts@Lighting_&_Electrical@Lighting<Automotive@Replacement_Parts@Lighting_&_Electrical@Lighting@Lighting_Assemblies<Automotive@Replacement_Parts@Lighting_&_Electrical@Lighting@Lighting_Assemblies@Combo_Parking_Side_Marker_Assemblies
Automotive<Automotive@Replacement_Parts<Automotive@Replacement_Parts@Lighting_&_Electrical<Automotive@Replacement_Parts@Lighting_&_Electrical@Lighting<Automotive@Replacement_Parts@Lighting_&_Electrical@Lighting@Lighting_Assemblies<Automotive@Replacement_Parts@Lighting_&_Electrical@Lighting@Lighting_Assemblies@Combo_Turn_Signal_Side_Marker_Assemblies
Automotive<Automotive@Replacement_Parts<Automotive@Replacement_Parts@Lighting_&_Electrical<Automotive@Replacement_Parts@Lighting_&_Electrical@Lighting<Automotive@Replacement_Parts@Lighting_&_Electrical@Lighting@Lighting_Assemblies<Automotive@Replacement_Parts@Lighting_&_Electrical@Lighting@Lighting_Assemblies@Parking_&_Signal_Light_Assemblies
Automotive<Automotive@Replacement_Parts<Automotive@Replacement_Parts@Lighting_&_Electrical<Automotive@Replacement_Parts@Lighting_&_Electrical@Lighting<Automotive@Replacement_Parts@Lighting_&_Electrical@Lighting@Lighting_Assemblies<Automotive@Replacement_Parts@Lighting_&_Electrical@Lighting@Lighting_Assemblies@Replacement_Headlight_Assemblies
Automotive<Automotive@Replacement_Parts<Automotive@Replacement_Parts@Lighting_&_Electrical<Automotive@Replacement_Parts@Lighting_&_Electrical@Lighting<Automotive@Replacement_Parts@Lighting_&_Electrical@Lighting@Lighting_Assemblies<Automotive@Replacement_Parts@Lighting_&_Electrical@Lighting@Lighting_Assemblies@Side_Marker_Assemblies
Automotive<Automotive@Replacement_Parts<Automotive@Replacement_Parts@Lighting_&_Electrical<Automotive@Replacement_Parts@Lighting_&_Electrical@Lighting<Automotive@Replacement_Parts@Lighting_&_Electrical@Lighting@Lighting_Assemblies<Automotive@Replacement_Parts@Lighting_&_Electrical@Lighting@Lighting_Assemblies@Tail_Light_Assemblies
Automotive<Automotive@Replacement_Parts<Automotive@Replacement_Parts@Lighting_&_Electrical<Automotive@Replacement_Parts@Lighting_&_Electrical@Lighting<Automotive@Replacement_Parts@Lighting_&_Electrical@Lighting@Lighting_Assemblies<Automotive@Replacement_Parts@Lighting_&_Electrical@Lighting@Lighting_Assemblies@Vehicle_Clearance_Light_Assemblies
Automotive<Automotive@Replacement_Parts<Automotive@Replacement_Parts@Lighting_&_Electrical<Automotive@Replacement_Parts@Lighting_&_Electrical@Lighting<Automotive@Replacement_Parts@Lighting_&_Electrical@Lighting@Running_Lights
Automotive<Automotive@Replacement_Parts<Automotive@Replacement_Parts@Lighting_&_Electrical<Automotive@Replacement_Parts@Lighting_&_Electrical@Lighting<Automotive@Replacement_Parts@Lighting_&_Electrical@Lighting@Tail_Light_Assembly_Moldings
Automotive<Automotive@Replacement_Parts<Automotive@Replacement_Parts@Motors
Automotive<Automotive@Replacement_Parts<Automotive@Replacement_Parts@Motors<Automotive@Replacement_Parts@Motors@Blower
Automotive<Automotive@Replacement_Parts<Automotive@Replacement_Parts@Motors<Automotive@Replacement_Parts@Motors@Feedback_Actuator
Automotive<Automotive@Replacement_Parts<Automotive@Replacement_Parts@Motors<Automotive@Replacement_Parts@Motors@Headlamp_Actuator
Automotive<Automotive@Replacement_Parts<Automotive@Replacement_Parts@Motors<Automotive@Replacement_Parts@Motors@Power_Door_Lock
Automotive<Automotive@Replacement_Parts<Automotive@Replacement_Parts@Motors<Automotive@Replacement_Parts@Motors@Power_Door_Lock_Kit
Automotive<Automotive@Replacement_Parts<Automotive@Replacement_Parts@Motors<Automotive@Replacement_Parts@Motors@Power_Window_Kit
Automotive<Automotive@Replacement_Parts<Automotive@Replacement_Parts@Motors<Automotive@Replacement_Parts@Motors@Seat_Actuator
Automotive<Automotive@Replacement_Parts<Automotive@Replacement_Parts@Motors<Automotive@Replacement_Parts@Motors@Wiper
Automotive<Automotive@Replacement_Parts<Automotive@Replacement_Parts@Sensors
Automotive<Automotive@Replacement_Parts<Automotive@Replacement_Parts@Sensors<Automotive@Replacement_Parts@Sensors@Acceleration_Sensors
Automotive<Automotive@Replacement_Parts<Automotive@Replacement_Parts@Sensors<Automotive@Replacement_Parts@Sensors@Air_Charge_Temperature
Automotive<Automotive@Replacement_Parts<Automotive@Replacement_Parts@Sensors<Automotive@Replacement_Parts@Sensors@Ambient_Air_Temperature
Automotive<Automotive@Replacement_Parts<Automotive@Replacement_Parts@Sensors<Automotive@Replacement_Parts@Sensors@Brake_Wear
Automotive<Automotive@Replacement_Parts<Automotive@Replacement_Parts@Sensors<Automotive@Replacement_Parts@Sensors@Camshaft_Position
Automotive<Automotive@Replacement_Parts<Automotive@Replacement_Parts@Sensors<Automotive@Replacement_Parts@Sensors@Coolant_Level
Automotive<Automotive@Replacement_Parts<Automotive@Replacement_Parts@Sensors<Automotive@Replacement_Parts@Sensors@Coolant_Temperature
Automotive<Automotive@Replacement_Parts<Automotive@Replacement_Parts@Sensors<Automotive@Replacement_Parts@Sensors@Cooling_Fan
Automotive<Automotive@Replacement_Parts<Automotive@Replacement_Parts@Sensors<Automotive@Replacement_Parts@Sensors@Crankshaft_Position
Automotive<Automotive@Replacement_Parts<Automotive@Replacement_Parts@Sensors<Automotive@Replacement_Parts@Sensors@Detonation
Automotive<Automotive@Replacement_Parts<Automotive@Replacement_Parts@Sensors<Automotive@Replacement_Parts@Sensors@EGR_Valve_Position
Automotive<Automotive@Replacement_Parts<Automotive@Replacement_Parts@Sensors<Automotive@Replacement_Parts@Sensors@Engine_Temperature
Automotive<Automotive@Replacement_Parts<Automotive@Replacement_Parts@Sensors<Automotive@Replacement_Parts@Sensors@Fuel_Injection
Automotive<Automotive@Replacement_Parts<Automotive@Replacement_Parts@Sensors<Automotive@Replacement_Parts@Sensors@Fuel_Injection<Automotive@Replacement_Parts@Sensors@Fuel_Injection@Pressure
Automotive<Automotive@Replacement_Parts<Automotive@Replacement_Parts@Sensors<Automotive@Replacement_Parts@Sensors@Fuel_Injection<Automotive@Replacement_Parts@Sensors@Fuel_Injection@Temperature
Automotive<Automotive@Replacement_Parts<Automotive@Replacement_Parts@Sensors<Automotive@Replacement_Parts@Sensors@Fuel_Tank_Valve
Automotive<Automotive@Replacement_Parts<Automotive@Replacement_Parts@Sensors<Automotive@Replacement_Parts@Sensors@MAP
Automotive<Automotive@Replacement_Parts<Automotive@Replacement_Parts@Sensors<Automotive@Replacement_Parts@Sensors@Mass_Air_Flow
Automotive<Automotive@Replacement_Parts<Automotive@Replacement_Parts@Sensors<Automotive@Replacement_Parts@Sensors@Oxygen
Automotive<Automotive@Replacement_Parts<Automotive@Replacement_Parts@Sensors<Automotive@Replacement_Parts@Sensors@Throttle_Position
Automotive<Automotive@Replacement_Parts<Automotive@Replacement_Parts@Sensors<Automotive@Replacement_Parts@Sensors@Transmission_Oil_Pressure
Automotive<Automotive@Replacement_Parts<Automotive@Replacement_Parts@Sensors<Automotive@Replacement_Parts@Sensors@Transmission_Speed
Automotive<Automotive@Replacement_Parts<Automotive@Replacement_Parts@Shocks
Automotive<Automotive@Replacement_Parts<Automotive@Replacement_Parts@Shocks<Automotive@Replacement_Parts@Shocks@Struts_&_Suspension
Automotive<Automotive@Replacement_Parts<Automotive@Replacement_Parts@Shocks<Automotive@Replacement_Parts@Shocks@Struts_&_Suspension<Automotive@Replacement_Parts@Shocks@Struts_&_Suspension@Air_Suspension_Kits
Automotive<Automotive@Replacement_Parts<Automotive@Replacement_Parts@Shocks<Automotive@Replacement_Parts@Shocks@Struts_&_Suspension<Automotive@Replacement_Parts@Shocks@Struts_&_Suspension@Anti-Sway_Bars
Automotive<Automotive@Replacement_Parts<Automotive@Replacement_Parts@Shocks<Automotive@Replacement_Parts@Shocks@Struts_&_Suspension<Automotive@Replacement_Parts@Shocks@Struts_&_Suspension@Ball_Joints
Automotive<Automotive@Replacement_Parts<Automotive@Replacement_Parts@Shocks<Automotive@Replacement_Parts@Shocks@Struts_&_Suspension<Automotive@Replacement_Parts@Shocks@Struts_&_Suspension@Body_Bushings
Automotive<Automotive@Replacement_Parts<Automotive@Replacement_Parts@Shocks<Automotive@Replacement_Parts@Shocks@Struts_&_Suspension<Automotive@Replacement_Parts@Shocks@Struts_&_Suspension@Boots_&_Accessories
Automotive<Automotive@Replacement_Parts<Automotive@Replacement_Parts@Shocks<Automotive@Replacement_Parts@Shocks@Struts_&_Suspension<Automotive@Replacement_Parts@Shocks@Struts_&_Suspension@Camber_Caster_Parts
Automotive<Automotive@Replacement_Parts<Automotive@Replacement_Parts@Shocks<Automotive@Replacement_Parts@Shocks@Struts_&_Suspension<Automotive@Replacement_Parts@Shocks@Struts_&_Suspension@Cartridges
Automotive<Automotive@Replacement_Parts<Automotive@Replacement_Parts@Shocks<Automotive@Replacement_Parts@Shocks@Struts_&_Suspension<Automotive@Replacement_Parts@Shocks@Struts_&_Suspension@Center_Links
Automotive<Automotive@Replacement_Parts<Automotive@Replacement_Parts@Shocks<Automotive@Replacement_Parts@Shocks@Struts_&_Suspension<Automotive@Replacement_Parts@Shocks@Struts_&_Suspension@Chassis
Automotive<Automotive@Replacement_Parts<Automotive@Replacement_Parts@Shocks<Automotive@Replacement_Parts@Shocks@Struts_&_Suspension<Automotive@Replacement_Parts@Shocks@Struts_&_Suspension@Chassis<Automotive@Replacement_Parts@Shocks@Struts_&_Suspension@Chassis@Body_Lift_Kits
Automotive<Automotive@Replacement_Parts<Automotive@Replacement_Parts@Shocks<Automotive@Replacement_Parts@Shocks@Struts_&_Suspension<Automotive@Replacement_Parts@Shocks@Struts_&_Suspension@Chassis<Automotive@Replacement_Parts@Shocks@Struts_&_Suspension@Chassis@Cam_Bolts_&_Parts
Automotive<Automotive@Replacement_Parts<Automotive@Replacement_Parts@Shocks<Automotive@Replacement_Parts@Shocks@Struts_&_Suspension<Automotive@Replacement_Parts@Shocks@Struts_&_Suspension@Chassis<Automotive@Replacement_Parts@Shocks@Struts_&_Suspension@Chassis@Hardware_&_Brackets
Automotive<Automotive@Replacement_Parts<Automotive@Replacement_Parts@Shocks<Automotive@Replacement_Parts@Shocks@Struts_&_Suspension<Automotive@Replacement_Parts@Shocks@Struts_&_Suspension@Chassis<Automotive@Replacement_Parts@Shocks@Struts_&_Suspension@Chassis@Kits
Automotive<Automotive@Replacement_Parts<Automotive@Replacement_Parts@Shocks<Automotive@Replacement_Parts@Shocks@Struts_&_Suspension<Automotive@Replacement_Parts@Shocks@Struts_&_Suspension@Chassis<Automotive@Replacement_Parts@Shocks@Struts_&_Suspension@Chassis@Lateral_Link_Bushings
Automotive<Automotive@Replacement_Parts<Automotive@Replacement_Parts@Shocks<Automotive@Replacement_Parts@Shocks@Struts_&_Suspension<Automotive@Replacement_Parts@Shocks@Struts_&_Suspension@Chassis<Automotive@Replacement_Parts@Shocks@Struts_&_Suspension@Chassis@Radius_Arm_&_Parts
Automotive<Automotive@Replacement_Parts<Automotive@Replacement_Parts@Shocks<Automotive@Replacement_Parts@Shocks@Struts_&_Suspension<Automotive@Replacement_Parts@Shocks@Struts_&_Suspension@Chassis<Automotive@Replacement_Parts@Shocks@Struts_&_Suspension@Chassis@Shackles_&_Parts
Automotive<Automotive@Replacement_Parts<Automotive@Replacement_Parts@Shocks<Automotive@Replacement_Parts@Shocks@Struts_&_Suspension<Automotive@Replacement_Parts@Shocks@Struts_&_Suspension@Chassis<Automotive@Replacement_Parts@Shocks@Struts_&_Suspension@Chassis@Spring_Bushings
Automotive<Automotive@Replacement_Parts<Automotive@Replacement_Parts@Shocks<Automotive@Replacement_Parts@Shocks@Struts_&_Suspension<Automotive@Replacement_Parts@Shocks@Struts_&_Suspension@Chassis<Automotive@Replacement_Parts@Shocks@Struts_&_Suspension@Chassis@Torsion_Bar_Hardware_&_Parts
Automotive<Automotive@Replacement_Parts<Automotive@Replacement_Parts@Shocks<Automotive@Replacement_Parts@Shocks@Struts_&_Suspension<Automotive@Replacement_Parts@Shocks@Struts_&_Suspension@Chassis<Automotive@Replacement_Parts@Shocks@Struts_&_Suspension@Chassis@Track_Bar_Hardware_&_Parts
Automotive<Automotive@Replacement_Parts<Automotive@Replacement_Parts@Shocks<Automotive@Replacement_Parts@Shocks@Struts_&_Suspension<Automotive@Replacement_Parts@Shocks@Struts_&_Suspension@Chassis<Automotive@Replacement_Parts@Shocks@Struts_&_Suspension@Chassis@Track_Bars
Automotive<Automotive@Replacement_Parts<Automotive@Replacement_Parts@Shocks<Automotive@Replacement_Parts@Shocks@Struts_&_Suspension<Automotive@Replacement_Parts@Shocks@Struts_&_Suspension@Chassis<Automotive@Replacement_Parts@Shocks@Struts_&_Suspension@Chassis@Trailing_Arms
Automotive<Automotive@Replacement_Parts<Automotive@Replacement_Parts@Shocks<Automotive@Replacement_Parts@Shocks@Struts_&_Suspension<Automotive@Replacement_Parts@Shocks@Struts_&_Suspension@Coil_Springs
[truncated: 3,695,343 more chars]
