# Supplementary material for: HTCNN-Attn: a fine-grained hierarchical multi-label deep learning model for disaster emergency information intelligent extraction from social media
Source: PeerJ Comput Sci. 2025 Jul 8;11:e2992. doi: 10.7717/peerj-cs.2992 (PMC12453697; doi:10.7717/peerj-cs.2992)
Supplement: Supplemental Information 2 [file peerj-cs-11-2992-s002.zip › disaster_project/Tree/mytree.tree]

unrelated
related
related<related@assistance
related<related@assistance<related@assistance@request
related<related@assistance<related@assistance@offer
related<related@assistance<related@assistance@aid_related
related<related@assistance<related@assistance@medical_help
related<related@assistance<related@assistance@shelter
related<related@assistance<related@assistance@search_and_rescue
related<related@assistance<related@assistance@other_aid
related<related@assistance<related@assistance@military
related<related@assistance<related@assistance@aid_centers
related<related@disaster_victims
related<related@disaster_victims<related@disaster_victims@child_alone
related<related@disaster_victims<related@disaster_victims@missing_people
related<related@disaster_victims<related@disaster_victims@refugees
related<related@disaster_victims<related@disaster_victims@death
related<related@donation_needs
related<related@donation_needs<related@donation_needs@water
related<related@donation_needs<related@donation_needs@food
related<related@donation_needs<related@donation_needs@clothing
related<related@donation_needs<related@donation_needs@money
related<related@donation_needs<related@donation_needs@medical_products
related<related@disaster_situation
related<related@disaster_situation<related@disaster_situation@security
related<related@disaster_situation<related@disaster_situation@weather_related
related<related@disaster_situation<related@disaster_situation@floods
related<related@disaster_situation<related@disaster_situation@storm
related<related@disaster_situation<related@disaster_situation@fire
related<related@disaster_situation<related@disaster_situation@earthquake
related<related@disaster_situation<related@disaster_situation@cold
related<related@disaster_situation<related@disaster_situation@other_weather
related<related@disaster_situation<related@disaster_situation@direct_report
related<related@infrastructure_and_utilities_damage
related<related@infrastructure_and_utilities_damage<related@infrastructure_and_utilities_damage@transport
related<related@infrastructure_and_utilities_damage<related@infrastructure_and_utilities_damage@infrastructure_related
related<related@infrastructure_and_utilities_damage<related@infrastructure_and_utilities_damage@other_infrastructure
related<related@infrastructure_and_utilities_damage<related@infrastructure_and_utilities_damage@buildings
related<related@infrastructure_and_utilities_damage<related@infrastructure_and_utilities_damage@electricity
related<related@infrastructure_and_utilities_damage<related@infrastructure_and_utilities_damage@tools
related<related@infrastructure_and_utilities_damage<related@infrastructure_and_utilities_damage@hospitals
related<related@infrastructure_and_utilities_damage<related@infrastructure_and_utilities_damage@shops
