# Supplementary material for: HTCNN-Attn: a fine-grained hierarchical multi-label deep learning model for disaster emergency information intelligent extraction from social media
Source: PeerJ Comput Sci. 2025 Jul 8;11:e2992. doi: 10.7717/peerj-cs.2992 (PMC12453697; doi:10.7717/peerj-cs.2992)
Supplement: Supplemental Information 2 [file peerj-cs-11-2992-s002.zip › disaster_project/utils/helpers.py]

import torch
import random
import numpy as np

def move_to_device(model, device):
    """ Moves the model to the specified device (GPU/CPU) """
    return model.to(device)

def set_seed(seed=42):
    """ Set random seed for reproducibility """
    torch.manual_seed(seed)
    np.random.seed(seed)
    random.seed(seed)
    if torch.cuda.is_available():
        torch.cuda.manual_seed_all(seed)  # For multi-GPU setups
        torch.backends.cudnn.deterministic = True  # Ensure deterministic behavior
        torch.backends.cudnn.benchmark = False  # This can be set to True for non-deterministic behavior but better performance in some cases

def print_model_summary(model):
    """ Print summary of the model architecture """
    from torchsummary import summary
    summary(model, input_size=(3, 128))  # Modify based on input size

def get_device():
    """ Return available device (CUDA if possible, else CPU) """
    return torch.device('cuda' if torch.cuda.is_available() else 'cpu')
