# Supplementary material for: HTCNN-Attn: a fine-grained hierarchical multi-label deep learning model for disaster emergency information intelligent extraction from social media
Source: PeerJ Comput Sci. 2025 Jul 8;11:e2992. doi: 10.7717/peerj-cs.2992 (PMC12453697; doi:10.7717/peerj-cs.2992)
Supplement: Supplemental Information 2 [file peerj-cs-11-2992-s002.zip › disaster_project/utils/logger.py]

import logging

def setup_logger(log_file='train.log'):
    logger = logging.getLogger(__name__)
    logger.setLevel(logging.INFO)
    file_handler = logging.FileHandler(log_file)
    formatter = logging.Formatter('%(asctime)s - %(levelname)s - %(message)s')
    file_handler.setFormatter(formatter)
    logger.addHandler(file_handler)
    return logger
