# Supplementary material for: HTCNN-Attn: a fine-grained hierarchical multi-label deep learning model for disaster emergency information intelligent extraction from social media
Source: PeerJ Comput Sci. 2025 Jul 8;11:e2992. doi: 10.7717/peerj-cs.2992 (PMC12453697; doi:10.7717/peerj-cs.2992)
Supplement: Supplemental Information 2 [file peerj-cs-11-2992-s002.zip › disaster_project/venv/Scripts/activate]

# This file must be used with "source bin/activate" *from bash*
# you cannot run it directly

deactivate () {
    # reset old environment variables
    if [ -n "${_OLD_VIRTUAL_PATH:-}" ] ; then
        PATH="${_OLD_VIRTUAL_PATH:-}"
        export PATH
        unset _OLD_VIRTUAL_PATH
    fi
    if [ -n "${_OLD_VIRTUAL_PYTHONHOME:-}" ] ; then
        PYTHONHOME="${_OLD_VIRTUAL_PYTHONHOME:-}"
        export PYTHONHOME
        unset _OLD_VIRTUAL_PYTHONHOME
    fi

    # This should detect bash and zsh, which have a hash command that must
    # be called to get it to forget past commands.  Without forgetting
    # past commands the $PATH changes we made may not be respected
    if [ -n "${BASH:-}" -o -n "${ZSH_VERSION:-}" ] ; then
        hash -r
    fi

    if [ -n "${_OLD_VIRTUAL_PS1:-}" ] ; then
        PS1="${_OLD_VIRTUAL_PS1:-}"
        export PS1
        unset _OLD_VIRTUAL_PS1
    fi

    unset VIRTUAL_ENV
    if [ ! "${1:-}" = "nondestructive" ] ; then
    # Self destruct!
        unset -f deactivate
    fi
}

# unset irrelevant variables
deactivate nondestructive

VIRTUAL_ENV="D:\project2\project\结果1\HFT-CNN\venv"
export VIRTUAL_ENV

_OLD_VIRTUAL_PATH="$PATH"
PATH="$VIRTUAL_ENV/Scripts:$PATH"
export PATH

# unset PYTHONHOME if set
# this will fail if PYTHONHOME is set to the empty string (which is bad anyway)
# could use `if (set -u; : $PYTHONHOME) ;` in bash
if [ -n "${PYTHONHOME:-}" ] ; then
    _OLD_VIRTUAL_PYTHONHOME="${PYTHONHOME:-}"
    unset PYTHONHOME
fi

if [ -z "${VIRTUAL_ENV_DISABLE_PROMPT:-}" ] ; then
    _OLD_VIRTUAL_PS1="${PS1:-}"
    if [ "x(venv) " != x ] ; then
	PS1="(venv) ${PS1:-}"
    else
    if [ "`basename \"$VIRTUAL_ENV\"`" = "__" ] ; then
        # special case for Aspen magic directories
        # see https://aspen.io/
        PS1="[`basename \`dirname \"$VIRTUAL_ENV\"\``] $PS1"
    else
        PS1="(`basename \"$VIRTUAL_ENV\"`)$PS1"
    fi
    fi
    export PS1
fi

# This should detect bash and zsh, which have a hash command that must
# be called to get it to forget past commands.  Without forgetting
# past commands the $PATH changes we made may not be respected
if [ -n "${BASH:-}" -o -n "${ZSH_VERSION:-}" ] ; then
    hash -r
fi
